# Supplementary material for: One-, two- and three-dimensional interlocked polymers based on hybrid inorganic–organic rotaxanes
Source: Chem Commun (Camb). 2024 Aug 9;60(74):10124–7. doi: 10.1039/d4cc03566f (PMC11348830; doi:10.1039/d4cc03566f)
Supplement: CC-060-D4CC03566F-s002 [file CC-060-D4CC03566F-s002.cif]

# Supplementary Information (SI) for ChemComm.
# This journal is © The Royal Society of Chemistry 2024

####################################################################### 
# 
# This file contains crystal structure data downloaded from the 
# Cambridge Structural Database (CSD) hosted by the Cambridge 
# Crystallographic Data Centre (CCDC).
# 
# Full information about CCDC data access policies and citation 
# guidelines are available at http://www.ccdc.cam.ac.uk/access/V1 
# 
# Audit and citation data items may have been added by the CCDC. 
# Please retain this information to preserve the provenance of 
# this file and to allow appropriate attribution of the data. 
# 
#######################################################################

data_merge2
_database_code_depnum_ccdc_archive 'CCDC 2367045'
loop_
_audit_author_name
_audit_author_address
'George Whitehead'
;University of Manchester
United Kingdom
;
_audit_update_record             
;
2024-07-01 deposited with the CCDC.	2024-08-07 downloaded from the CCDC.
;
_audit_creation_date             2024-04-11
_audit_creation_method           
;
Olex2 1.5
(compiled 2024.02.16 svn.r378c4104 for OlexSys, GUI svn.r6928)
;
_shelx_SHELXL_version_number     2019/3
_chemical_name_common            '[Cr7Ni(O2CBu)16][Cu2(O2CBu)4](N3O2SC21H22)'
_chemical_name_systematic        ?
_chemical_formula_moiety         
'2(C80 H144 Cr7 F8 Ni1 O32), C83 H119 Cu4 N6 O20 S2, 5.5(C7 H8), C7 H7, C5 H10 O2, [+ solvents]'
_chemical_formula_sum            'C325 H504 Cr14 Cu4 F16 N6 Ni2 O86 S2'
_chemical_formula_weight         7339.01
_chemical_melting_point          ?
_chemical_oxdiff_formula         'C11 H10 N O'
loop_
_atom_type_symbol
_atom_type_description
_atom_type_scat_dispersion_real
_atom_type_scat_dispersion_imag
_atom_type_scat_source
C C 0.0028 0.0015 'International Tables Vol C Tables 4.2.6.8 and 6.1.1.4'
H H 0.0000 0.0000 'International Tables Vol C Tables 4.2.6.8 and 6.1.1.4'
Cr Cr 0.3152 0.5930 'International Tables Vol C Tables 4.2.6.8 and 6.1.1.4'
Cu Cu 0.3307 1.2021 'International Tables Vol C Tables 4.2.6.8 and 6.1.1.4'
F F 0.0164 0.0097 'International Tables Vol C Tables 4.2.6.8 and 6.1.1.4'
N N 0.0056 0.0031 'International Tables Vol C Tables 4.2.6.8 and 6.1.1.4'
Ni Ni 0.3427 1.0569 'International Tables Vol C Tables 4.2.6.8 and 6.1.1.4'
O O 0.0101 0.0057 'International Tables Vol C Tables 4.2.6.8 and 6.1.1.4'
S S 0.1187 0.1169 'International Tables Vol C Tables 4.2.6.8 and 6.1.1.4'

_shelx_space_group_comment       
;
The symmetry employed for this shelxl refinement is uniquely defined
by the following loop, which should always be used as a source of
symmetry information in preference to the above space-group names.
They are only intended as comments.
;
_space_group_crystal_system      triclinic
_space_group_IT_number           2
_space_group_name_H-M_alt        'P -1'
_space_group_name_Hall           '-P 1'
loop_
_space_group_symop_operation_xyz
'x, y, z'
'-x, -y, -z'

_cell_length_a                   16.5060(4)
_cell_length_b                   34.2036(11)
_cell_length_c                   35.1533(10)
_cell_angle_alpha                80.444(2)
_cell_angle_beta                 88.909(2)
_cell_angle_gamma                85.438(2)
_cell_volume                     19508.6(10)
_cell_formula_units_Z            2
_cell_measurement_reflns_used    18513
_cell_measurement_temperature    100.00(10)
_cell_measurement_theta_max      21.6140
_cell_measurement_theta_min      1.7310
_shelx_estimated_absorpt_T_max   0.961
_shelx_estimated_absorpt_T_min   0.940
_exptl_absorpt_coefficient_mu    0.709
_exptl_absorpt_correction_T_max  1.00000
_exptl_absorpt_correction_T_min  0.79362
_exptl_absorpt_correction_type   multi-scan
_exptl_absorpt_process_details   
;
CrysAlisPro 1.171.43.108a (Rigaku Oxford Diffraction, 2024)
Empirical absorption correction using spherical harmonics,
implemented in SCALE3 ABSPACK scaling algorithm.
;
_exptl_absorpt_special_details   ?
_exptl_crystal_colour            'clear green'
_exptl_crystal_colour_lustre     clear
_exptl_crystal_colour_primary    green
_exptl_crystal_density_diffrn    1.249
_exptl_crystal_density_meas      ?
_exptl_crystal_density_method    ?
_exptl_crystal_description       block
_exptl_crystal_F_000             7736
_exptl_crystal_preparation       ?
_exptl_crystal_size_max          0.089
_exptl_crystal_size_mid          0.072
_exptl_crystal_size_min          0.056
_exptl_transmission_factor_max   ?
_exptl_transmission_factor_min   ?
_diffrn_reflns_av_R_equivalents  0.0929
_diffrn_reflns_av_unetI/netI     0.0880
_diffrn_reflns_Laue_measured_fraction_full 0.997
_diffrn_reflns_Laue_measured_fraction_max 0.997
_diffrn_reflns_limit_h_max       16
_diffrn_reflns_limit_h_min       -16
_diffrn_reflns_limit_k_max       34
_diffrn_reflns_limit_k_min       -34
_diffrn_reflns_limit_l_max       34
_diffrn_reflns_limit_l_min       -35
_diffrn_reflns_number            136794
_diffrn_reflns_point_group_measured_fraction_full 0.997
_diffrn_reflns_point_group_measured_fraction_max 0.997
_diffrn_reflns_theta_full        20.148
_diffrn_reflns_theta_max         20.148
_diffrn_reflns_theta_min         1.454
_diffrn_ambient_temperature      100.00(10)
_diffrn_detector                 'Photon counting pixel array'
_diffrn_detector_area_resol_mean 5.8140
_diffrn_detector_type            'Dectris PILATUS 2M'
_diffrn_measured_fraction_theta_full 0.997
_diffrn_measured_fraction_theta_max 0.997
_diffrn_measurement_details      
;
List of Runs (angles in degrees, time in seconds):

  # Type    Start    End  Width  t~exp~   \w     \q     \k     \f   Frames
#--------------------------------------------------------------------------
  1  \f      0.00 179.00   1.00    0.20   0.00   0.00   0.00    --   179
  2  \w   -145.00 -65.00   1.00    0.20    --   30.00   0.00   0.00   80
  3  \f      0.00 179.00   1.00    0.20   0.00   0.00   0.00    --   179
;
_diffrn_measurement_device       'Fixed \c 3-circle diffractometer'
_diffrn_measurement_device_type  'Fluid Film Devices'
_diffrn_measurement_method       'shutterless scans'
_diffrn_measurement_specimen_support 'MiTeGen MicroMount'
_diffrn_orient_matrix_type       
'CrysAlisPro convention (1999,Acta A55,543-557)'
_diffrn_orient_matrix_UB_11      -0.0086480000
_diffrn_orient_matrix_UB_12      -0.0170944000
_diffrn_orient_matrix_UB_13      -0.0065541000
_diffrn_orient_matrix_UB_21      -0.0038902000
_diffrn_orient_matrix_UB_22      0.0104566000
_diffrn_orient_matrix_UB_23      -0.0184736000
_diffrn_orient_matrix_UB_31      0.0407816000
_diffrn_orient_matrix_UB_32      -0.0042569000
_diffrn_orient_matrix_UB_33      -0.0032731000
_diffrn_radiation_monochromator  'Silicon 111'
_diffrn_radiation_probe          x-ray
_diffrn_radiation_type           synchrotron
_diffrn_radiation_wavelength     0.6889
_diffrn_source                   Synchrotron
_diffrn_source_details           'Allan et al. (2017)'
_diffrn_source_type              'Diamond Light Source Beamline I19-1'
_diffrn_special_details          ?
_reflns_Friedel_coverage         0.000
_reflns_Friedel_fraction_full    .
_reflns_Friedel_fraction_max     .
_reflns_number_gt                25618
_reflns_number_total             40744
_reflns_special_details          
;
 Reflections were merged by SHELXL according to the crystal
 class for the calculation of statistics and refinement.
 
 Structure factors included contributions from the .fab file.
 
 _reflns_Friedel_fraction is defined as the number of unique
 Friedel pairs measured divided by the number that would be
 possible theoretically, ignoring centric projections and
 systematic absences.
;
_reflns_threshold_expression     'I > 2\s(I)'
_computing_cell_refinement       'CrysAlisPro 1.171.43.108a (Rigaku OD, 2024)'
_computing_data_collection       'GDA - generic data acquisition software'
_computing_data_reduction        'CrysAlisPro 1.171.43.108a (Rigaku OD, 2024)'
_computing_molecular_graphics    'Olex2 1.5 (Dolomanov et al., 2009)'
_computing_publication_material  'Olex2 1.5 (Dolomanov et al., 2009)'
_computing_structure_refinement  'SHELXL 2019/3 (Sheldrick, 2015)'
_computing_structure_solution    'SHELXT 2018/2 (Sheldrick, 2018)'
_refine_diff_density_max         0.640
_refine_diff_density_min         -0.427
_refine_diff_density_rms         0.084
_refine_ls_extinction_coef       .
_refine_ls_extinction_method     none
_refine_ls_goodness_of_fit_ref   1.036
_refine_ls_hydrogen_treatment    constr
_refine_ls_matrix_type           full
_refine_ls_number_parameters     3828
_refine_ls_number_reflns         40744
_refine_ls_number_restraints     20612
_refine_ls_R_factor_all          0.1366
_refine_ls_R_factor_gt           0.1014
_refine_ls_restrained_S_all      0.980
_refine_ls_shift/su_max          0.004
_refine_ls_shift/su_mean         0.000
_refine_ls_structure_factor_coef Fsqd
_refine_ls_weighting_details     
'w=1/[\s^2^(Fo^2^)+(0.1725P)^2^+29.1357P] where P=(Fo^2^+2Fc^2^)/3'
_refine_ls_weighting_scheme      calc
_refine_ls_wR_factor_gt          0.2826
_refine_ls_wR_factor_ref         0.3093
_refine_special_details          ?
_olex2_refinement_description    
;
1. Shared sites
{Cr2A, Ni2A}
{Cr3A, Ni3A}
{Cr4A, Ni4A}
{Cr5A, Ni5A}
{Cr6A, Ni6A}
{Cr2C, Ni2C}
{Cr3C, Ni3C}
{Cr4C, Ni4C}
{Cr5C, Ni5C}
{Cr6C, Ni6C}
{Cr7C, Ni7C}
2. Restrained distances
 C189-C0AP
 1.54 with sigma of 0.02
 C0AQ-C080
 1.54 with sigma of 0.02
 C7-C084
 1.54 with sigma of 0.02
 C183-C0B0
 1.54 with sigma of 0.02
 C38-C0BK
 1.54 with sigma of 0.02
 C3-C0AR
 1.54 with sigma of 0.02
 C9-C12
 1.54 with sigma of 0.02
 C30-C189 \\sim C189-C77
 with sigma of 0.02
 O1E-C6F \\sim O1E-C6E
 with sigma of 0.02
 S21F-C79 \\sim S21F-C18F \\sim S21E-C18 \\sim S21E-C18E
 with sigma of 0.02
 S21E-C18 \\sim S21E-C18E \\sim S21F-C18F \\sim S21F-C79 \\sim S42E-C313 \\sim
S42F-C93
 with sigma of 0.02
 C18E-C18 \\sim C79-C18F
 with sigma of 0.02
 C93-C39F \\sim C313-C39E \\sim C18E-C18 \\sim C18F-C79
 with sigma of 0.02
 C076-C0AQ \\sim C0AQ-C0BJ
 with sigma of 0.02
 C07W-C7 \\sim C7-C08L
 with sigma of 0.02
 C0AK-C0B0 \\sim C0B0-C0A4
 with sigma of 0.02
 C0BL-C38 \\sim C38-C09Q
 with sigma of 0.02
 C4-C0AR \\sim C0AR-C8
 with sigma of 0.02
 C10-C12 \\sim C12-C11
 with sigma of 0.02
3. Restrained planarity
 C0AP, C30, C77, C189, C0A1, C0BB, C2
 with sigma of 0.1
 C12E, C8E, C10E, C9E, C7E, C11E, C6E, O1E
 with sigma of 0.01
 C12F, C9F, C6F, C7F, C8F, C10F, C11F, O1E
 with sigma of 0.01
 C14E, C16E, C17E, C18E, C19E, C20E, C15E, S21E
 with sigma of 0.01
 O3E, C27F, C28F, C29F, C30F, C32F, C31F, C33F
 with sigma of 0.01
 C27E, C28E, C29E, C32E, C30E, C31E, C33E, O3E
 with sigma of 0.01
 C36E, C37E, C38E, C39E, C40E, C41E, C35E, S42E
 with sigma of 0.01
 C080, C0AQ, C0BJ, C076, C06Z, C092, C08S
 with sigma of 0.1
 C084, C07W, C08L, C7, C07V, C0AY, C09W
 with sigma of 0.1
 C0B0, C0AK, C0A4, C160, C170, C0B3, C183
 with sigma of 0.1
 C0BK, C09Q, C38, C0BL, C098, C09R, C0
 with sigma of 0.1
 C14F, C15F, C16F, C17F, C18F, C19F, C20F, S21F
 with sigma of 0.01
 C35F, C36F, C37F, C38F, C40F, C41F, C39F, S42F
 with sigma of 0.01
 C3, C4, C8, C0AR, C5, C6, C08T
 with sigma of 0.1
 C12, C9, C10, C11, C13, C0BC, C14
 with sigma of 0.1
4. Uiso/Uaniso restraints and constraints
All non-hydrogen atoms have similar U: within 2A with sigma of 0.04 and sigma
for terminal atoms of 0.08 within 2A
Uanis(Cr2A) = Uanis(Ni2A)
Uanis(Cr3A) = Uanis(Ni3A)
Uanis(Cr4A) = Uanis(Ni4A)
Uanis(Cr5A) = Uanis(Ni5A)
Uanis(Cr6A) = Uanis(Ni6A)
Uanis(Cr2C) = Uanis(Ni2C)
Uanis(Cr3C) = Uanis(Ni3C)
Uanis(Cr4C) = Uanis(Ni4C)
Uanis(Cr5C) = Uanis(Ni5C)
Uanis(Cr6C) = Uanis(Ni6C)
Uanis(Cr7C) = Uanis(Ni7C)
5. Rigid body (RIGU) restrains
 All non-hydrogen atoms
 with sigma for 1-2 distances of 0.004 and sigma for 1-3 distances of 0.004
6. Same fragment restrains
{O1A, O2A, C1A, C2A, C3A, C4A, C5A} sigma for 1-2: 0.02, 1-3: 0.04
as in
{O3A, O4A, C6A, C7A, C8A, C9A, C10A}
{O1A, O2A, C1A, C2A, C3A, C4A, C5A} sigma for 1-2: 0.02, 1-3: 0.04
as in
{O7A, O8A, C16A, C17A, C18A, C19A, C20A}
{O1A, O2A, C1A, C2A, C3A, C4A, C5A} sigma for 1-2: 0.02, 1-3: 0.04
as in
{O19A, O20A, C46A, C47A, C48A, C49A, C50A}
{O1A, O2A, C1A, C2A, C3A, C4A, C5A} sigma for 1-2: 0.02, 1-3: 0.04
as in
{O5A, O6A, C11A, C12A, C13A, C14A, C15A}
{O1A, O2A, C1A, C2A, C3A, C4A, C5A} sigma for 1-2: 0.02, 1-3: 0.04
as in
{O13A, O14A, C31A, C32A, C33A, C34A, C35A}
{O1A, O2A, C1A, C2A, C3A, C4A, C5A} sigma for 1-2: 0.02, 1-3: 0.04
as in
{O9A, O10A, C21A, C22A, C23A, C24A, C25A}
{O1A, O2A, C1A, C2A, C3A, C4A, C5A} sigma for 1-2: 0.02, 1-3: 0.04
as in
{O31A, O32A, C76A, C77A, C78A, C79A, C80A}
{O1A, O2A, C1A, C2A, C3A, C4A, C5A} sigma for 1-2: 0.02, 1-3: 0.04
as in
{O11A, O12A, C26A, C27A, C28A, C29A, C30A}
{C6E, C7E, C8E, C9E, C10E, C11E, C12E, C13E, N3E, C14E, C15E, C16E, C17E, C18E,
C19E, C20E, S21E} sigma for 1-2: 0.02, 1-3: 0.04
as in
{C6F, C7F, C8F, C9F, C10F, C11F, C12F, C13F, N3F, C14F, C15F, C16F, C17F, C18F,
C19F, C20F, S21F}
{O1A, O2A, C1A, C2A, C3A, C4A, C5A} sigma for 1-2: 0.02, 1-3: 0.04
as in
{O15A, O16A, C36A, C37A, C38A, C39A, C40A}
{O1A, O2A, C1A, C2A, C3A, C4A, C5A} sigma for 1-2: 0.02, 1-3: 0.04
as in
{O25A, O26A, C61A, C62A, C63A, C64A, C65A}
{O1A, O2A, C1A, C2A, C3A, C4A, C5A} sigma for 1-2: 0.02, 1-3: 0.04
as in
{O17A, O18A, C41A, C42A, C43A, C44A, C45A}
{O1A, O2A, C1A, C2A, C3A, C4A, C5A} sigma for 1-2: 0.02, 1-3: 0.04
as in
{O5E, O6E, C43E, C44E, C45E, C46E, C47E}
{O1A, O2A, C1A, C2A, C3A, C4A, C5A} sigma for 1-2: 0.02, 1-3: 0.04
as in
{O21A, O22A, C51A, C52A, C53A, C54A, C55A}
{C6E, C7E, C8E, C9E, C10E, C11E, C12E, C13E, N3E, C14E, C15E, C16E, C17E, C18E,
C19E, C20E, S21E} sigma for 1-2: 0.02, 1-3: 0.04
as in
{C27F, C28F, C29F, C30F, C31F, C32F, C33F, C34F, N6F, C35F, C36F, C37F, C38F,
C39F, C40F, C41F, S42F}
{O1A, O2A, C1A, C2A, C3A, C4A, C5A} sigma for 1-2: 0.02, 1-3: 0.04
as in
{O1S, O2S, C1S, C2S, C3S, C4S, C5S}
{O1A, O2A, C1A, C2A, C3A, C4A, C5A} sigma for 1-2: 0.02, 1-3: 0.04
as in
{O5C, O6C, C11C, C12C, C13C, C14C, C15C}
{O1A, O2A, C1A, C2A, C3A, C4A, C5A} sigma for 1-2: 0.02, 1-3: 0.04
as in
{O27A, O28A, C66A, C67A, C68A, C69A, C70A}
{O1A, O2A, C1A, C2A, C3A, C4A, C5A} sigma for 1-2: 0.02, 1-3: 0.04
as in
{O23C, O24C, C56C, C57C, C58C, C59C, C60C}
{O1A, O2A, C1A, C2A, C3A, C4A, C5A} sigma for 1-2: 0.02, 1-3: 0.04
as in
{O29A, O30A, C71A, C72A, C73A, C74A, C75A}
{O1A, O2A, C1A, C2A, C3A, C4A, C5A} sigma for 1-2: 0.02, 1-3: 0.04
as in
{O17E, O18E, C73E, C74E, C75E, C76E, C77E}
{O1A, O2A, C1A, C2A, C3A, C4A, C5A} sigma for 1-2: 0.02, 1-3: 0.04
as in
{O1C, O2C, C1C, C2C, C3C, C4C, C5C}
{O1A, O2A, C1A, C2A, C3A, C4A, C5A} sigma for 1-2: 0.02, 1-3: 0.04
as in
{O17C, O18C, C41C, C42C, C43C, C44C, C45C}
{O1A, O2A, C1A, C2A, C3A, C4A, C5A} sigma for 1-2: 0.02, 1-3: 0.04
as in
{O3C, O4C, C6C, C7C, C8C, C9C, C10C}
{O1A, O2A, C1A, C2A, C3A, C4A, C5A} sigma for 1-2: 0.02, 1-3: 0.04
as in
{O9E, O10E, C53E, C54E, C55E, C56E, C57E}
{O1A, O2A, C1A, C2A, C3A, C4A, C5A} sigma for 1-2: 0.02, 1-3: 0.04
as in
{O7C, O8C, C16C, C17C, C18C, C19C, C20C}
{O1A, O2A, C1A, C2A, C3A, C4A, C5A} sigma for 1-2: 0.02, 1-3: 0.04
as in
{O13E, O14E, C63E, C64E, C65E, C66E, C67E}
{O1A, O2A, C1A, C2A, C3A, C4A, C5A} sigma for 1-2: 0.02, 1-3: 0.04
as in
{O9C, O10C, C21C, C22C, C23C, C24C, C25C}
{O1A, O2A, C1A, C2A, C3A, C4A, C5A} sigma for 1-2: 0.02, 1-3: 0.04
as in
{O29C, O30C, C71C, C72C, C73C, C74C, C75C}
{O1A, O2A, C1A, C2A, C3A, C4A, C5A} sigma for 1-2: 0.02, 1-3: 0.04
as in
{O13C, O14C, C31C, C32C, C33C, C34C, C35C}
{O1E, O2E, N1E, N2E, C1E, C2E, C3E, C4E, C5E, C6E, C7E, C8E, C9E, C10E, C11E,
C12E, C13E, N3E, C14E, C15E, C16E, C17E, C18E, C19E, C20E, S21E} sigma for 1-2:
0.02, 1-3: 0.04
as in
{O3E, O4E, N4E, N5E, C22E, C23E, C24E, C25E, C26E, C27E, C28E, C29E, C30E,
C31E, C32E, C33E, C34E, N6E, C35E, C36E, C37E, C38E, C39E, C40E, C41E, S42E}
{O1A, O2A, C1A, C2A, C3A, C4A, C5A} sigma for 1-2: 0.02, 1-3: 0.04
as in
{O15C, O16C, C36C, C37C, C38C, C39C, C40C}
{O1A, O2A, C1A, C2A, C3A, C4A, C5A} sigma for 1-2: 0.02, 1-3: 0.04
as in
{O7E, O8E, C48E, C49E, C50E, C51E, C52E}
{O1A, O2A, C1A, C2A, C3A, C4A, C5A} sigma for 1-2: 0.02, 1-3: 0.04
as in
{O19C, O20C, C46C, C47C, C48C, C49C, C50C}
{O1A, O2A, C1A, C2A, C3A, C4A, C5A} sigma for 1-2: 0.02, 1-3: 0.04
as in
{O11E, O12E, C58E, C59E, C60E, C61E, C62E}
{O1A, O2A, C1A, C2A, C3A, C4A, C5A} sigma for 1-2: 0.02, 1-3: 0.04
as in
{O21C, O22C, C51C, C52C, C53C, C54C, C55C}
{O1A, O2A, C1A, C2A, C3A, C4A, C5A} sigma for 1-2: 0.02, 1-3: 0.04
as in
{O15E, O16E, C68E, C69E, C70E, C71E, C72E}
{O1A, O2A, C1A, C2A, C3A, C4A, C5A} sigma for 1-2: 0.02, 1-3: 0.04
as in
{O25C, O26C, C61C, C62C, C63C, C64C, C65C}
{O1A, O2A, C1A, C2A, C3A, C4A, C5A} sigma for 1-2: 0.02, 1-3: 0.04
as in
{O19E, O20E, C78E, C79E, C80E, C81E, C82E}
{O1A, O2A, C1A, C2A, C3A, C4A, C5A} sigma for 1-2: 0.02, 1-3: 0.04
as in
{O27C, O28C, C66C, C67C, C68C, C69C, C70C}
{O1A, O2A, C1A, C2A, C3A, C4A, C5A} sigma for 1-2: 0.02, 1-3: 0.04
as in
{O31C, O32C, C76C, C77C, C78C, C79C, C80C}
{O1A, O2A, C1A, C2A, C3A, C4A, C5A} sigma for 1-2: 0.02, 1-3: 0.04
as in
{O11C, O12C, C26C, C27C, C28C, C29C, C30C}
{O1A, O2A, C1A, C2A, C3A, C4A, C5A} sigma for 1-2: 0.02, 1-3: 0.04
as in
{O23A, O24A, C56A, C57A, C58A, C59A, C60A}
7. Others
 1*[Sof(Cr2A)+Sof(Ni2A)]+1*[Sof(Cr3A)+Sof(Ni3A)]+1*[Sof(Cr4A)+Sof(Ni4A)]+1*
 [Sof(Cr5A)+Sof(Ni5A)]+1*[Sof(Cr6A)+Sof(Ni6A)]=4 with esd of 0
 1*[Sof(Cr2C)+Sof(Ni2C)]+1*[Sof(Cr3C)+Sof(Ni3C)]+1*[Sof(Cr4C)+Sof(Ni4C)]+1*
 [Sof(Cr5C)+Sof(Ni5C)]+1*[Sof(Cr6C)+Sof(Ni6C)]+1*[Sof(Cr7C)+Sof(Ni7C)]=5 with
 esd of 0
 Sof(C6F)=Sof(C7F)=Sof(H7F)=Sof(C8F)=Sof(H8F)=Sof(C9F)=Sof(C10F)=Sof(H10F)=
 Sof(C11F)=Sof(H11F)=Sof(C12F)=Sof(H12C)=Sof(H12D)=Sof(C13F)=Sof(H13C)=
 Sof(H13D)=Sof(N3F)=Sof(H3FA)=Sof(H3FB)=Sof(C14F)=Sof(H14C)=Sof(H14D)=Sof(C15F)=
 Sof(C16F)=Sof(H16F)=Sof(C17F)=Sof(H17F)=Sof(C18F)=Sof(C19F)=Sof(H19F)=
 Sof(C20F)=Sof(H20F)=Sof(S21F)=Sof(C18)=Sof(H18A)=Sof(H18B)=Sof(H18C)=1-FVAR(1)
 Sof(C6E)=Sof(C7E)=Sof(H7E)=Sof(C8E)=Sof(H8E)=Sof(C9E)=Sof(C10E)=Sof(H10E)=
 Sof(C11E)=Sof(H11E)=Sof(C12E)=Sof(H12A)=Sof(H12B)=Sof(C13E)=Sof(H13A)=
 Sof(H13B)=Sof(N3E)=Sof(H3EA)=Sof(H3EB)=Sof(C14E)=Sof(H14A)=Sof(H14B)=Sof(C15E)=
 Sof(C16E)=Sof(H16E)=Sof(C17E)=Sof(H17E)=Sof(C18E)=Sof(C19E)=Sof(H19E)=
 Sof(C20E)=Sof(H20E)=Sof(S21E)=Sof(C79)=Sof(H79A)=Sof(H79B)=Sof(H79C)=FVAR(1)
 Sof(C27F)=Sof(C28F)=Sof(H28F)=Sof(C29F)=Sof(H29F)=Sof(C30F)=Sof(C31F)=
 Sof(H31F)=Sof(C32F)=Sof(H32F)=Sof(C33F)=Sof(H33C)=Sof(H33D)=Sof(C34F)=
 Sof(H34C)=Sof(H34D)=Sof(N6F)=Sof(H6FA)=Sof(H6FB)=Sof(C35F)=Sof(H35C)=Sof(H35D)=
 Sof(C36F)=Sof(C37F)=Sof(H37F)=Sof(C38F)=Sof(H38F)=Sof(C39F)=Sof(C40F)=
 Sof(H40F)=Sof(C41F)=Sof(H41F)=Sof(S42F)=1-FVAR(2)
 Sof(C27E)=Sof(C28E)=Sof(H28E)=Sof(C29E)=Sof(H29E)=Sof(C30E)=Sof(C31E)=
 Sof(H31E)=Sof(C32E)=Sof(H32E)=Sof(C33E)=Sof(H33A)=Sof(H33B)=Sof(C34E)=
 Sof(H34A)=Sof(H34B)=Sof(N6E)=Sof(H6EA)=Sof(H6EB)=Sof(C35E)=Sof(H35A)=Sof(H35B)=
 Sof(C36E)=Sof(C37E)=Sof(H37E)=Sof(C38E)=Sof(H38E)=Sof(C39E)=Sof(C40E)=
 Sof(H40E)=Sof(C41E)=Sof(H41E)=Sof(S42E)=FVAR(2)
 Sof(C0B6)=Sof(H0BD)=Sof(H0BE)=Sof(H0BF)=1-FVAR(3)
 Sof(C1)=Sof(H1A)=Sof(H1B)=Sof(H1C)=FVAR(3)
 Sof(C3)=Sof(C8)=Sof(H8)=Sof(C6)=Sof(H6)=Sof(C08T)=Sof(H08T)=Sof(C5)=Sof(H5)=
 Sof(C4)=Sof(H4)=Sof(C0AR)=Sof(H0AD)=Sof(H0AE)=Sof(H0AF)=1-FVAR(4)
 Sof(C0AQ)=Sof(H0AA)=Sof(H0AB)=Sof(H0AC)=Sof(C080)=Sof(C0BJ)=Sof(H0BJ)=
 Sof(C06Z)=Sof(H06Z)=Sof(C08S)=Sof(H08S)=Sof(C092)=Sof(H092)=Sof(C076)=
 Sof(H076)=FVAR(4)
 Sof(H81)=Sof(C84)=Sof(H84A)=Sof(H84B)=Sof(H84C)=1-FVAR(5)
 Sof(C0B5)=Sof(H0BA)=Sof(H0BB)=Sof(H0BC)=Sof(H83)=FVAR(5)
 Sof(C9)=Sof(C10)=Sof(H10)=Sof(C13)=Sof(H13)=Sof(C14)=Sof(H14)=Sof(C0BC)=
 Sof(H0BM)=Sof(C11)=Sof(H11)=Sof(C12)=Sof(H12E)=Sof(H12F)=Sof(H12G)=1-FVAR(6)
 Sof(C0AP)=Sof(C30)=Sof(H30)=Sof(C0A1)=Sof(H0A1)=Sof(C2)=Sof(H2)=Sof(C0BB)=
 Sof(H0BG)=Sof(C77)=Sof(H77)=Sof(C189)=Sof(H18J)=Sof(H18K)=Sof(H18L)=FVAR(6)
 Sof(Ni2A)=1-FVAR(7)
 Sof(Cr2A)=FVAR(7)
 Sof(Ni3A)=1-FVAR(8)
 Sof(Cr3A)=FVAR(8)
 Sof(Ni4A)=1-FVAR(9)
 Sof(Cr4A)=FVAR(9)
 Sof(Ni5A)=1-FVAR(10)
 Sof(Cr5A)=FVAR(10)
 Sof(Ni6A)=1-FVAR(11)
 Sof(Cr6A)=FVAR(11)
 Sof(Ni2C)=1-FVAR(12)
 Sof(Cr2C)=FVAR(12)
 Sof(Ni3C)=1-FVAR(13)
 Sof(Cr3C)=FVAR(13)
 Sof(Ni4C)=1-FVAR(14)
 Sof(Cr4C)=FVAR(14)
 Sof(Ni5C)=1-FVAR(15)
 Sof(Cr5C)=FVAR(15)
 Sof(Ni6C)=1-FVAR(16)
 Sof(Cr6C)=FVAR(16)
 Sof(Ni7C)=1-FVAR(17)
 Sof(Cr7C)=FVAR(17)
 Fixed Sof: C0BK(0.5) C09Q(0.5) H09Q(0.5) C098(0.5) H098(0.5) C0(0.5) H0(0.5)
 C09R(0.5) H09R(0.5) C0BL(0.5) H0BL(0.5) C38(0.5) H38I(0.5) H38J(0.5) H38K(0.5)
8.a Riding coordinates:
 O1S(H1S)
8.b Secondary CH2 refined with riding coordinates:
 C12E(H12A,H12B), C13E(H13A,H13B), N3E(H3EA,H3EB), C14E(H14A,H14B), C33E(H33A,
 H33B), C34E(H34A,H34B), N6E(H6EA,H6EB), C35E(H35A,H35B), C12F(H12C,H12D),
 C13F(H13C,H13D), N3F(H3FA,H3FB), C14F(H14C,H14D), C33F(H33C,H33D), C34F(H34C,
 H34D), N6F(H6FA,H6FB), C35F(H35C,H35D)
8.c Me refined with riding coordinates:
 C3A(H3AA,H3AB,H3AC), C4A(H4AA,H4AB,H4AC), C5A(H5AA,H5AB,H5AC), C8A(H8AA,H8AB,
 H8AC), C9A(H9AA,H9AB,H9AC), C10A(H10D,H10G,H10H), C13A(H13H,H13I,H13J),
 C14A(H14H,H14I,H14J), C15A(H15D,H15E,H15F), C18A(H18G,H18H,H18I), C19A(H19D,
 H19G,H19H), C20A(H20D,H20G,H20H), C23A(H23D,H23F,H23G), C24A(H24D,H24E,H24F),
 C25A(H25D,H25F,H25G), C28A(H28D,H28G,H28H), C29A(H29D,H29G,H29H), C30A(H30D,
 H30E,H30F), C33A(H33H,H33I,H33J), C34A(H34H,H34I,H34J), C35A(H35H,H35I,H35J),
 C38A(H38D,H38G,H38H), C39A(H39D,H39E,H39F), C40A(H40D,H40G,H40H), C43A(H43D,
 H43E,H43F), C44A(H44D,H44E,H44F), C45A(H45G,H45H,H45I), C48A(H48D,H48E,H48F),
 C49A(H49D,H49E,H49F), C50A(H50G,H50H,H50I), C53A(H53D,H53E,H53F), C54A(H54D,
 H54E,H54F), C55A(H55G,H55H,H55I), C58A(H58D,H58E,H58F), C59A(H59D,H59E,H59F),
 C60A(H60G,H60H,H60I), C63A(H63D,H63E,H63F), C64A(H64D,H64E,H64F), C65A(H65G,
 H65H,H65I), C68A(H68D,H68E,H68F), C69A(H69D,H69E,H69F), C70A(H70G,H70H,H70I),
 C73A(H73D,H73E,H73F), C74A(H74D,H74E,H74F), C75A(H75G,H75H,H75I), C78A(H78D,
 H78E,H78F), C79A(H79G,H79H,H79I), C80A(H80G,H80H,H80I), C3C(H3CA,H3CB,H3CC),
 C4C(H4CA,H4CB,H4CC), C5C(H5CA,H5CB,H5CC), C8C(H8CA,H8CB,H8CC), C9C(H9CA,H9CB,
 H9CC), C10C(H10A,H10B,H10C), C13C(H13E,H13F,H13G), C14C(H14E,H14F,H14G),
 C15C(H15A,H15B,H15C), C18C(H18D,H18E,H18F), C19C(H19A,H19B,H19C), C20C(H20A,
 H20B,H20C), C23C(H23A,H23B,H23C), C24C(H24A,H24B,H24C), C25C(H25A,H25B,H25C),
 C28C(H28A,H28B,H28C), C29C(H29A,H29B,H29C), C30C(H30A,H30B,H30C), C33C(H33E,
 H33F,H33G), C34C(H34E,H34F,H34G), C35C(H35E,H35F,H35G), C38C(H38A,H38B,H38C),
 C39C(H39A,H39B,H39C), C40C(H40A,H40B,H40C), C43C(H43A,H43B,H43C), C44C(H44A,
 H44B,H44C), C45C(H45D,H45E,H45F), C48C(H48A,H48B,H48C), C49C(H49A,H49B,H49C),
 C50C(H50D,H50E,H50F), C53C(H53A,H53B,H53C), C54C(H54A,H54B,H54C), C55C(H55D,
 H55E,H55F), C58C(H58A,H58B,H58C), C59C(H59A,H59B,H59C), C60C(H60D,H60E,H60F),
 C63C(H63A,H63B,H63C), C64C(H64A,H64B,H64C), C65C(H65D,H65E,H65F), C68C(H68A,
 H68B,H68C), C69C(H69A,H69B,H69C), C70C(H70D,H70E,H70F), C73C(H73A,H73B,H73C),
 C74C(H74A,H74B,H74C), C75C(H75D,H75E,H75F), C78C(H78A,H78B,H78C), C79C(H79D,
 H79E,H79F), C80C(H80D,H80E,H80F), C45E(H45A,H45B,H45C), C46E(H46A,H46B,H46C),
 C47E(H47A,H47B,H47C), C50E(H50A,H50B,H50C), C51E(H51A,H51B,H51C), C52E(H52A,
 H52B,H52C), C55E(H55A,H55B,H55C), C56E(H56A,H56B,H56C), C57E(H57A,H57B,H57C),
 C60E(H60A,H60B,H60C), C61E(H61A,H61B,H61C), C62E(H62A,H62B,H62C), C65E(H65A,
 H65B,H65C), C66E(H66A,H66B,H66C), C67E(H67A,H67B,H67C), C70E(H70A,H70B,H70C),
 C71E(H71A,H71B,H71C), C72E(H72A,H72B,H72C), C75E(H75A,H75B,H75C), C76E(H76A,
 H76B,H76C), C77E(H77A,H77B,H77C), C80E(H80A,H80B,H80C), C81E(H81A,H81B,H81C),
 C82E(H82A,H82B,H82C), C0AQ(H0AA,H0AB,H0AC), C0B0(H0BH,H0BI,H0BK), C0B5(H0BA,
 H0BB,H0BC), C84(H84A,H84B,H84C), C0B6(H0BD,H0BE,H0BF), C1(H1A,H1B,H1C), C7(H7A,
 H7B,H7C), C189(H18J,H18K,H18L), C38(H38I,H38J,H38K), C18(H18A,H18B,H18C),
 C79(H79A,H79B,H79C), C93(H93A,H93B,H93C), C313(H31A,H31B,H31C), C3S(H3SA,H3SB,
 H3SC), C4S(H4SA,H4SB,H4SC), C5S(H5SA,H5SB,H5SC), C0AR(H0AD,H0AE,H0AF),
 C12(H12E,H12F,H12G)
8.d Aromatic/amide H refined with riding coordinates:
 C30(H30), C0A1(H0A1), C2(H2), C0BB(H0BG), C77(H77), C1E(H1E), C2E(H2E),
 C4E(H4E), C7E(H7E), C8E(H8E), C10E(H10E), C11E(H11E), C16E(H16E), C17E(H17E),
 C19E(H19E), C20E(H20E), C22E(H22E), C23E(H23E), C25E(H25E), C28E(H28E),
 C29E(H29E), C31E(H31E), C32E(H32E), C37E(H37E), C38E(H38E), C40E(H40E),
 C41E(H41E), C0BJ(H0BJ), C06Z(H06Z), C08S(H08S), C092(H092), C076(H076),
 C07W(H07W), C07V(H07V), C09W(H09W), C0AY(H0AY), C08L(H08L), C04Y(H04Y),
 C05B(H05B), C058(H058), C81(H81), C82(H82), C83(H83), C05X(H05X), C06M(H06M),
 C06O(H06O), C06R(H06R), C09Q(H09Q), C098(H098), C0(H0), C09R(H09R), C0BL(H0BL),
  C7F(H7F), C8F(H8F), C10F(H10F), C11F(H11F), C16F(H16F), C17F(H17F),
 C19F(H19F), C20F(H20F), C28F(H28F), C29F(H29F), C31F(H31F), C32F(H32F),
 C37F(H37F), C38F(H38F), C40F(H40F), C41F(H41F), C0AK(H0AK), C160(H160),
 C0B3(H0B3), C170(H170), C0A4(H0A4), C8(H8), C6(H6), C08T(H08T), C5(H5), C4(H4),
  C10(H10), C13(H13), C14(H14), C0BC(H0BM), C11(H11)
8.e Fitted hexagon refined as free rotating group:
 C0AP(C30,C0A1,C2,C0BB,C77), C15E(C16E,C17E,C18E,C19E,C20E), C36E(C37E,C38E,
 C39E,C40E,C41E), C080(C0BJ,C06Z,C08S,C092,C076), C084(C07W,C07V,C09W,C0AY,
 C08L), C0BK(C09Q,C098,C0,C09R,C0BL), C15F(C16F,C17F,C18F,C19F,C20F), C36F(C37F,
 C38F,C39F,C40F,C41F), C183(C0AK,C160,C0B3,C170,C0A4), C3(C8,C6,C08T,C5,C4),
 C9(C10,C13,C14,C0BC,C11)
;
_atom_sites_solution_hydrogens   mixed
_atom_sites_solution_primary     dual
_atom_sites_solution_secondary   ?
loop_
_atom_site_label
_atom_site_type_symbol
_atom_site_fract_x
_atom_site_fract_y
_atom_site_fract_z
_atom_site_U_iso_or_equiv
_atom_site_adp_type
_atom_site_occupancy
_atom_site_site_symmetry_order
_atom_site_calc_flag
_atom_site_refinement_flags_posn
_atom_site_refinement_flags_adp
_atom_site_refinement_flags_occupancy
_atom_site_disorder_assembly
_atom_site_disorder_group
Cr1A Cr 0.78018(11) -0.01212(5) 0.24333(5) 0.1013(6) Uani 1 1 d . U . . .
Cr2A Cr 0.95101(12) 0.00949(6) 0.19330(7) 0.1313(8) Uani 0.918(4) 1 d . U P . .
Cr3A Cr 1.00622(10) 0.09056(5) 0.13365(5) 0.1013(6) Uani 0.840(4) 1 d . U P . .
Cr4A Cr 0.90804(9) 0.17789(5) 0.09368(4) 0.0903(5) Uani 0.609(4) 1 d . U P . .
Cr5A Cr 0.72970(9) 0.23079(5) 0.10898(5) 0.0992(5) Uani 0.708(4) 1 d . U P . .
Cr6A Cr 0.56588(10) 0.21255(5) 0.16690(5) 0.0916(5) Uani 0.926(4) 1 d . U P . .
Cr7A Cr 0.52862(10) 0.13626(5) 0.23841(5) 0.0920(5) Uani 1 1 d . U . . .
Cr8A Cr 0.61218(11) 0.04295(5) 0.26636(5) 0.1012(6) Uani 1 1 d . U . . .
Ni2A Ni 0.95101(12) 0.00949(6) 0.19330(7) 0.1313(8) Uani 0.082(4) 1 d . U P . .
Ni3A Ni 1.00622(10) 0.09056(5) 0.13365(5) 0.1013(6) Uani 0.160(4) 1 d . U P . .
Ni4A Ni 0.90804(9) 0.17789(5) 0.09368(4) 0.0903(5) Uani 0.391(4) 1 d . U P . .
Ni5A Ni 0.72970(9) 0.23079(5) 0.10898(5) 0.0992(5) Uani 0.292(4) 1 d . U P . .
Ni6A Ni 0.56588(10) 0.21255(5) 0.16690(5) 0.0916(5) Uani 0.074(4) 1 d . U P . .
F1A F 0.8575(3) 0.02427(16) 0.22259(17) 0.1018(17) Uani 1 1 d . U . . .
F2A F 0.9264(3) 0.05491(16) 0.15562(16) 0.0904(14) Uani 1 1 d . U . . .
F3A F 0.9275(3) 0.13418(15) 0.13673(15) 0.0884(14) Uani 1 1 d . U . . .
F4A F 0.7930(3) 0.17989(16) 0.10755(14) 0.0867(14) Uani 1 1 d . U . . .
F5A F 0.6786(3) 0.20623(16) 0.15597(14) 0.0875(14) Uani 1 1 d . U . . .
F6A F 0.5714(3) 0.15654(16) 0.18805(15) 0.0884(14) Uani 1 1 d . U . . .
F7A F 0.6213(3) 0.09841(15) 0.24681(14) 0.0860(14) Uani 1 1 d . U . . .
F8A F 0.6970(3) 0.03006(16) 0.23076(16) 0.0945(15) Uani 1 1 d . U . . .
O1A O 0.8617(5) -0.0552(2) 0.2578(2) 0.123(3) Uani 1 1 d D U . . .
O2A O 0.9784(5) -0.0382(3) 0.2311(4) 0.183(4) Uani 1 1 d D U . . .
C1A C 0.9371(6) -0.0599(3) 0.2538(4) 0.134(4) Uani 1 1 d D U . . .
C2A C 0.9814(8) -0.0951(3) 0.2782(4) 0.164(6) Uani 1 1 d D U . . .
C3A C 0.9318(9) -0.1274(4) 0.2902(6) 0.242(10) Uani 1 1 d D U . . .
H3AA H 0.882670 -0.117839 0.303002 0.363 Uiso 1 1 calc R U . . .
H3AB H 0.916608 -0.138568 0.267679 0.363 Uiso 1 1 calc R U . . .
H3AC H 0.962313 -0.148069 0.308293 0.363 Uiso 1 1 calc R U . . .
C4A C 1.0560(12) -0.1086(6) 0.2589(7) 0.333(15) Uani 1 1 d D U . . .
H4AA H 1.089063 -0.086084 0.250864 0.500 Uiso 1 1 calc R U . . .
H4AB H 1.087110 -0.129153 0.276762 0.500 Uiso 1 1 calc R U . . .
H4AC H 1.041406 -0.119653 0.236147 0.500 Uiso 1 1 calc R U . . .
C5A C 1.0119(19) -0.0796(6) 0.3122(7) 0.406(18) Uani 1 1 d D U . . .
H5AA H 1.045579 -0.057511 0.303199 0.609 Uiso 1 1 calc R U . . .
H5AB H 0.965630 -0.070226 0.327038 0.609 Uiso 1 1 calc R U . . .
H5AC H 1.044389 -0.100903 0.328527 0.609 Uiso 1 1 calc R U . . .
O3A O 0.7686(5) -0.0270(2) 0.1926(3) 0.120(2) Uani 1 1 d D U . . .
O4A O 0.8874(6) -0.0198(3) 0.1652(3) 0.151(3) Uani 1 1 d D U . . .
C6A C 0.8183(7) -0.0305(3) 0.1663(3) 0.113(3) Uani 1 1 d D U . . .
C7A C 0.7918(10) -0.0494(4) 0.1329(3) 0.173(5) Uani 1 1 d D U . . .
C8A C 0.8539(15) -0.0799(7) 0.1247(7) 0.344(14) Uani 1 1 d D U . . .
H8AA H 0.862421 -0.100221 0.147732 0.516 Uiso 1 1 calc R U . . .
H8AB H 0.835915 -0.092194 0.103392 0.516 Uiso 1 1 calc R U . . .
H8AC H 0.904910 -0.067663 0.117553 0.516 Uiso 1 1 calc R U . . .
C9A C 0.7778(17) -0.0182(6) 0.0984(5) 0.305(13) Uani 1 1 d D U . . .
H9AA H 0.736111 0.001948 0.104367 0.457 Uiso 1 1 calc R U . . .
H9AB H 0.828519 -0.005766 0.091168 0.457 Uiso 1 1 calc R U . . .
H9AC H 0.759524 -0.030298 0.077007 0.457 Uiso 1 1 calc R U . . .
C10A C 0.7125(13) -0.0672(7) 0.1412(6) 0.285(11) Uani 1 1 d D U . . .
H10D H 0.671105 -0.046695 0.146655 0.428 Uiso 1 1 calc R U . . .
H10G H 0.696042 -0.078278 0.118791 0.428 Uiso 1 1 calc R U . . .
H10H H 0.718218 -0.088474 0.163647 0.428 Uiso 1 1 calc R U . . .
O5A O 1.0441(6) -0.0068(3) 0.1646(4) 0.182(4) Uani 1 1 d D U . . .
O6A O 1.0870(5) 0.0470(3) 0.1307(2) 0.126(3) Uani 1 1 d D U . . .
C11A C 1.0896(7) 0.0104(3) 0.1398(4) 0.118(3) Uani 1 1 d D U . . .
C12A C 1.1585(8) -0.0142(4) 0.1234(4) 0.157(5) Uani 1 1 d D U . . .
C13A C 1.1255(10) -0.0370(6) 0.0964(6) 0.239(10) Uani 1 1 d D U . . .
H13H H 1.095243 -0.018769 0.076174 0.359 Uiso 1 1 calc R U . . .
H13I H 1.170103 -0.051617 0.084768 0.359 Uiso 1 1 calc R U . . .
H13J H 1.088933 -0.055762 0.110270 0.359 Uiso 1 1 calc R U . . .
C14A C 1.2053(12) -0.0381(7) 0.1553(5) 0.290(12) Uani 1 1 d D U . . .
H14H H 1.225053 -0.020575 0.171916 0.435 Uiso 1 1 calc R U . . .
H14I H 1.170491 -0.056923 0.170420 0.435 Uiso 1 1 calc R U . . .
H14J H 1.251661 -0.052778 0.144919 0.435 Uiso 1 1 calc R U . . .
C15A C 1.2176(12) 0.0133(6) 0.1018(7) 0.281(11) Uani 1 1 d D U . . .
H15D H 1.240228 0.028761 0.119607 0.421 Uiso 1 1 calc R U . . .
H15E H 1.261641 -0.002519 0.091041 0.421 Uiso 1 1 calc R U . . .
H15F H 1.189110 0.031356 0.080920 0.421 Uiso 1 1 calc R U . . .
O7A O 1.0168(5) 0.0376(3) 0.2225(3) 0.142(3) Uani 1 1 d D U . . .
O8A O 1.0448(4) 0.0934(2) 0.1854(2) 0.104(2) Uani 1 1 d D U . . .
C16A C 1.0449(6) 0.0707(3) 0.2165(3) 0.104(3) Uani 1 1 d D U . . .
C17A C 1.0830(7) 0.0815(5) 0.2518(3) 0.171(5) Uani 1 1 d D U . . .
C18A C 1.0232(8) 0.0823(6) 0.2841(4) 0.183(7) Uani 1 1 d D U . . .
H18G H 1.001078 0.056235 0.290626 0.275 Uiso 1 1 calc R U . . .
H18H H 1.050326 0.088442 0.306718 0.275 Uiso 1 1 calc R U . . .
H18I H 0.978890 0.102673 0.276209 0.275 Uiso 1 1 calc R U . . .
C19A C 1.1507(10) 0.0504(7) 0.2646(6) 0.303(12) Uani 1 1 d D U . . .
H19D H 1.128794 0.024297 0.270756 0.454 Uiso 1 1 calc R U . . .
H19G H 1.191209 0.050079 0.243905 0.454 Uiso 1 1 calc R U . . .
H19H H 1.176420 0.056569 0.287623 0.454 Uiso 1 1 calc R U . . .
C20A C 1.1153(13) 0.1208(6) 0.2426(6) 0.275(10) Uani 1 1 d D U . . .
H20D H 1.154718 0.120802 0.221366 0.412 Uiso 1 1 calc R U . . .
H20G H 1.070622 0.141053 0.234821 0.412 Uiso 1 1 calc R U . . .
H20H H 1.142058 0.126822 0.265330 0.412 Uiso 1 1 calc R U . . .
O9A O 1.0885(4) 0.1252(3) 0.1133(3) 0.136(3) Uani 1 1 d D U . . .
O10A O 1.0235(4) 0.1774(2) 0.0792(2) 0.115(2) Uani 1 1 d D U . . .
C21A C 1.0854(5) 0.1570(3) 0.0902(3) 0.101(3) Uani 1 1 d D U . . .
C22A C 1.1654(6) 0.1720(4) 0.0749(4) 0.129(4) Uani 1 1 d D U . . .
C23A C 1.2338(7) 0.1473(5) 0.0946(6) 0.255(11) Uani 1 1 d D U . . .
H23D H 1.230361 0.148215 0.122341 0.382 Uiso 1 1 calc R U . . .
H23F H 1.231790 0.119811 0.090418 0.382 Uiso 1 1 calc R U . . .
H23G H 1.285077 0.157481 0.084324 0.382 Uiso 1 1 calc R U . . .
C24A C 1.1683(8) 0.2140(4) 0.0811(5) 0.177(6) Uani 1 1 d D U . . .
H24D H 1.122453 0.230338 0.067832 0.265 Uiso 1 1 calc R U . . .
H24E H 1.164789 0.215043 0.108748 0.265 Uiso 1 1 calc R U . . .
H24F H 1.219410 0.224188 0.070684 0.265 Uiso 1 1 calc R U . . .
C25A C 1.1679(10) 0.1716(7) 0.0328(4) 0.235(9) Uani 1 1 d D U . . .
H25D H 1.121551 0.188334 0.020493 0.352 Uiso 1 1 calc R U . . .
H25F H 1.218622 0.181986 0.021945 0.352 Uiso 1 1 calc R U . . .
H25G H 1.165335 0.144316 0.028039 0.352 Uiso 1 1 calc R U . . .
O11A O 0.9725(5) 0.0862(2) 0.0823(2) 0.127(3) Uani 1 1 d D U . . .
O12A O 0.8914(4) 0.1385(2) 0.0589(2) 0.104(2) Uani 1 1 d D U . . .
C26A C 0.9265(7) 0.1057(3) 0.0563(3) 0.106(3) Uani 1 1 d D U . . .
C27A C 0.9253(8) 0.0894(3) 0.0193(3) 0.130(4) Uani 1 1 d D U . . .
C28A C 1.0090(9) 0.0889(5) 0.0017(4) 0.184(6) Uani 1 1 d D U . . .
H28D H 1.026338 0.116036 -0.003471 0.276 Uiso 1 1 calc R U . . .
H28G H 1.047147 0.072078 0.019630 0.276 Uiso 1 1 calc R U . . .
H28H H 1.008222 0.078271 -0.022496 0.276 Uiso 1 1 calc R U . . .
C29A C 0.8669(10) 0.1140(5) -0.0088(4) 0.189(7) Uani 1 1 d D U . . .
H29D H 0.881181 0.141625 -0.013365 0.283 Uiso 1 1 calc R U . . .
H29G H 0.869707 0.103609 -0.033247 0.283 Uiso 1 1 calc R U . . .
H29H H 0.811562 0.112730 0.001685 0.283 Uiso 1 1 calc R U . . .
C30A C 0.9037(13) 0.0473(4) 0.0263(5) 0.223(9) Uani 1 1 d D U . . .
H30D H 0.903385 0.037438 0.001640 0.334 Uiso 1 1 calc R U . . .
H30E H 0.943873 0.030999 0.043443 0.334 Uiso 1 1 calc R U . . .
H30F H 0.849721 0.045851 0.038233 0.334 Uiso 1 1 calc R U . . .
O13A O 0.8893(4) 0.2212(2) 0.0500(2) 0.114(2) Uani 1 1 d D U . . .
O14A O 0.7777(5) 0.2557(3) 0.0612(3) 0.152(3) Uani 1 1 d D U . . .
C31A C 0.8365(6) 0.2487(3) 0.0410(3) 0.103(3) Uani 1 1 d D U . . .
C32A C 0.8461(6) 0.2753(3) 0.0021(3) 0.116(3) Uani 1 1 d D U . . .
C33A C 0.9339(6) 0.2789(5) -0.0069(4) 0.182(7) Uani 1 1 d D U . . .
H33H H 0.958322 0.291739 0.012574 0.273 Uiso 1 1 calc R U . . .
H33I H 0.961320 0.252372 -0.006627 0.273 Uiso 1 1 calc R U . . .
H33J H 0.939876 0.294964 -0.032414 0.273 Uiso 1 1 calc R U . . .
C34A C 0.8035(8) 0.3158(3) 0.0029(4) 0.147(5) Uani 1 1 d D U . . .
H34H H 0.745708 0.313122 0.008857 0.221 Uiso 1 1 calc R U . . .
H34I H 0.827889 0.328090 0.022790 0.221 Uiso 1 1 calc R U . . .
H34J H 0.809066 0.332599 -0.022285 0.221 Uiso 1 1 calc R U . . .
C35A C 0.8052(7) 0.2557(4) -0.0268(3) 0.127(4) Uani 1 1 d D U . . .
H35H H 0.747611 0.253894 -0.019898 0.190 Uiso 1 1 calc R U . . .
H35I H 0.809852 0.271563 -0.052541 0.190 Uiso 1 1 calc R U . . .
H35J H 0.831297 0.228970 -0.026754 0.190 Uiso 1 1 calc R U . . .
O15A O 0.9287(4) 0.2162(2) 0.1267(2) 0.110(2) Uani 1 1 d D U . . .
O16A O 0.8143(5) 0.2486(2) 0.1387(3) 0.127(3) Uani 1 1 d D U . . .
C36A C 0.8899(6) 0.2434(3) 0.1390(3) 0.099(3) Uani 1 1 d D U . . .
C37A C 0.9340(6) 0.2745(3) 0.1543(4) 0.127(4) Uani 1 1 d D U . . .
C38A C 1.0168(6) 0.2586(4) 0.1680(4) 0.147(5) Uani 1 1 d D U . . .
H38D H 1.047521 0.248776 0.146964 0.220 Uiso 1 1 calc R U . . .
H38G H 1.044972 0.279837 0.176442 0.220 Uiso 1 1 calc R U . . .
H38H H 1.012432 0.236801 0.189706 0.220 Uiso 1 1 calc R U . . .
C39A C 0.9373(12) 0.3083(4) 0.1207(5) 0.240(10) Uani 1 1 d D U . . .
H39D H 0.881908 0.318047 0.112473 0.360 Uiso 1 1 calc R U . . .
H39E H 0.964810 0.329976 0.128721 0.360 Uiso 1 1 calc R U . . .
H39F H 0.967308 0.298873 0.099285 0.360 Uiso 1 1 calc R U . . .
C40A C 0.8874(9) 0.2895(5) 0.1866(5) 0.192(7) Uani 1 1 d D U . . .
H40D H 0.832846 0.299950 0.177771 0.288 Uiso 1 1 calc R U . . .
H40G H 0.883244 0.267605 0.208299 0.288 Uiso 1 1 calc R U . . .
H40H H 0.915784 0.310642 0.195035 0.288 Uiso 1 1 calc R U . . .
O17A O 0.6659(5) 0.2814(2) 0.1113(3) 0.141(3) Uani 1 1 d D U . . .
O18A O 0.5588(5) 0.2683(2) 0.1467(2) 0.116(2) Uani 1 1 d D U . . .
C41A C 0.6019(6) 0.2915(3) 0.1262(3) 0.109(3) Uani 1 1 d D U . . .
C42A C 0.5726(8) 0.3356(3) 0.1188(4) 0.150(5) Uani 1 1 d D U . . .
C43A C 0.6406(11) 0.3599(5) 0.1065(7) 0.276(12) Uani 1 1 d D U . . .
H43D H 0.666956 0.351277 0.083780 0.414 Uiso 1 1 calc R U . . .
H43E H 0.620268 0.387937 0.100054 0.414 Uiso 1 1 calc R U . . .
H43F H 0.680094 0.356901 0.127477 0.414 Uiso 1 1 calc R U . . .
C44A C 0.5125(15) 0.3402(6) 0.0860(6) 0.324(14) Uani 1 1 d D U . . .
H44D H 0.466826 0.324042 0.094032 0.486 Uiso 1 1 calc R U . . .
H44E H 0.492338 0.368223 0.079364 0.486 Uiso 1 1 calc R U . . .
H44F H 0.539459 0.331414 0.063514 0.486 Uiso 1 1 calc R U . . .
C45A C 0.5300(13) 0.3472(5) 0.1532(5) 0.244(10) Uani 1 1 d D U . . .
H45G H 0.485154 0.330216 0.160388 0.366 Uiso 1 1 calc R U . . .
H45H H 0.568181 0.343997 0.174697 0.366 Uiso 1 1 calc R U . . .
H45I H 0.508355 0.375033 0.147273 0.366 Uiso 1 1 calc R U . . .
O19A O 0.6417(4) 0.2149(3) 0.0786(2) 0.121(2) Uani 1 1 d D U . . .
O20A O 0.5377(4) 0.2013(2) 0.1170(2) 0.110(2) Uani 1 1 d D U . . .
C46A C 0.5709(6) 0.2065(4) 0.0851(3) 0.109(3) Uani 1 1 d D U . . .
C47A C 0.5184(7) 0.2095(5) 0.0500(3) 0.184(6) Uani 1 1 d D U . . .
C48A C 0.5669(10) 0.2013(8) 0.0162(4) 0.287(12) Uani 1 1 d D U . . .
H48D H 0.609814 0.219744 0.011374 0.430 Uiso 1 1 calc R U . . .
H48E H 0.591547 0.173895 0.021231 0.430 Uiso 1 1 calc R U . . .
H48F H 0.531688 0.204701 -0.006401 0.430 Uiso 1 1 calc R U . . .
C49A C 0.4777(14) 0.2509(6) 0.0428(6) 0.334(13) Uani 1 1 d D U . . .
H49D H 0.518901 0.270102 0.036555 0.501 Uiso 1 1 calc R U . . .
H49E H 0.440036 0.253450 0.021114 0.501 Uiso 1 1 calc R U . . .
H49F H 0.447526 0.256129 0.065914 0.501 Uiso 1 1 calc R U . . .
C50A C 0.4527(11) 0.1829(8) 0.0590(5) 0.292(12) Uani 1 1 d D U . . .
H50G H 0.422317 0.189482 0.081627 0.437 Uiso 1 1 calc R U . . .
H50H H 0.416098 0.186074 0.036937 0.437 Uiso 1 1 calc R U . . .
H50I H 0.475957 0.155267 0.064568 0.437 Uiso 1 1 calc R U . . .
O21A O 0.4494(4) 0.2184(3) 0.1796(2) 0.120(3) Uani 1 1 d D U . . .
O22A O 0.4345(4) 0.1737(2) 0.2323(2) 0.115(2) Uani 1 1 d D U . . .
C51A C 0.4093(5) 0.2020(3) 0.2067(3) 0.108(3) Uani 1 1 d D U . . .
C52A C 0.3250(6) 0.2202(4) 0.2130(4) 0.134(4) Uani 1 1 d D U . . .
C53A C 0.3278(10) 0.2592(5) 0.2238(7) 0.247(10) Uani 1 1 d D U . . .
H53D H 0.357359 0.256689 0.248137 0.371 Uiso 1 1 calc R U . . .
H53E H 0.355647 0.276487 0.203561 0.371 Uiso 1 1 calc R U . . .
H53F H 0.272325 0.270669 0.227096 0.371 Uiso 1 1 calc R U . . .
C54A C 0.2811(10) 0.2229(9) 0.1767(5) 0.343(14) Uani 1 1 d D U . . .
H54D H 0.279909 0.196280 0.169930 0.515 Uiso 1 1 calc R U . . .
H54E H 0.225362 0.234196 0.179708 0.515 Uiso 1 1 calc R U . . .
H54F H 0.308684 0.240014 0.156173 0.515 Uiso 1 1 calc R U . . .
C55A C 0.2797(9) 0.1952(6) 0.2439(7) 0.295(13) Uani 1 1 d D U . . .
H55G H 0.276905 0.168632 0.237233 0.443 Uiso 1 1 calc R U . . .
H55H H 0.307869 0.193069 0.268486 0.443 Uiso 1 1 calc R U . . .
H55I H 0.224527 0.207555 0.246089 0.443 Uiso 1 1 calc R U . . .
O23A O 0.5925(5) 0.2261(2) 0.21736(19) 0.103(2) Uani 1 1 d D U . . .
O24A O 0.5870(4) 0.1730(2) 0.26172(18) 0.0940(19) Uani 1 1 d D U . . .
C56A C 0.5992(6) 0.2087(3) 0.2512(2) 0.085(2) Uani 1 1 d D U . . .
C57A C 0.6227(5) 0.2337(3) 0.2809(2) 0.089(2) Uani 1 1 d D U . . .
C58A C 0.6315(7) 0.2082(3) 0.3193(3) 0.113(4) Uani 1 1 d D U . . .
H58D H 0.675477 0.187375 0.318288 0.169 Uiso 1 1 calc R U . . .
H58E H 0.644306 0.224434 0.338554 0.169 Uiso 1 1 calc R U . . .
H58F H 0.580525 0.195906 0.326419 0.169 Uiso 1 1 calc R U . . .
C59A C 0.7021(6) 0.2513(3) 0.2673(3) 0.111(4) Uani 1 1 d D U . . .
H59D H 0.694175 0.267910 0.241912 0.166 Uiso 1 1 calc R U . . .
H59E H 0.719177 0.267473 0.285751 0.166 Uiso 1 1 calc R U . . .
H59F H 0.744012 0.229711 0.265374 0.166 Uiso 1 1 calc R U . . .
C60A C 0.5553(6) 0.2663(3) 0.2811(3) 0.098(3) Uani 1 1 d D U . . .
H60G H 0.550935 0.282678 0.255466 0.147 Uiso 1 1 calc R U . . .
H60H H 0.503791 0.254482 0.287973 0.147 Uiso 1 1 calc R U . . .
H60I H 0.567572 0.283009 0.300108 0.147 Uiso 1 1 calc R U . . .
O25A O 0.4834(5) 0.1171(2) 0.2890(2) 0.122(2) Uani 1 1 d D U . . .
O26A O 0.5275(6) 0.0543(3) 0.3024(3) 0.134(3) Uani 1 1 d D U . . .
C61A C 0.4878(7) 0.0839(3) 0.3101(3) 0.115(3) Uani 1 1 d D U . . .
C62A C 0.4344(9) 0.0807(4) 0.3462(4) 0.163(5) Uani 1 1 d D U . . .
C63A C 0.3557(10) 0.1037(7) 0.3385(5) 0.283(12) Uani 1 1 d D U . . .
H63D H 0.326314 0.092997 0.319102 0.424 Uiso 1 1 calc R U . . .
H63E H 0.323601 0.101827 0.362429 0.424 Uiso 1 1 calc R U . . .
H63F H 0.364761 0.131594 0.329007 0.424 Uiso 1 1 calc R U . . .
C64A C 0.4781(12) 0.0973(6) 0.3758(4) 0.240(9) Uani 1 1 d D U . . .
H64D H 0.530776 0.082165 0.381144 0.361 Uiso 1 1 calc R U . . .
H64E H 0.486810 0.125226 0.366126 0.361 Uiso 1 1 calc R U . . .
H64F H 0.445650 0.095459 0.399549 0.361 Uiso 1 1 calc R U . . .
C65A C 0.4227(15) 0.0379(4) 0.3608(6) 0.292(12) Uani 1 1 d D U . . .
H65G H 0.475825 0.023085 0.365671 0.437 Uiso 1 1 calc R U . . .
H65H H 0.390925 0.035612 0.384745 0.437 Uiso 1 1 calc R U . . .
H65I H 0.393729 0.026861 0.341390 0.437 Uiso 1 1 calc R U . . .
O27A O 0.4669(4) 0.0996(2) 0.2164(2) 0.110(2) Uani 1 1 d D U . . .
O28A O 0.5315(5) 0.0398(2) 0.2275(3) 0.114(2) Uani 1 1 d D U . . .
C66A C 0.4755(6) 0.0635(3) 0.2130(4) 0.113(3) Uani 1 1 d D U . . .
C67A C 0.4048(7) 0.0438(4) 0.2000(4) 0.162(5) Uani 1 1 d D U . . .
C68A C 0.3522(11) 0.0733(4) 0.1756(6) 0.263(11) Uani 1 1 d D U . . .
H68D H 0.334205 0.094841 0.189756 0.394 Uiso 1 1 calc R U . . .
H68E H 0.382050 0.084075 0.152374 0.394 Uiso 1 1 calc R U . . .
H68F H 0.304707 0.060809 0.168233 0.394 Uiso 1 1 calc R U . . .
C69A C 0.4335(10) 0.0103(4) 0.1792(6) 0.205(8) Uani 1 1 d D U . . .
H69D H 0.468866 -0.009222 0.196156 0.307 Uiso 1 1 calc R U . . .
H69E H 0.386524 -0.002570 0.171824 0.307 Uiso 1 1 calc R U . . .
H69F H 0.463867 0.020696 0.155965 0.307 Uiso 1 1 calc R U . . .
C70A C 0.3604(12) 0.0252(7) 0.2353(6) 0.279(11) Uani 1 1 d D U . . .
H70G H 0.397442 0.005483 0.251194 0.418 Uiso 1 1 calc R U . . .
H70H H 0.340756 0.045816 0.250307 0.418 Uiso 1 1 calc R U . . .
H70I H 0.314190 0.012102 0.227565 0.418 Uiso 1 1 calc R U . . .
O29A O 0.6004(5) -0.0130(2) 0.2865(3) 0.142(3) Uani 1 1 d D U . . .
O30A O 0.7008(5) -0.0486(2) 0.2631(3) 0.132(3) Uani 1 1 d D U . . .
C71A C 0.6380(7) -0.0449(3) 0.2822(4) 0.123(4) Uani 1 1 d D U . . .
C72A C 0.6028(8) -0.0830(3) 0.3013(4) 0.153(5) Uani 1 1 d D U . . .
C73A C 0.5312(13) -0.0742(5) 0.3242(7) 0.305(14) Uani 1 1 d D U . . .
H73D H 0.490395 -0.057687 0.307547 0.457 Uiso 1 1 calc R U . . .
H73E H 0.508557 -0.099145 0.335760 0.457 Uiso 1 1 calc R U . . .
H73F H 0.546479 -0.059992 0.344612 0.457 Uiso 1 1 calc R U . . .
C74A C 0.6673(12) -0.1080(6) 0.3245(8) 0.350(15) Uani 1 1 d D U . . .
H74D H 0.713926 -0.113101 0.307869 0.525 Uiso 1 1 calc R U . . .
H74E H 0.684259 -0.094199 0.344940 0.525 Uiso 1 1 calc R U . . .
H74F H 0.646338 -0.133352 0.336089 0.525 Uiso 1 1 calc R U . . .
C75A C 0.5834(14) -0.1045(6) 0.2698(6) 0.270(11) Uani 1 1 d D U . . .
H75G H 0.632905 -0.109863 0.255124 0.406 Uiso 1 1 calc R U . . .
H75H H 0.561155 -0.129697 0.280796 0.406 Uiso 1 1 calc R U . . .
H75I H 0.543156 -0.088175 0.252663 0.406 Uiso 1 1 calc R U . . .
O31A O 0.6930(5) 0.0452(2) 0.3065(2) 0.120(2) Uani 1 1 d D U . . .
O32A O 0.7934(5) 0.0012(3) 0.2949(2) 0.117(2) Uani 1 1 d D U . . .
C76A C 0.7558(7) 0.0228(3) 0.3155(3) 0.105(3) Uani 1 1 d D U . . .
C77A C 0.7896(7) 0.0209(3) 0.3558(3) 0.123(4) Uani 1 1 d D U . . .
C78A C 0.7424(8) 0.0504(4) 0.3767(4) 0.149(5) Uani 1 1 d D U . . .
H78D H 0.684927 0.044862 0.378045 0.223 Uiso 1 1 calc R U . . .
H78E H 0.763689 0.048073 0.402864 0.223 Uiso 1 1 calc R U . . .
H78F H 0.747718 0.077354 0.362786 0.223 Uiso 1 1 calc R U . . .
C79A C 0.7806(10) -0.0206(4) 0.3768(4) 0.170(6) Uani 1 1 d D U . . .
H79G H 0.722996 -0.025860 0.378002 0.255 Uiso 1 1 calc R U . . .
H79H H 0.811045 -0.039756 0.362981 0.255 Uiso 1 1 calc R U . . .
H79I H 0.801839 -0.023274 0.402996 0.255 Uiso 1 1 calc R U . . .
C80A C 0.8770(7) 0.0293(4) 0.3537(4) 0.138(4) Uani 1 1 d D U . . .
H80G H 0.907759 0.010093 0.340121 0.207 Uiso 1 1 calc R U . . .
H80H H 0.882349 0.056280 0.339834 0.207 Uiso 1 1 calc R U . . .
H80I H 0.898321 0.026999 0.379912 0.207 Uiso 1 1 calc R U . . .
Cr1C Cr 0.37620(11) 0.31864(5) 0.86730(5) 0.1025(6) Uani 1 1 d . U . . .
Cr2C Cr 0.43535(11) 0.41023(5) 0.83017(6) 0.1061(6) Uani 0.923(4) 1 d . U P . .
Cr3C Cr 0.33614(10) 0.49281(5) 0.78024(5) 0.1006(6) Uani 0.800(4) 1 d . U P . .
Cr4C Cr 0.16834(11) 0.51502(5) 0.72460(6) 0.1148(7) Uani 0.931(4) 1 d . U P . .
Cr5C Cr 0.00590(11) 0.46582(6) 0.70803(6) 0.1145(6) Uani 0.791(4) 1 d . U P . .
Cr6C Cr -0.02917(10) 0.36880(6) 0.72941(5) 0.1019(6) Uani 0.984(4) 1 d . U P .
.
Cr7C Cr 0.04575(9) 0.29231(5) 0.79569(5) 0.1013(5) Uani 0.570(4) 1 d . U P . .
Cr8C Cr 0.20459(12) 0.27314(5) 0.85738(5) 0.1011(6) Uani 1 1 d . U . . .
Ni2C Ni 0.43535(11) 0.41023(5) 0.83017(6) 0.1061(6) Uani 0.077(4) 1 d . U P . .
Ni3C Ni 0.33614(10) 0.49281(5) 0.78024(5) 0.1006(6) Uani 0.200(4) 1 d . U P . .
Ni4C Ni 0.16834(11) 0.51502(5) 0.72460(6) 0.1148(7) Uani 0.069(4) 1 d . U P . .
Ni5C Ni 0.00590(11) 0.46582(6) 0.70803(6) 0.1145(6) Uani 0.209(4) 1 d . U P . .
Ni6C Ni -0.02917(10) 0.36880(6) 0.72941(5) 0.1019(6) Uani 0.016(4) 1 d . U P .
.
Ni7C Ni 0.04575(9) 0.29231(5) 0.79569(5) 0.1013(5) Uani 0.430(4) 1 d . U P . .
F1C F 0.3537(3) 0.37434(16) 0.85000(16) 0.0979(16) Uani 1 1 d . U . . .
F2C F 0.3606(3) 0.43572(15) 0.79064(16) 0.0956(16) Uani 1 1 d . U . . .
F3C F 0.2247(3) 0.48530(16) 0.76955(17) 0.0978(16) Uani 1 1 d . U . . .
F4C F 0.1175(3) 0.46757(15) 0.71866(17) 0.0965(16) Uani 1 1 d . U . . .
F5C F 0.0093(3) 0.41709(17) 0.74318(17) 0.1020(16) Uani 1 1 d . U . . .
F6C F 0.0600(3) 0.33970(16) 0.75823(16) 0.0945(15) Uani 1 1 d . U . . .
F7C F 0.1256(3) 0.30965(16) 0.82849(16) 0.0983(16) Uani 1 1 d . U . . .
F8C F 0.2867(3) 0.30850(16) 0.83837(16) 0.1006(16) Uani 1 1 d . U . . .
O1C O 0.4655(5) 0.3285(2) 0.8989(2) 0.120(3) Uani 1 1 d D U . . .
O2C O 0.5090(5) 0.3856(2) 0.8708(3) 0.129(3) Uani 1 1 d D U . . .
C1C C 0.5079(6) 0.3569(3) 0.8975(3) 0.106(3) Uani 1 1 d D U . . .
C2C C 0.5695(7) 0.3530(4) 0.9299(3) 0.143(4) Uani 1 1 d D U . . .
C3C C 0.6155(13) 0.3139(5) 0.9328(7) 0.299(12) Uani 1 1 d D U . . .
H3CA H 0.643517 0.311832 0.908264 0.448 Uiso 1 1 calc R U . . .
H3CB H 0.655636 0.310976 0.953462 0.448 Uiso 1 1 calc R U . . .
H3CC H 0.578077 0.292800 0.938537 0.448 Uiso 1 1 calc R U . . .
C4C C 0.6301(8) 0.3837(5) 0.9211(4) 0.174(6) Uani 1 1 d D U . . .
H4CA H 0.601966 0.410340 0.918879 0.261 Uiso 1 1 calc R U . . .
H4CB H 0.670045 0.380048 0.941876 0.261 Uiso 1 1 calc R U . . .
H4CC H 0.657901 0.380897 0.896681 0.261 Uiso 1 1 calc R U . . .
C5C C 0.5247(10) 0.3593(7) 0.9655(4) 0.247(10) Uani 1 1 d D U . . .
H5CA H 0.495655 0.385801 0.961417 0.371 Uiso 1 1 calc R U . . .
H5CB H 0.485527 0.339085 0.971825 0.371 Uiso 1 1 calc R U . . .
H5CC H 0.563085 0.357260 0.986750 0.371 Uiso 1 1 calc R U . . .
O3C O 0.4473(5) 0.3144(2) 0.8235(2) 0.120(2) Uani 1 1 d D U . . .
O4C O 0.4795(4) 0.3736(2) 0.7963(2) 0.108(2) Uani 1 1 d D U . . .
C6C C 0.4842(6) 0.3372(3) 0.7986(3) 0.103(3) Uani 1 1 d D U . . .
C7C C 0.5347(7) 0.3161(4) 0.7704(4) 0.146(4) Uani 1 1 d D U . . .
C8C C 0.5997(9) 0.2892(5) 0.7928(6) 0.235(9) Uani 1 1 d D U . . .
H8CA H 0.574368 0.269599 0.812026 0.353 Uiso 1 1 calc R U . . .
H8CB H 0.633356 0.275335 0.775193 0.353 Uiso 1 1 calc R U . . .
H8CC H 0.633679 0.304955 0.805960 0.353 Uiso 1 1 calc R U . . .
C9C C 0.5736(10) 0.3455(5) 0.7416(4) 0.192(7) Uani 1 1 d D U . . .
H9CA H 0.531556 0.363211 0.726793 0.288 Uiso 1 1 calc R U . . .
H9CB H 0.607653 0.361176 0.754783 0.288 Uiso 1 1 calc R U . . .
H9CC H 0.607330 0.331557 0.724016 0.288 Uiso 1 1 calc R U . . .
C10C C 0.4816(10) 0.2914(6) 0.7512(5) 0.212(9) Uani 1 1 d D U . . .
H10A H 0.456581 0.272277 0.770878 0.318 Uiso 1 1 calc R U . . .
H10B H 0.438962 0.308844 0.736528 0.318 Uiso 1 1 calc R U . . .
H10C H 0.514656 0.277161 0.733689 0.318 Uiso 1 1 calc R U . . .
O5C O 0.5184(4) 0.4463(2) 0.8112(3) 0.129(3) Uani 1 1 d D U . . .
O6C O 0.4470(5) 0.5026(2) 0.7902(3) 0.125(3) Uani 1 1 d D U . . .
C11C C 0.5110(6) 0.4830(3) 0.7997(4) 0.127(4) Uani 1 1 d D U . . .
C12C C 0.5868(6) 0.5053(4) 0.7952(5) 0.163(5) Uani 1 1 d D U . . .
C13C C 0.5981(10) 0.5217(6) 0.7537(5) 0.230(8) Uani 1 1 d D U . . .
H13E H 0.548739 0.537763 0.743925 0.345 Uiso 1 1 calc R U . . .
H13F H 0.644207 0.538309 0.750723 0.345 Uiso 1 1 calc R U . . .
H13G H 0.608715 0.499772 0.739040 0.345 Uiso 1 1 calc R U . . .
C14C C 0.6584(8) 0.4805(5) 0.8123(7) 0.263(12) Uani 1 1 d D U . . .
H14E H 0.647404 0.470604 0.839565 0.395 Uiso 1 1 calc R U . . .
H14F H 0.669943 0.458014 0.798567 0.395 Uiso 1 1 calc R U . . .
H14G H 0.705435 0.496551 0.810250 0.395 Uiso 1 1 calc R U . . .
C15C C 0.5754(10) 0.5420(5) 0.8138(7) 0.242(9) Uani 1 1 d D U . . .
H15A H 0.527900 0.558650 0.802566 0.363 Uiso 1 1 calc R U . . .
H15B H 0.566916 0.534218 0.841575 0.363 Uiso 1 1 calc R U . . .
H15C H 0.623843 0.556928 0.809234 0.363 Uiso 1 1 calc R U . . .
O7C O 0.3941(5) 0.4449(2) 0.8645(2) 0.123(2) Uani 1 1 d D U . . .
O8C O 0.3064(5) 0.4926(2) 0.8339(2) 0.119(2) Uani 1 1 d D U . . .
C16C C 0.3421(7) 0.4752(3) 0.8636(3) 0.118(3) Uani 1 1 d D U . . .
C17C C 0.3328(9) 0.4941(4) 0.8996(3) 0.153(5) Uani 1 1 d D U . . .
C18C C 0.3197(15) 0.4639(5) 0.9331(4) 0.261(11) Uani 1 1 d D U . . .
H18D H 0.363363 0.442574 0.934535 0.391 Uiso 1 1 calc R U . . .
H18E H 0.319724 0.475906 0.956587 0.391 Uiso 1 1 calc R U . . .
H18F H 0.267295 0.452977 0.930780 0.391 Uiso 1 1 calc R U . . .
C19C C 0.4108(10) 0.5125(6) 0.9066(6) 0.238(9) Uani 1 1 d D U . . .
H19A H 0.421735 0.533047 0.884606 0.356 Uiso 1 1 calc R U . . .
H19B H 0.405028 0.524395 0.930107 0.356 Uiso 1 1 calc R U . . .
H19C H 0.455932 0.491816 0.909617 0.356 Uiso 1 1 calc R U . . .
C20C C 0.2676(11) 0.5271(5) 0.8965(5) 0.227(9) Uani 1 1 d D U . . .
H20A H 0.277738 0.547018 0.873804 0.340 Uiso 1 1 calc R U . . .
H20B H 0.214833 0.516589 0.893923 0.340 Uiso 1 1 calc R U . . .
H20C H 0.267262 0.539518 0.919730 0.340 Uiso 1 1 calc R U . . .
O9C O 0.3125(5) 0.5505(2) 0.7719(2) 0.116(2) Uani 1 1 d D U . . .
O10C O 0.2155(6) 0.5647(2) 0.7288(3) 0.153(3) Uani 1 1 d D U . . .
C21C C 0.2625(7) 0.5743(3) 0.7519(4) 0.117(4) Uani 1 1 d D U . . .
C22C C 0.2679(7) 0.6182(3) 0.7526(4) 0.120(3) Uani 1 1 d D U . . .
C23C C 0.2638(13) 0.6233(5) 0.7936(4) 0.221(9) Uani 1 1 d D U . . .
H23A H 0.211481 0.615318 0.804635 0.331 Uiso 1 1 calc R U . . .
H23B H 0.308037 0.606637 0.807791 0.331 Uiso 1 1 calc R U . . .
H23C H 0.269153 0.651218 0.795412 0.331 Uiso 1 1 calc R U . . .
C24C C 0.1991(7) 0.6425(3) 0.7305(5) 0.165(6) Uani 1 1 d D U . . .
H24A H 0.202555 0.638908 0.703474 0.248 Uiso 1 1 calc R U . . .
H24B H 0.147246 0.633951 0.741600 0.248 Uiso 1 1 calc R U . . .
H24C H 0.202714 0.670695 0.732130 0.248 Uiso 1 1 calc R U . . .
C25C C 0.3465(8) 0.6299(4) 0.7344(5) 0.177(7) Uani 1 1 d D U . . .
H25A H 0.347241 0.626181 0.707356 0.266 Uiso 1 1 calc R U . . .
H25B H 0.352607 0.657916 0.735754 0.266 Uiso 1 1 calc R U . . .
H25C H 0.391491 0.613335 0.748133 0.266 Uiso 1 1 calc R U . . .
O11C O 0.3690(4) 0.4938(2) 0.7261(2) 0.115(2) Uani 1 1 d D U . . .
O12C O 0.2587(5) 0.5018(3) 0.6912(2) 0.128(3) Uani 1 1 d D U . . .
C26C C 0.3337(6) 0.4982(3) 0.6943(3) 0.109(3) Uani 1 1 d D U . . .
C27C C 0.3851(7) 0.5034(3) 0.6578(3) 0.138(4) Uani 1 1 d D U . . .
C28C C 0.3917(12) 0.5473(3) 0.6453(5) 0.218(8) Uani 1 1 d D U . . .
H28A H 0.417088 0.558196 0.665794 0.327 Uiso 1 1 calc R U . . .
H28B H 0.424902 0.551655 0.621801 0.327 Uiso 1 1 calc R U . . .
H28C H 0.337252 0.560599 0.640123 0.327 Uiso 1 1 calc R U . . .
C29C C 0.3462(10) 0.4867(5) 0.6265(4) 0.192(7) Uani 1 1 d D U . . .
H29A H 0.291269 0.499579 0.621718 0.288 Uiso 1 1 calc R U . . .
H29B H 0.378723 0.491655 0.602789 0.288 Uiso 1 1 calc R U . . .
H29C H 0.343084 0.458021 0.634375 0.288 Uiso 1 1 calc R U . . .
C30C C 0.4694(7) 0.4840(4) 0.6655(4) 0.152(5) Uani 1 1 d D U . . .
H30A H 0.494277 0.495113 0.685998 0.228 Uiso 1 1 calc R U . . .
H30B H 0.466695 0.455285 0.673498 0.228 Uiso 1 1 calc R U . . .
H30C H 0.502334 0.488919 0.641911 0.228 Uiso 1 1 calc R U . . .
O13C O 0.1164(6) 0.5438(2) 0.6777(3) 0.158(3) Uani 1 1 d D U . . .
O14C O 0.0025(5) 0.5152(2) 0.6733(3) 0.137(3) Uani 1 1 d D U . . .
C31C C 0.0526(8) 0.5394(4) 0.6609(4) 0.159(5) Uani 1 1 d D U . . .
C32C C 0.0236(9) 0.5697(4) 0.6269(4) 0.206(7) Uani 1 1 d D U . . .
C33C C 0.0823(12) 0.5981(6) 0.6137(6) 0.271(11) Uani 1 1 d D U . . .
H33E H 0.100068 0.609740 0.635487 0.406 Uiso 1 1 calc R U . . .
H33F H 0.129203 0.584708 0.602399 0.406 Uiso 1 1 calc R U . . .
H33G H 0.057345 0.619219 0.594141 0.406 Uiso 1 1 calc R U . . .
C34C C -0.0503(12) 0.5942(6) 0.6404(7) 0.300(11) Uani 1 1 d D U . . .
H34E H -0.092799 0.576443 0.649866 0.449 Uiso 1 1 calc R U . . .
H34F H -0.034078 0.607666 0.661241 0.449 Uiso 1 1 calc R U . . .
H34G H -0.071324 0.613981 0.618764 0.449 Uiso 1 1 calc R U . . .
C35C C -0.0092(16) 0.5495(5) 0.5967(5) 0.283(12) Uani 1 1 d D U . . .
H35E H -0.048329 0.530873 0.608501 0.425 Uiso 1 1 calc R U . . .
H35F H -0.036361 0.569384 0.576809 0.425 Uiso 1 1 calc R U . . .
H35G H 0.035496 0.534873 0.585067 0.425 Uiso 1 1 calc R U . . .
O15C O 0.0795(5) 0.5308(3) 0.7556(3) 0.146(3) Uani 1 1 d D U . . .
O16C O -0.0263(5) 0.4947(3) 0.7500(3) 0.133(3) Uani 1 1 d D U . . .
C36C C 0.0076(8) 0.5212(4) 0.7628(5) 0.167(5) Uani 1 1 d D U . . .
C37C C -0.0447(9) 0.5486(5) 0.7847(6) 0.229(8) Uani 1 1 d D U . . .
C38C C 0.0015(11) 0.5686(7) 0.8105(6) 0.261(11) Uani 1 1 d D U . . .
H38A H 0.042828 0.583620 0.795432 0.391 Uiso 1 1 calc R U . . .
H38B H -0.035706 0.586871 0.822465 0.391 Uiso 1 1 calc R U . . .
H38C H 0.027889 0.548656 0.830563 0.391 Uiso 1 1 calc R U . . .
C39C C -0.0872(17) 0.5792(7) 0.7542(7) 0.380(16) Uani 1 1 d D U . . .
H39A H -0.117676 0.565732 0.737260 0.571 Uiso 1 1 calc R U . . .
H39B H -0.124672 0.596997 0.766581 0.571 Uiso 1 1 calc R U . . .
H39C H -0.046783 0.594688 0.738998 0.571 Uiso 1 1 calc R U . . .
C40C C -0.1081(15) 0.5256(8) 0.8066(9) 0.387(17) Uani 1 1 d D U . . .
H40A H -0.137909 0.512603 0.788974 0.580 Uiso 1 1 calc R U . . .
H40B H -0.082356 0.505342 0.826690 0.580 Uiso 1 1 calc R U . . .
H40C H -0.145952 0.543558 0.818592 0.580 Uiso 1 1 calc R U . . .
O17C O -0.1080(5) 0.4633(2) 0.6971(3) 0.134(3) Uani 1 1 d D U . . .
O18C O -0.1194(4) 0.3989(2) 0.6991(2) 0.115(2) Uani 1 1 d D U . . .
C41C C -0.1450(6) 0.4347(3) 0.6918(4) 0.120(4) Uani 1 1 d D U . . .
C42C C -0.2283(6) 0.4436(4) 0.6736(4) 0.154(5) Uani 1 1 d D U . . .
C43C C -0.2535(9) 0.4870(4) 0.6655(5) 0.182(6) Uani 1 1 d D U . . .
H43A H -0.213587 0.500695 0.648303 0.273 Uiso 1 1 calc R U . . .
H43B H -0.306911 0.491099 0.653082 0.273 Uiso 1 1 calc R U . . .
H43C H -0.256714 0.497583 0.689740 0.273 Uiso 1 1 calc R U . . .
C44C C -0.2204(10) 0.4288(6) 0.6358(5) 0.236(9) Uani 1 1 d D U . . .
H44A H -0.203857 0.400225 0.640377 0.354 Uiso 1 1 calc R U . . .
H44B H -0.272874 0.433332 0.622489 0.354 Uiso 1 1 calc R U . . .
H44C H -0.179461 0.443004 0.619694 0.354 Uiso 1 1 calc R U . . .
C45C C -0.2885(8) 0.4221(5) 0.6997(5) 0.237(10) Uani 1 1 d D U . . .
H45D H -0.271159 0.393630 0.704810 0.356 Uiso 1 1 calc R U . . .
H45E H -0.291796 0.432475 0.724125 0.356 Uiso 1 1 calc R U . . .
H45F H -0.341993 0.425992 0.687467 0.356 Uiso 1 1 calc R U . . .
O19C O 0.0374(5) 0.4393(2) 0.6646(2) 0.110(2) Uani 1 1 d D U . . .
O20C O 0.0383(4) 0.3747(2) 0.6831(2) 0.108(2) Uani 1 1 d D U . . .
C46C C 0.0518(6) 0.4041(3) 0.6589(3) 0.100(3) Uani 1 1 d D U . . .
C47C C 0.0869(6) 0.3987(3) 0.6194(3) 0.122(3) Uani 1 1 d D U . . .
C48C C 0.1641(8) 0.4181(5) 0.6127(4) 0.177(6) Uani 1 1 d D U . . .
H48A H 0.154483 0.446270 0.615006 0.266 Uiso 1 1 calc R U . . .
H48B H 0.204027 0.405140 0.631990 0.266 Uiso 1 1 calc R U . . .
H48C H 0.184756 0.415745 0.586845 0.266 Uiso 1 1 calc R U . . .
C49C C 0.0254(9) 0.4189(5) 0.5899(4) 0.170(6) Uani 1 1 d D U . . .
H49A H -0.025787 0.406159 0.594225 0.256 Uiso 1 1 calc R U . . .
H49B H 0.016051 0.447069 0.592394 0.256 Uiso 1 1 calc R U . . .
H49C H 0.046010 0.416780 0.563951 0.256 Uiso 1 1 calc R U . . .
C50C C 0.1001(8) 0.3559(3) 0.6161(4) 0.133(4) Uani 1 1 d D U . . .
H50D H 0.048633 0.343426 0.620533 0.199 Uiso 1 1 calc R U . . .
H50E H 0.120631 0.353355 0.590190 0.199 Uiso 1 1 calc R U . . .
H50F H 0.139902 0.342749 0.635335 0.199 Uiso 1 1 calc R U . . .
O21C O -0.0674(5) 0.3222(3) 0.7147(3) 0.129(3) Uani 1 1 d D U . . .
O22C O -0.0345(5) 0.2742(2) 0.7634(3) 0.118(2) Uani 1 1 d D U . . .
C51C C -0.0679(6) 0.2876(3) 0.7320(3) 0.108(3) Uani 1 1 d D U . . .
C52C C -0.1149(8) 0.2591(4) 0.7138(4) 0.148(4) Uani 1 1 d D U . . .
C53C C -0.1839(11) 0.2820(6) 0.6930(8) 0.328(14) Uani 1 1 d D U . . .
H53A H -0.163910 0.303051 0.673549 0.491 Uiso 1 1 calc R U . . .
H53B H -0.214008 0.264281 0.680215 0.491 Uiso 1 1 calc R U . . .
H53C H -0.219834 0.293844 0.711163 0.491 Uiso 1 1 calc R U . . .
C54C C -0.0594(12) 0.2403(7) 0.6872(7) 0.274(11) Uani 1 1 d D U . . .
H54A H -0.013843 0.225256 0.701883 0.411 Uiso 1 1 calc R U . . .
H54B H -0.088994 0.222337 0.674660 0.411 Uiso 1 1 calc R U . . .
H54C H -0.038579 0.261000 0.667641 0.411 Uiso 1 1 calc R U . . .
C55C C -0.1432(16) 0.2269(6) 0.7435(6) 0.315(13) Uani 1 1 d D U . . .
H55D H -0.096159 0.212005 0.757075 0.472 Uiso 1 1 calc R U . . .
H55E H -0.178904 0.238490 0.761945 0.472 Uiso 1 1 calc R U . . .
H55F H -0.173078 0.208927 0.730997 0.472 Uiso 1 1 calc R U . . .
O23C O -0.0996(4) 0.3640(2) 0.7748(2) 0.116(2) Uani 1 1 d D U . . .
O24C O -0.0393(5) 0.3223(2) 0.8218(2) 0.120(2) Uani 1 1 d D U . . .
C56C C -0.0939(6) 0.3481(4) 0.8086(3) 0.116(4) Uani 1 1 d D U . . .
C57C C -0.1599(7) 0.3600(5) 0.8354(3) 0.157(5) Uani 1 1 d D U . . .
C58C C -0.1504(8) 0.3422(5) 0.8764(3) 0.175(7) Uani 1 1 d D U . . .
H58A H -0.094912 0.344761 0.884601 0.262 Uiso 1 1 calc R U . . .
H58B H -0.189209 0.355999 0.892024 0.262 Uiso 1 1 calc R U . . .
H58C H -0.160648 0.313996 0.879785 0.262 Uiso 1 1 calc R U . . .
C59C C -0.1577(12) 0.4054(4) 0.8335(5) 0.224(8) Uani 1 1 d D U . . .
H59A H -0.105671 0.411065 0.843573 0.335 Uiso 1 1 calc R U . . .
H59B H -0.163572 0.418663 0.806653 0.335 Uiso 1 1 calc R U . . .
H59C H -0.202273 0.415195 0.849055 0.335 Uiso 1 1 calc R U . . .
C60C C -0.2411(7) 0.3581(6) 0.8193(4) 0.207(8) Uani 1 1 d D U . . .
H60D H -0.241908 0.370577 0.792106 0.310 Uiso 1 1 calc R U . . .
H60E H -0.253360 0.330280 0.821443 0.310 Uiso 1 1 calc R U . . .
H60F H -0.281920 0.372283 0.833681 0.310 Uiso 1 1 calc R U . . .
O25C O 0.0291(5) 0.2448(2) 0.8330(2) 0.123(3) Uani 1 1 d D U . . .
O26C O 0.1224(6) 0.2374(2) 0.8783(2) 0.128(3) Uani 1 1 d D U . . .
C61C C 0.0594(7) 0.2292(3) 0.8644(3) 0.117(4) Uani 1 1 d D U . . .
C62C C 0.0154(8) 0.1948(4) 0.8869(4) 0.153(5) Uani 1 1 d D U . . .
C63C C -0.0060(11) 0.1681(4) 0.8600(4) 0.184(6) Uani 1 1 d D U . . .
H63A H -0.041368 0.183018 0.839724 0.275 Uiso 1 1 calc R U . . .
H63B H 0.043730 0.157491 0.848395 0.275 Uiso 1 1 calc R U . . .
H63C H -0.034380 0.146033 0.874279 0.275 Uiso 1 1 calc R U . . .
C64C C -0.0618(12) 0.2128(6) 0.9011(6) 0.313(14) Uani 1 1 d D U . . .
H64A H -0.093395 0.227252 0.879124 0.469 Uiso 1 1 calc R U . . .
H64B H -0.093188 0.191760 0.915075 0.469 Uiso 1 1 calc R U . . .
H64C H -0.049622 0.231209 0.918388 0.469 Uiso 1 1 calc R U . . .
C65C C 0.0687(12) 0.1720(6) 0.9173(5) 0.257(10) Uani 1 1 d D U . . .
H65D H 0.083009 0.189561 0.935164 0.386 Uiso 1 1 calc R U . . .
H65E H 0.040161 0.150003 0.931498 0.386 Uiso 1 1 calc R U . . .
H65F H 0.118271 0.161461 0.905614 0.386 Uiso 1 1 calc R U . . .
O27C O 0.1326(4) 0.2636(2) 0.7695(2) 0.109(2) Uani 1 1 d D U . . .
O28C O 0.2260(5) 0.2447(2) 0.8141(2) 0.120(2) Uani 1 1 d D U . . .
C66C C 0.1945(6) 0.2426(3) 0.7826(3) 0.091(3) Uani 1 1 d D U . . .
C67C C 0.2340(6) 0.2123(3) 0.7600(3) 0.097(3) Uani 1 1 d D U . . .
C68C C 0.1973(7) 0.2160(3) 0.7213(3) 0.111(3) Uani 1 1 d D U . . .
H68A H 0.224176 0.195885 0.707428 0.167 Uiso 1 1 calc R U . . .
H68B H 0.139250 0.211884 0.724098 0.167 Uiso 1 1 calc R U . . .
H68C H 0.204196 0.242544 0.706797 0.167 Uiso 1 1 calc R U . . .
C69C C 0.3247(6) 0.2159(4) 0.7576(4) 0.123(4) Uani 1 1 d D U . . .
H69A H 0.346704 0.213337 0.783676 0.184 Uiso 1 1 calc R U . . .
H69B H 0.350658 0.194901 0.744652 0.184 Uiso 1 1 calc R U . . .
H69C H 0.335594 0.241964 0.742915 0.184 Uiso 1 1 calc R U . . .
C70C C 0.2204(8) 0.1724(3) 0.7846(3) 0.122(4) Uani 1 1 d D U . . .
H70D H 0.245383 0.170953 0.809923 0.183 Uiso 1 1 calc R U . . .
H70E H 0.161926 0.169653 0.787894 0.183 Uiso 1 1 calc R U . . .
H70F H 0.245086 0.150926 0.771895 0.183 Uiso 1 1 calc R U . . .
O29C O 0.2847(5) 0.2353(2) 0.8861(2) 0.126(3) Uani 1 1 d D U . . .
O30C O 0.4018(5) 0.2622(2) 0.8845(3) 0.127(3) Uani 1 1 d D U . . .
C71C C 0.3593(7) 0.2342(3) 0.8906(3) 0.107(3) Uani 1 1 d D U . . .
C72C C 0.3982(8) 0.1934(3) 0.9079(3) 0.137(4) Uani 1 1 d D U . . .
C73C C 0.3793(12) 0.1641(4) 0.8836(5) 0.221(9) Uani 1 1 d D U . . .
H73A H 0.320194 0.163646 0.881865 0.332 Uiso 1 1 calc R U . . .
H73B H 0.402147 0.171607 0.857748 0.332 Uiso 1 1 calc R U . . .
H73C H 0.402907 0.137735 0.895116 0.332 Uiso 1 1 calc R U . . .
C74C C 0.3662(12) 0.1821(5) 0.9484(4) 0.206(8) Uani 1 1 d D U . . .
H74A H 0.379463 0.201996 0.964001 0.309 Uiso 1 1 calc R U . . .
H74B H 0.307072 0.181112 0.947761 0.309 Uiso 1 1 calc R U . . .
H74C H 0.391255 0.155993 0.959860 0.309 Uiso 1 1 calc R U . . .
C75C C 0.4874(8) 0.1958(5) 0.9119(5) 0.192(7) Uani 1 1 d D U . . .
H75D H 0.496888 0.215598 0.928246 0.288 Uiso 1 1 calc R U . . .
H75E H 0.512376 0.169799 0.923752 0.288 Uiso 1 1 calc R U . . .
H75F H 0.511615 0.203672 0.886383 0.288 Uiso 1 1 calc R U . . .
O31C O 0.1887(5) 0.2998(2) 0.9030(2) 0.120(2) Uani 1 1 d D U . . .
O32C O 0.3080(5) 0.3217(2) 0.9117(2) 0.116(2) Uani 1 1 d D U . . .
C76C C 0.2385(6) 0.3128(3) 0.9230(3) 0.100(3) Uani 1 1 d D U . . .
C77C C 0.2171(7) 0.3178(4) 0.9644(3) 0.128(4) Uani 1 1 d D U . . .
C78C C 0.1344(7) 0.3052(5) 0.9755(4) 0.155(5) Uani 1 1 d D U . . .
H78A H 0.093919 0.322054 0.958958 0.233 Uiso 1 1 calc R U . . .
H78B H 0.131531 0.277390 0.972272 0.233 Uiso 1 1 calc R U . . .
H78C H 0.123455 0.307723 1.002490 0.233 Uiso 1 1 calc R U . . .
C79C C 0.2771(8) 0.2915(5) 0.9901(4) 0.180(6) Uani 1 1 d D U . . .
H79D H 0.332092 0.299297 0.983358 0.270 Uiso 1 1 calc R U . . .
H79E H 0.265290 0.294145 1.017045 0.270 Uiso 1 1 calc R U . . .
H79F H 0.273366 0.263812 0.986827 0.270 Uiso 1 1 calc R U . . .
C80C C 0.2278(10) 0.3600(4) 0.9691(4) 0.171(6) Uani 1 1 d D U . . .
H80D H 0.283154 0.366505 0.961426 0.257 Uiso 1 1 calc R U . . .
H80E H 0.188641 0.378011 0.952811 0.257 Uiso 1 1 calc R U . . .
H80F H 0.218647 0.362902 0.996159 0.257 Uiso 1 1 calc R U . . .
Cu1E Cu 0.83295(7) 0.22841(4) 0.48489(4) 0.0980(4) Uani 1 1 d . U . . .
Cu2E Cu 0.69438(7) 0.24429(4) 0.51588(4) 0.0881(4) Uani 1 1 d . U . . .
Cu3E Cu 0.32819(7) 0.23850(4) 0.50600(4) 0.0870(4) Uani 1 1 d . U . . .
Cu4E Cu 0.20116(7) 0.22075(4) 0.47385(4) 0.0912(4) Uani 1 1 d . U . . .
C0AP C 0.490(3) 0.3764(13) 0.5062(12) 0.275(15) Uiso 0.40(2) 1 d DG U P A 1
C30 C 0.425(2) 0.3973(15) 0.5213(14) 0.281(18) Uiso 0.40(2) 1 d DG U P A 1
H30 H 0.372607 0.399485 0.509641 0.337 Uiso 0.40(2) 1 calc R U P A 1
C0A1 C 0.436(3) 0.4151(14) 0.5535(15) 0.244(18) Uiso 0.40(2) 1 d G U P A 1
H0A1 H 0.390995 0.429352 0.563787 0.292 Uiso 0.40(2) 1 calc R U P A 1
C2 C 0.512(4) 0.4119(13) 0.5705(13) 0.292(19) Uiso 0.40(2) 1 d G U P A 1
H2 H 0.519035 0.424022 0.592473 0.351 Uiso 0.40(2) 1 calc R U P A 1
C0BB C 0.577(3) 0.3910(15) 0.5554(15) 0.265(19) Uiso 0.40(2) 1 d G U P A 1
H0BG H 0.628688 0.388826 0.567013 0.318 Uiso 0.40(2) 1 calc R U P A 1
C77 C 0.566(2) 0.3732(13) 0.5232(14) 0.247(17) Uiso 0.40(2) 1 d DG U P A 1
H77 H 0.610304 0.358959 0.512867 0.297 Uiso 0.40(2) 1 calc R U P A 1
O1E O 0.9241(4) 0.1830(2) 0.35053(19) 0.097(2) Uani 1 1 d D U . . .
O2E O 1.0589(4) 0.1775(3) 0.3405(2) 0.114(2) Uani 1 1 d D U . . .
N1E N 0.9450(4) 0.2144(3) 0.4540(2) 0.091(2) Uani 1 1 d D U . . .
N2E N 1.0877(4) 0.2106(3) 0.4473(2) 0.091(2) Uani 1 1 d D U . . .
C1E C 1.0191(5) 0.2177(3) 0.4675(3) 0.091(3) Uani 1 1 d D U . . .
H1E H 1.023574 0.225330 0.492135 0.109 Uiso 1 1 calc R U . . .
C2E C 1.0815(5) 0.2002(3) 0.4136(3) 0.092(3) Uani 1 1 d D U . . .
H2E H 1.129378 0.195346 0.399192 0.111 Uiso 1 1 calc R U . . .
C3E C 1.0069(5) 0.1959(3) 0.3985(3) 0.083(2) Uani 1 1 d D U . . .
C4E C 0.9405(6) 0.2035(3) 0.4200(3) 0.092(3) Uani 1 1 d D U . . .
H4E H 0.888397 0.200923 0.410149 0.110 Uiso 1 1 calc R U . . .
C5E C 1.0028(6) 0.1850(3) 0.3603(3) 0.091(3) Uani 1 1 d D U . . .
C6E C 0.8927(9) 0.1761(4) 0.3156(5) 0.084(5) Uani 0.638(6) 1 d D U P B 1
C7E C 0.8325(8) 0.1510(4) 0.3162(5) 0.069(5) Uani 0.638(6) 1 d D U P B 1
H7E H 0.812088 0.138259 0.340167 0.083 Uiso 0.638(6) 1 calc R U P B 1
C8E C 0.8028(8) 0.1444(4) 0.2838(4) 0.074(4) Uani 0.638(6) 1 d D U P B 1
H8E H 0.760752 0.126834 0.284849 0.089 Uiso 0.638(6) 1 calc R U P B 1
C9E C 0.8297(6) 0.1618(3) 0.2488(3) 0.063(3) Uani 0.638(6) 1 d D U P B 1
C10E C 0.8916(8) 0.1876(4) 0.2483(5) 0.097(5) Uani 0.638(6) 1 d D U P B 1
H10E H 0.911648 0.200208 0.224260 0.117 Uiso 0.638(6) 1 calc R U P B 1
C11E C 0.9241(9) 0.1951(4) 0.2823(5) 0.096(6) Uani 0.638(6) 1 d D U P B 1
H11E H 0.966143 0.212533 0.282165 0.115 Uiso 0.638(6) 1 calc R U P B 1
C12E C 0.7935(7) 0.1533(3) 0.2120(4) 0.083(4) Uani 0.638(6) 1 d D U P B 1
H12A H 0.734732 0.161747 0.212502 0.099 Uiso 0.638(6) 1 calc R U P B 1
H12B H 0.817696 0.170875 0.190283 0.099 Uiso 0.638(6) 1 calc R U P B 1
C13E C 0.8009(9) 0.1144(4) 0.2032(4) 0.077(4) Uani 0.638(6) 1 d D U P B 1
H13A H 0.784782 0.094385 0.225118 0.092 Uiso 0.638(6) 1 calc R U P B 1
H13B H 0.856416 0.106844 0.194407 0.092 Uiso 0.638(6) 1 calc R U P B 1
N3E N 0.7339(9) 0.1214(4) 0.1674(4) 0.101(4) Uani 0.638(6) 1 d D U P B 1
H3EA H 0.682401 0.124822 0.176696 0.121 Uiso 0.638(6) 1 calc R U P B 1
H3EB H 0.744004 0.143319 0.149943 0.121 Uiso 0.638(6) 1 calc R U P B 1
C14E C 0.7430(9) 0.0877(5) 0.1505(5) 0.105(5) Uani 0.638(6) 1 d D U P B 1
H14A H 0.739539 0.064104 0.170822 0.126 Uiso 0.638(6) 1 calc R U P B 1
H14B H 0.797877 0.086000 0.138737 0.126 Uiso 0.638(6) 1 calc R U P B 1
C15E C 0.6819(8) 0.0862(4) 0.1204(4) 0.108(5) Uani 0.638(6) 1 d DG U P B 1
C16E C 0.6109(10) 0.0678(5) 0.1310(4) 0.153(7) Uani 0.638(6) 1 d DG U P B 1
H16E H 0.602077 0.056402 0.157134 0.184 Uiso 0.638(6) 1 calc R U P B 1
C17E C 0.5529(8) 0.0660(5) 0.1033(5) 0.190(8) Uani 0.638(6) 1 d DG U P B 1
H17E H 0.504322 0.053457 0.110558 0.228 Uiso 0.638(6) 1 calc R U P B 1
C18E C 0.5658(7) 0.0827(4) 0.0651(4) 0.188(8) Uani 0.638(6) 1 d DG U P B 1
C19E C 0.6368(9) 0.1011(5) 0.0545(3) 0.162(7) Uani 0.638(6) 1 d DG U P B 1
H19E H 0.645662 0.112521 0.028369 0.194 Uiso 0.638(6) 1 calc R U P B 1
C20E C 0.6949(7) 0.1029(5) 0.0822(5) 0.135(6) Uani 0.638(6) 1 d DG U P B 1
H20E H 0.743417 0.115467 0.074944 0.162 Uiso 0.638(6) 1 calc R U P B 1
S21E S 0.4938(5) 0.0820(4) 0.0267(3) 0.262(6) Uani 0.638(6) 1 d D U P B 1
O3E O 0.3918(4) 0.3213(2) 0.61777(19) 0.0946(19) Uani 1 1 d D U . . .
O4E O 0.5240(4) 0.3232(3) 0.6292(2) 0.120(3) Uani 1 1 d D U . . .
N4E N 0.4328(4) 0.2580(2) 0.5316(2) 0.082(2) Uani 1 1 d D U . . .
N5E N 0.5747(4) 0.2610(2) 0.5375(2) 0.082(2) Uani 1 1 d D U . . .
C22E C 0.5094(5) 0.2502(3) 0.5211(3) 0.081(2) Uani 1 1 d D U . . .
H22E H 0.518500 0.235819 0.500356 0.097 Uiso 1 1 calc R U . . .
C23E C 0.5619(5) 0.2818(3) 0.5657(3) 0.086(3) Uani 1 1 d D U . . .
H23E H 0.607020 0.290187 0.577768 0.103 Uiso 1 1 calc R U . . .
C24E C 0.4837(5) 0.2915(3) 0.5783(3) 0.082(2) Uani 1 1 d D U . . .
C25E C 0.4217(5) 0.2794(3) 0.5600(3) 0.078(2) Uani 1 1 d D U . . .
H25E H 0.367703 0.286486 0.567609 0.093 Uiso 1 1 calc R U . . .
C26E C 0.4729(6) 0.3139(3) 0.6100(3) 0.095(3) Uani 1 1 d D U . . .
C27E C 0.3510(12) 0.3386(7) 0.6470(4) 0.085(5) Uani 0.474(7) 1 d D U P C 1
C28E C 0.3748(12) 0.3738(6) 0.6550(5) 0.101(6) Uani 0.474(7) 1 d D U P C 1
H28E H 0.418349 0.385837 0.640820 0.121 Uiso 0.474(7) 1 calc R U P C 1
C29E C 0.3382(10) 0.3911(6) 0.6820(5) 0.095(5) Uani 0.474(7) 1 d D U P C 1
H29E H 0.355717 0.415500 0.687095 0.114 Uiso 0.474(7) 1 calc R U P C 1
C30E C 0.2755(9) 0.3745(5) 0.7030(4) 0.082(4) Uani 0.474(7) 1 d D U P C 1
C31E C 0.2513(10) 0.3388(5) 0.6948(5) 0.076(5) Uani 0.474(7) 1 d D U P C 1
H31E H 0.207665 0.326798 0.709051 0.092 Uiso 0.474(7) 1 calc R U P C 1
C32E C 0.2891(12) 0.3202(7) 0.6664(6) 0.084(5) Uani 0.474(7) 1 d D U P C 1
H32E H 0.272645 0.295803 0.660824 0.101 Uiso 0.474(7) 1 calc R U P C 1
C33E C 0.2319(11) 0.3943(6) 0.7345(4) 0.095(5) Uani 0.474(7) 1 d D U P C 1
H33A H 0.252885 0.420717 0.733867 0.113 Uiso 0.474(7) 1 calc R U P C 1
H33B H 0.173369 0.398765 0.728118 0.113 Uiso 0.474(7) 1 calc R U P C 1
C34E C 0.2391(15) 0.3735(8) 0.7724(5) 0.105(6) Uani 0.474(7) 1 d D U P C 1
H34A H 0.287285 0.379784 0.785896 0.127 Uiso 0.474(7) 1 calc R U P C 1
H34B H 0.238059 0.344361 0.773908 0.127 Uiso 0.474(7) 1 calc R U P C 1
N6E N 0.1503(11) 0.3955(7) 0.7871(5) 0.125(6) Uani 0.474(7) 1 d D U P C 1
H6EA H 0.135585 0.419059 0.771799 0.150 Uiso 0.474(7) 1 calc R U P C 1
H6EB H 0.108886 0.379249 0.788836 0.150 Uiso 0.474(7) 1 calc R U P C 1
C35E C 0.1777(12) 0.4006(9) 0.8236(6) 0.122(6) Uani 0.474(7) 1 d D U P C 1
H35A H 0.221405 0.419085 0.819890 0.147 Uiso 0.474(7) 1 calc R U P C 1
H35B H 0.201547 0.374626 0.837181 0.147 Uiso 0.474(7) 1 calc R U P C 1
C36E C 0.1136(9) 0.4160(8) 0.8483(5) 0.118(6) Uani 0.474(7) 1 d DG U P C 1
C37E C 0.0938(12) 0.4567(8) 0.8449(6) 0.156(8) Uani 0.474(7) 1 d DG U P C 1
H37E H 0.121621 0.474721 0.826705 0.188 Uiso 0.474(7) 1 calc R U P C 1
C38E C 0.0334(14) 0.4710(6) 0.8682(7) 0.192(10) Uani 0.474(7) 1 d DG U P C 1
H38E H 0.019846 0.498850 0.865949 0.231 Uiso 0.474(7) 1 calc R U P C 1
C39E C -0.0073(9) 0.4447(8) 0.8949(5) 0.219(9) Uani 0.474(7) 1 d DG U P C 1
C40E C 0.0125(13) 0.4040(7) 0.8982(6) 0.182(9) Uani 0.474(7) 1 d DG U P C 1
H40E H -0.015253 0.385994 0.916422 0.219 Uiso 0.474(7) 1 calc R U P C 1
C41E C 0.0730(14) 0.3897(6) 0.8749(7) 0.140(7) Uani 0.474(7) 1 d DG U P C 1
H41E H 0.086522 0.361864 0.877179 0.167 Uiso 0.474(7) 1 calc R U P C 1
S42E S -0.0853(11) 0.4574(6) 0.9268(5) 0.321(11) Uani 0.474(7) 1 d D U P C 1
O5E O 0.6580(4) 0.2010(2) 0.4928(2) 0.0948(19) Uani 1 1 d D U . . .
O6E O 0.7753(4) 0.1889(2) 0.4638(2) 0.105(2) Uani 1 1 d D U . . .
C43E C 0.7031(5) 0.1817(3) 0.4721(3) 0.090(3) Uani 1 1 d D U . . .
C44E C 0.6692(6) 0.1488(3) 0.4553(3) 0.105(3) Uani 1 1 d D U . . .
C45E C 0.7062(12) 0.1103(4) 0.4752(5) 0.217(8) Uani 1 1 d D U . . .
H45A H 0.692957 0.107259 0.502767 0.326 Uiso 1 1 calc R U . . .
H45B H 0.684801 0.088637 0.464279 0.326 Uiso 1 1 calc R U . . .
H45C H 0.765311 0.109357 0.471714 0.326 Uiso 1 1 calc R U . . .
C46E C 0.6900(10) 0.1526(4) 0.4138(3) 0.160(6) Uani 1 1 d D U . . .
H46A H 0.665911 0.178112 0.400176 0.240 Uiso 1 1 calc R U . . .
H46B H 0.749221 0.151543 0.410610 0.240 Uiso 1 1 calc R U . . .
H46C H 0.668711 0.130823 0.403175 0.240 Uiso 1 1 calc R U . . .
C47E C 0.5796(7) 0.1502(7) 0.4594(7) 0.283(12) Uani 1 1 d D U . . .
H47A H 0.555656 0.175916 0.446168 0.425 Uiso 1 1 calc R U . . .
H47B H 0.558960 0.128748 0.448036 0.425 Uiso 1 1 calc R U . . .
H47C H 0.564841 0.147024 0.486863 0.425 Uiso 1 1 calc R U . . .
O7E O 0.6732(4) 0.2808(2) 0.4669(2) 0.110(2) Uani 1 1 d D U . . .
O8E O 0.7951(4) 0.2686(2) 0.4417(2) 0.114(2) Uani 1 1 d D U . . .
C48E C 0.7244(6) 0.2849(3) 0.4399(3) 0.108(3) Uani 1 1 d D U . . .
C49E C 0.7000(8) 0.3144(4) 0.4036(3) 0.151(5) Uani 1 1 d D U . . .
C50E C 0.7470(11) 0.3490(4) 0.3998(5) 0.193(7) Uani 1 1 d D U . . .
H50A H 0.805103 0.340415 0.400693 0.290 Uiso 1 1 calc R U . . .
H50B H 0.734446 0.366260 0.375134 0.290 Uiso 1 1 calc R U . . .
H50C H 0.733144 0.363697 0.421010 0.290 Uiso 1 1 calc R U . . .
C51E C 0.7145(17) 0.2932(5) 0.3697(4) 0.289(12) Uani 1 1 d D U . . .
H51A H 0.682330 0.269953 0.372782 0.433 Uiso 1 1 calc R U . . .
H51B H 0.698365 0.311210 0.345908 0.433 Uiso 1 1 calc R U . . .
H51C H 0.772346 0.284446 0.368142 0.433 Uiso 1 1 calc R U . . .
C52E C 0.6116(9) 0.3272(8) 0.4023(7) 0.341(15) Uani 1 1 d D U . . .
H52A H 0.580297 0.303707 0.404829 0.512 Uiso 1 1 calc R U . . .
H52B H 0.597568 0.341828 0.423475 0.512 Uiso 1 1 calc R U . . .
H52C H 0.598870 0.344391 0.377598 0.512 Uiso 1 1 calc R U . . .
O9E O 0.7465(4) 0.2859(2) 0.5349(2) 0.107(2) Uani 1 1 d D U . . .
O10E O 0.8665(4) 0.2700(3) 0.5113(2) 0.123(3) Uani 1 1 d D U . . .
C53E C 0.8197(6) 0.2908(3) 0.5288(4) 0.114(3) Uani 1 1 d D U . . .
C54E C 0.8551(7) 0.3245(4) 0.5444(4) 0.151(5) Uani 1 1 d D U . . .
C55E C 0.9380(9) 0.3103(6) 0.5597(6) 0.232(9) Uani 1 1 d D U . . .
H55A H 0.971368 0.300546 0.539334 0.349 Uiso 1 1 calc R U . . .
H55B H 0.963322 0.332324 0.568132 0.349 Uiso 1 1 calc R U . . .
H55C H 0.933663 0.288715 0.581572 0.349 Uiso 1 1 calc R U . . .
C56E C 0.8644(14) 0.3571(5) 0.5102(5) 0.244(9) Uani 1 1 d D U . . .
H56A H 0.900477 0.346977 0.490969 0.366 Uiso 1 1 calc R U . . .
H56B H 0.811004 0.365816 0.498678 0.366 Uiso 1 1 calc R U . . .
H56C H 0.887658 0.379608 0.518755 0.366 Uiso 1 1 calc R U . . .
C57E C 0.8009(11) 0.3397(6) 0.5732(6) 0.261(11) Uani 1 1 d D U . . .
H57A H 0.747614 0.348507 0.561644 0.391 Uiso 1 1 calc R U . . .
H57B H 0.794658 0.318489 0.595291 0.391 Uiso 1 1 calc R U . . .
H57C H 0.824317 0.362098 0.581850 0.391 Uiso 1 1 calc R U . . .
O11E O 0.7376(4) 0.2050(2) 0.55948(19) 0.103(2) Uani 1 1 d D U . . .
O12E O 0.8542(4) 0.1900(3) 0.5315(2) 0.123(3) Uani 1 1 d D U . . .
C58E C 0.8036(6) 0.1842(3) 0.5580(3) 0.109(3) Uani 1 1 d D U . . .
C59E C 0.8220(7) 0.1509(4) 0.5921(3) 0.139(4) Uani 1 1 d D U . . .
C60E C 0.9001(9) 0.1282(5) 0.5857(5) 0.211(8) Uani 1 1 d D U . . .
H60A H 0.895516 0.115379 0.562993 0.316 Uiso 1 1 calc R U . . .
H60B H 0.943599 0.146381 0.581516 0.316 Uiso 1 1 calc R U . . .
H60C H 0.912614 0.107909 0.608382 0.316 Uiso 1 1 calc R U . . .
C61E C 0.8282(10) 0.1706(5) 0.6267(4) 0.181(7) Uani 1 1 d D U . . .
H61A H 0.776502 0.185579 0.630743 0.271 Uiso 1 1 calc R U . . .
H61B H 0.840644 0.150408 0.649428 0.271 Uiso 1 1 calc R U . . .
H61C H 0.871629 0.188880 0.622563 0.271 Uiso 1 1 calc R U . . .
C62E C 0.7518(10) 0.1253(4) 0.5975(5) 0.206(8) Uani 1 1 d D U . . .
H62A H 0.701875 0.141639 0.601588 0.308 Uiso 1 1 calc R U . . .
H62B H 0.746030 0.113208 0.574381 0.308 Uiso 1 1 calc R U . . .
H62C H 0.761581 0.104391 0.619906 0.308 Uiso 1 1 calc R U . . .
O13E O 0.2507(4) 0.1666(2) 0.4865(2) 0.104(2) Uani 1 1 d D U . . .
O14E O 0.3586(4) 0.1827(2) 0.5148(2) 0.101(2) Uani 1 1 d D U . . .
C63E C 0.3173(6) 0.1575(3) 0.5047(3) 0.096(3) Uani 1 1 d D U . . .
C64E C 0.3451(7) 0.1137(3) 0.5145(3) 0.130(4) Uani 1 1 d D U . . .
C65E C 0.4158(9) 0.1081(4) 0.5412(4) 0.181(6) Uani 1 1 d D U . . .
H65A H 0.460115 0.123239 0.529041 0.272 Uiso 1 1 calc R U . . .
H65B H 0.399507 0.117518 0.565272 0.272 Uiso 1 1 calc R U . . .
H65C H 0.434334 0.079802 0.546819 0.272 Uiso 1 1 calc R U . . .
C66E C 0.3680(9) 0.0995(4) 0.4773(3) 0.148(5) Uani 1 1 d D U . . .
H66A H 0.320738 0.103526 0.460236 0.222 Uiso 1 1 calc R U . . .
H66B H 0.412062 0.114611 0.464744 0.222 Uiso 1 1 calc R U . . .
H66C H 0.386229 0.071192 0.482551 0.222 Uiso 1 1 calc R U . . .
C67E C 0.2779(9) 0.0903(4) 0.5336(4) 0.176(6) Uani 1 1 d D U . . .
H67A H 0.231001 0.093837 0.516366 0.264 Uiso 1 1 calc R U . . .
H67B H 0.296784 0.062107 0.539276 0.264 Uiso 1 1 calc R U . . .
H67C H 0.261957 0.099823 0.557729 0.264 Uiso 1 1 calc R U . . .
O15E O 0.2614(4) 0.2284(2) 0.42606(19) 0.098(2) Uani 1 1 d D U . . .
O16E O 0.3710(4) 0.2434(2) 0.4535(2) 0.106(2) Uani 1 1 d D U . . .
C68E C 0.3327(5) 0.2384(3) 0.4249(3) 0.095(3) Uani 1 1 d D U . . .
C69E C 0.3748(6) 0.2452(4) 0.3858(3) 0.130(4) Uani 1 1 d D U . . .
C70E C 0.4586(9) 0.2549(9) 0.3889(5) 0.335(14) Uani 1 1 d D U . . .
H70A H 0.489223 0.232888 0.405236 0.502 Uiso 1 1 calc R U . . .
H70B H 0.483524 0.259257 0.363137 0.502 Uiso 1 1 calc R U . . .
H70C H 0.459431 0.279120 0.400327 0.502 Uiso 1 1 calc R U . . .
C71E C 0.3703(15) 0.2105(6) 0.3664(5) 0.289(12) Uani 1 1 d D U . . .
H71A H 0.313350 0.204682 0.364754 0.433 Uiso 1 1 calc R U . . .
H71B H 0.393383 0.216136 0.340369 0.433 Uiso 1 1 calc R U . . .
H71C H 0.401042 0.187402 0.381203 0.433 Uiso 1 1 calc R U . . .
C72E C 0.3297(14) 0.2785(7) 0.3612(6) 0.350(16) Uani 1 1 d D U . . .
H72A H 0.273277 0.272277 0.358893 0.525 Uiso 1 1 calc R U . . .
H72B H 0.330893 0.302650 0.372692 0.525 Uiso 1 1 calc R U . . .
H72C H 0.354986 0.282787 0.335502 0.525 Uiso 1 1 calc R U . . .
O17E O 0.1721(4) 0.2785(2) 0.4691(2) 0.113(2) Uani 1 1 d D U . . .
O18E O 0.2819(4) 0.2936(2) 0.4958(2) 0.112(2) Uani 1 1 d D U . . .
C73E C 0.2143(6) 0.3029(3) 0.4802(3) 0.112(3) Uani 1 1 d D U . . .
C74E C 0.1835(8) 0.3462(3) 0.4761(4) 0.141(4) Uani 1 1 d D U . . .
C75E C 0.2150(9) 0.3672(4) 0.4393(4) 0.164(6) Uani 1 1 d D U . . .
H75A H 0.274496 0.364194 0.439383 0.247 Uiso 1 1 calc R U . . .
H75B H 0.194655 0.355846 0.417846 0.247 Uiso 1 1 calc R U . . .
H75C H 0.196553 0.395500 0.436301 0.247 Uiso 1 1 calc R U . . .
C76E C 0.0939(8) 0.3501(5) 0.4771(6) 0.244(10) Uani 1 1 d D U . . .
H76A H 0.074617 0.335949 0.501733 0.366 Uiso 1 1 calc R U . . .
H76B H 0.074767 0.378270 0.474325 0.366 Uiso 1 1 calc R U . . .
H76C H 0.072868 0.338616 0.455870 0.366 Uiso 1 1 calc R U . . .
C77E C 0.2120(15) 0.3621(5) 0.5103(5) 0.267(11) Uani 1 1 d D U . . .
H77A H 0.271567 0.360019 0.510658 0.401 Uiso 1 1 calc R U . . .
H77B H 0.191715 0.390049 0.508595 0.401 Uiso 1 1 calc R U . . .
H77C H 0.191454 0.346658 0.534001 0.401 Uiso 1 1 calc R U . . .
O19E O 0.1543(4) 0.2147(2) 0.5258(2) 0.106(2) Uani 1 1 d D U . . .
O20E O 0.2625(3) 0.2302(2) 0.55377(18) 0.096(2) Uani 1 1 d D U . . .
C78E C 0.1916(5) 0.2201(3) 0.5548(2) 0.091(3) Uani 1 1 d D U . . .
C79E C 0.1480(5) 0.2131(4) 0.5934(3) 0.114(3) Uani 1 1 d D U . . .
C80E C 0.1892(8) 0.1775(4) 0.6183(4) 0.171(6) Uani 1 1 d D U . . .
H80A H 0.185161 0.153888 0.606135 0.256 Uiso 1 1 calc R U . . .
H80B H 0.246590 0.181787 0.621195 0.256 Uiso 1 1 calc R U . . .
H80C H 0.162867 0.173475 0.643669 0.256 Uiso 1 1 calc R U . . .
C81E C 0.0611(6) 0.2050(6) 0.5894(4) 0.191(8) Uani 1 1 d D U . . .
H81A H 0.058406 0.181837 0.576522 0.287 Uiso 1 1 calc R U . . .
H81B H 0.036005 0.199602 0.615073 0.287 Uiso 1 1 calc R U . . .
H81C H 0.031904 0.228213 0.574111 0.287 Uiso 1 1 calc R U . . .
C82E C 0.1557(9) 0.2481(4) 0.6129(4) 0.145(5) Uani 1 1 d D U . . .
H82A H 0.213250 0.252505 0.615016 0.218 Uiso 1 1 calc R U . . .
H82B H 0.127346 0.271746 0.597824 0.218 Uiso 1 1 calc R U . . .
H82C H 0.131447 0.243134 0.638786 0.218 Uiso 1 1 calc R U . . .
C0AQ C 0.110(2) 0.2789(10) 0.2784(8) 0.34(2) Uiso 0.626(18) 1 d D U P D 1
H0AA H 0.168289 0.278965 0.282063 0.503 Uiso 0.626(18) 1 calc R U P D 1
H0AB H 0.097142 0.253144 0.272212 0.503 Uiso 0.626(18) 1 calc R U P D 1
H0AC H 0.091982 0.300068 0.257165 0.503 Uiso 0.626(18) 1 calc R U P D 1
C080 C 0.0654(12) 0.2860(5) 0.3151(5) 0.160(8) Uiso 0.626(18) 1 d DG U P D 1
C0BJ C -0.0190(12) 0.2870(6) 0.3160(5) 0.177(10) Uiso 0.626(18) 1 d DG U P D 1
H0BJ H -0.047770 0.283267 0.293846 0.213 Uiso 0.626(18) 1 calc R U P D 1
C06Z C -0.0612(9) 0.2935(7) 0.3492(7) 0.186(11) Uiso 0.626(18) 1 d G U P D 1
H06Z H -0.118895 0.294195 0.349816 0.224 Uiso 0.626(18) 1 calc R U P D 1
C08S C -0.0191(13) 0.2989(6) 0.3815(5) 0.162(9) Uiso 0.626(18) 1 d G U P D 1
H08S H -0.048002 0.303380 0.404269 0.194 Uiso 0.626(18) 1 calc R U P D 1
C092 C 0.0652(13) 0.2979(7) 0.3806(5) 0.175(10) Uiso 0.626(18) 1 d G U P D 1
H092 H 0.094017 0.301637 0.402752 0.210 Uiso 0.626(18) 1 calc R U P D 1
C076 C 0.1075(9) 0.2914(6) 0.3474(6) 0.193(11) Uiso 0.626(18) 1 d DG U P D 1
H076 H 0.165144 0.290709 0.346782 0.232 Uiso 0.626(18) 1 calc R U P D 1
C084 C 0.3748(9) 0.3913(4) 0.3324(4) 0.224(9) Uiso 1 1 d DG U . E 1
C07W C 0.4334(7) 0.3749(4) 0.3094(4) 0.205(8) Uiso 1 1 d DG U . E 1
H07W H 0.489362 0.374483 0.315453 0.246 Uiso 1 1 calc R U . E 1
C07V C 0.4101(10) 0.3591(4) 0.2777(4) 0.211(8) Uiso 1 1 d G U . E 1
H07V H 0.450144 0.347936 0.262036 0.254 Uiso 1 1 calc R U . E 1
C09W C 0.3282(11) 0.3597(4) 0.2689(4) 0.254(10) Uiso 1 1 d G U . E 1
H09W H 0.312306 0.348935 0.247221 0.305 Uiso 1 1 calc R U . E 1
C0AY C 0.2696(8) 0.3761(4) 0.2918(5) 0.229(9) Uiso 1 1 d G U . E 1
H0AY H 0.213684 0.376483 0.285824 0.275 Uiso 1 1 calc R U . E 1
C08L C 0.2929(8) 0.3918(4) 0.3236(4) 0.228(9) Uiso 1 1 d DG U . E 1
H08L H 0.252901 0.403029 0.339243 0.273 Uiso 1 1 calc R U . E 1
C0B0 C 1.1619(17) -0.0041(7) 0.5042(7) 0.319(15) Uiso 1 1 d D U . . .
H0BH H 1.109885 -0.007560 0.517776 0.478 Uiso 1 1 calc R U . . .
H0BI H 1.203022 -0.024344 0.516419 0.478 Uiso 1 1 calc R U . . .
H0BK H 1.179083 0.022402 0.505533 0.478 Uiso 1 1 calc R U . . .
C0B5 C 0.536(2) 0.1653(12) 0.5776(11) 0.131(16) Uiso 0.34(2) 1 d . U P F 1
H0BA H 0.487914 0.156460 0.566432 0.197 Uiso 0.34(2) 1 calc R U P F 1
H0BB H 0.564068 0.182810 0.557607 0.197 Uiso 0.34(2) 1 calc R U P F 1
H0BC H 0.572623 0.142081 0.587637 0.197 Uiso 0.34(2) 1 calc R U P F 1
C04Y C 0.4152(7) 0.2130(3) 0.6471(3) 0.104(3) Uiso 1 1 d . U . . .
H04Y H 0.359906 0.217417 0.654252 0.125 Uiso 1 1 calc R U . . .
C05B C 0.4311(7) 0.1934(3) 0.6182(3) 0.099(3) Uiso 1 1 d . U . . .
H05B H 0.388141 0.184567 0.605017 0.119 Uiso 1 1 calc R U . . .
C058 C 0.4719(8) 0.2274(4) 0.6672(4) 0.113(4) Uiso 1 1 d . U . . .
H058 H 0.456557 0.241468 0.687660 0.136 Uiso 1 1 calc R U . . .
C81 C 0.5120(7) 0.1857(3) 0.6073(3) 0.104(3) Uiso 1 1 d . U . . .
H81 H 0.525953 0.170862 0.587258 0.124 Uiso 0.66(2) 1 calc R U P F 2
C82 C 0.5708(9) 0.2009(4) 0.6271(4) 0.126(4) Uiso 1 1 d . U . . .
H82 H 0.625999 0.197116 0.619412 0.151 Uiso 1 1 calc R U . . .
C83 C 0.5536(9) 0.2209(4) 0.6571(4) 0.129(4) Uiso 1 1 d . U . . .
H83 H 0.595561 0.230139 0.670616 0.155 Uiso 0.34(2) 1 calc R U P F 1
C84 C 0.6206(16) 0.2380(8) 0.6734(7) 0.173(11) Uiso 0.66(2) 1 d . U P F 2
H84A H 0.600249 0.251473 0.694579 0.259 Uiso 0.66(2) 1 calc R U P F 2
H84B H 0.662070 0.216756 0.683190 0.259 Uiso 0.66(2) 1 calc R U P F 2
H84C H 0.644582 0.257181 0.653365 0.259 Uiso 0.66(2) 1 calc R U P F 2
C0B6 C 1.1615(17) 0.0971(8) 0.3907(8) 0.170(12) Uiso 0.61(2) 1 d . U P . .
H0BD H 1.145546 0.087858 0.367165 0.255 Uiso 0.61(2) 1 calc R U P . .
H0BE H 1.179378 0.124058 0.384000 0.255 Uiso 0.61(2) 1 calc R U P . .
H0BF H 1.206197 0.079206 0.403083 0.255 Uiso 0.61(2) 1 calc R U P . .
C05X C 0.9498(9) 0.0961(4) 0.4291(4) 0.136(4) Uiso 1 1 d . U . . .
H05X H 0.896693 0.092581 0.420974 0.164 Uiso 1 1 calc R U . . .
C06G C 1.0371(10) 0.1131(4) 0.4752(4) 0.135(4) Uiso 1 1 d . U . . .
C06M C 1.0158(9) 0.0909(4) 0.4047(4) 0.139(5) Uiso 1 1 d . U . . .
H06M H 1.008423 0.083035 0.380394 0.167 Uiso 1 1 calc R U . . .
C06O C 0.9599(10) 0.1062(4) 0.4644(5) 0.146(5) Uiso 1 1 d . U . . .
H06O H 0.914964 0.108574 0.481401 0.175 Uiso 1 1 calc R U . . .
C06R C 1.0983(10) 0.1087(4) 0.4508(4) 0.142(5) Uiso 1 1 d . U . . .
H06R H 1.150494 0.114159 0.458506 0.170 Uiso 1 1 calc R U . . .
C081 C 1.0933(10) 0.0974(4) 0.4167(5) 0.146(5) Uiso 1 1 d . U . . .
C0BK C 0.5542(15) 0.0190(7) 0.5390(7) 0.199(14) Uiso 0.5 1 d DG U P G -1
C09Q C 0.5746(14) 0.0209(7) 0.5003(7) 0.173(12) Uiso 0.5 1 d DG U P G -1
H09Q H 0.621596 0.033424 0.490236 0.207 Uiso 0.5 1 calc R U P G -1
C098 C 0.5262(18) 0.0044(9) 0.4762(5) 0.163(11) Uiso 0.5 1 d G U P G -1
H098 H 0.540100 0.005623 0.449656 0.196 Uiso 0.5 1 calc R U P G -1
C0 C 0.4574(17) -0.0140(8) 0.4908(7) 0.167(12) Uiso 0.5 1 d G U P G -1
H0 H 0.424324 -0.025273 0.474347 0.200 Uiso 0.5 1 calc R U P G -1
C09R C 0.4370(14) -0.0158(7) 0.5296(7) 0.155(11) Uiso 0.5 1 d G U P G -1
H09R H 0.390043 -0.028367 0.539618 0.186 Uiso 0.5 1 calc R U P G -1
C0BL C 0.4855(17) 0.0007(7) 0.5537(5) 0.210(15) Uiso 0.5 1 d DG U P G -1
H0BL H 0.471537 -0.000566 0.580199 0.251 Uiso 0.5 1 calc R U P G -1
C6F C 0.912(2) 0.1698(10) 0.3148(7) 0.077(5) Uani 0.362(6) 1 d D U P B 2
C7F C 0.941(2) 0.1790(10) 0.2772(8) 0.089(7) Uani 0.362(6) 1 d D U P B 2
H7F H 0.985233 0.195000 0.272085 0.107 Uiso 0.362(6) 1 calc R U P B 2
C8F C 0.907(2) 0.1660(9) 0.2484(8) 0.104(7) Uani 0.362(6) 1 d D U P B 2
H8F H 0.915125 0.178501 0.222538 0.125 Uiso 0.362(6) 1 calc R U P B 2
C9F C 0.8590(12) 0.1341(6) 0.2560(6) 0.113(6) Uani 0.362(6) 1 d D U P B 2
C10F C 0.8168(19) 0.1335(12) 0.2911(7) 0.093(7) Uani 0.362(6) 1 d D U P B 2
H10F H 0.762351 0.126102 0.293326 0.111 Uiso 0.362(6) 1 calc R U P B 2
C11F C 0.855(2) 0.1436(11) 0.3224(8) 0.077(6) Uani 0.362(6) 1 d D U P B 2
H11F H 0.840922 0.132574 0.348083 0.092 Uiso 0.362(6) 1 calc R U P B 2
C12F C 0.8294(16) 0.1142(8) 0.2235(7) 0.125(7) Uani 0.362(6) 1 d D U P B 2
H12C H 0.877610 0.107654 0.207888 0.150 Uiso 0.362(6) 1 calc R U P B 2
H12D H 0.808661 0.088688 0.235569 0.150 Uiso 0.362(6) 1 calc R U P B 2
C13F C 0.772(2) 0.1334(9) 0.1986(9) 0.114(7) Uani 0.362(6) 1 d D U P B 2
H13C H 0.785080 0.160407 0.186589 0.137 Uiso 0.362(6) 1 calc R U P B 2
H13D H 0.716535 0.134334 0.210223 0.137 Uiso 0.362(6) 1 calc R U P B 2
N3F N 0.7851(11) 0.0995(8) 0.1679(6) 0.105(6) Uani 0.362(6) 1 d D U P B 2
H3FA H 0.817431 0.107731 0.147304 0.126 Uiso 0.362(6) 1 calc R U P B 2
H3FB H 0.804016 0.074952 0.180007 0.126 Uiso 0.362(6) 1 calc R U P B 2
C14F C 0.7034(11) 0.1014(9) 0.1582(8) 0.101(7) Uani 0.362(6) 1 d D U P B 2
H14C H 0.682406 0.129738 0.153936 0.121 Uiso 0.362(6) 1 calc R U P B 2
H14D H 0.673727 0.087755 0.180624 0.121 Uiso 0.362(6) 1 calc R U P B 2
C15F C 0.6839(11) 0.0845(7) 0.1245(7) 0.115(6) Uani 0.362(6) 1 d DG U P B 2
C16F C 0.7093(15) 0.0993(7) 0.0873(8) 0.137(8) Uani 0.362(6) 1 d DG U P B 2
H16F H 0.741071 0.121639 0.082991 0.165 Uiso 0.362(6) 1 calc R U P B 2
C17F C 0.6883(16) 0.0815(8) 0.0565(6) 0.159(9) Uani 0.362(6) 1 d DG U P B 2
H17F H 0.705643 0.091674 0.031107 0.190 Uiso 0.362(6) 1 calc R U P B 2
C18F C 0.6418(11) 0.0489(7) 0.0628(6) 0.182(9) Uani 0.362(6) 1 d DG U P B 2
C19F C 0.6164(14) 0.0340(7) 0.1000(7) 0.161(9) Uani 0.362(6) 1 d DG U P B 2
H19F H 0.584622 0.011711 0.104294 0.193 Uiso 0.362(6) 1 calc R U P B 2
C20F C 0.6374(15) 0.0518(8) 0.1308(6) 0.139(8) Uani 0.362(6) 1 d DG U P B 2
H20F H 0.620052 0.041676 0.156178 0.167 Uiso 0.362(6) 1 calc R U P B 2
S21F S 0.6071(13) 0.0211(7) 0.0280(5) 0.298(11) Uani 0.362(6) 1 d D U P B 2
C27F C 0.3689(11) 0.3348(6) 0.6521(4) 0.075(4) Uani 0.526(7) 1 d D U P C 2
C28F C 0.3067(12) 0.3137(6) 0.6699(6) 0.090(5) Uani 0.526(7) 1 d D U P C 2
H28F H 0.286490 0.293317 0.658196 0.108 Uiso 0.526(7) 1 calc R U P C 2
C29F C 0.2751(10) 0.3214(5) 0.7025(5) 0.090(5) Uani 0.526(7) 1 d D U P C 2
H29F H 0.232151 0.306567 0.714081 0.109 Uiso 0.526(7) 1 calc R U P C 2
C30F C 0.3029(8) 0.3503(5) 0.7204(4) 0.092(4) Uani 0.526(7) 1 d D U P C 2
C31F C 0.3657(9) 0.3714(5) 0.7020(5) 0.095(5) Uani 0.526(7) 1 d D U P C 2
H31F H 0.385693 0.391843 0.713659 0.114 Uiso 0.526(7) 1 calc R U P C 2
C32F C 0.4000(11) 0.3640(6) 0.6676(5) 0.082(5) Uani 0.526(7) 1 d D U P C 2
H32F H 0.442878 0.378503 0.655459 0.099 Uiso 0.526(7) 1 calc R U P C 2
C33F C 0.2659(11) 0.3587(5) 0.7588(5) 0.105(5) Uani 0.526(7) 1 d D U P C 2
H33C H 0.243506 0.334114 0.772193 0.126 Uiso 0.526(7) 1 calc R U P C 2
H33D H 0.310269 0.364756 0.774949 0.126 Uiso 0.526(7) 1 calc R U P C 2
C34F C 0.2052(14) 0.3895(7) 0.7568(5) 0.112(6) Uani 0.526(7) 1 d D U P C 2
H34C H 0.152065 0.382203 0.748644 0.134 Uiso 0.526(7) 1 calc R U P C 2
H34D H 0.220335 0.414506 0.740776 0.134 Uiso 0.526(7) 1 calc R U P C 2
N6F N 0.2107(11) 0.3898(7) 0.8057(5) 0.140(6) Uani 0.526(7) 1 d D U P C 2
H6FA H 0.215700 0.364872 0.819744 0.168 Uiso 0.526(7) 1 calc R U P C 2
H6FB H 0.251350 0.404140 0.811790 0.168 Uiso 0.526(7) 1 calc R U P C 2
C35F C 0.1344(11) 0.4088(8) 0.8094(5) 0.126(6) Uani 0.526(7) 1 d D U P C 2
H35C H 0.094343 0.393161 0.799296 0.151 Uiso 0.526(7) 1 calc R U P C 2
H35D H 0.132881 0.434993 0.792305 0.151 Uiso 0.526(7) 1 calc R U P C 2
C36F C 0.1064(8) 0.4157(7) 0.8476(4) 0.116(5) Uani 0.526(7) 1 d DG U P C 2
C37F C 0.0669(13) 0.3868(6) 0.8719(6) 0.145(7) Uani 0.526(7) 1 d DG U P C 2
H37F H 0.058104 0.362392 0.863644 0.174 Uiso 0.526(7) 1 calc R U P C 2
C38F C 0.0405(12) 0.3936(6) 0.9081(5) 0.173(8) Uani 0.526(7) 1 d DG U P C 2
H38F H 0.013513 0.373770 0.924726 0.208 Uiso 0.526(7) 1 calc R U P C 2
C39F C 0.0534(8) 0.4293(6) 0.9202(4) 0.199(8) Uani 0.526(7) 1 d DG U P C 2
C40F C 0.0928(12) 0.4582(6) 0.8959(5) 0.171(8) Uani 0.526(7) 1 d DG U P C 2
H40F H 0.101652 0.482614 0.904123 0.205 Uiso 0.526(7) 1 calc R U P C 2
C41F C 0.1193(11) 0.4515(7) 0.8596(5) 0.152(7) Uani 0.526(7) 1 d DG U P C 2
H41F H 0.146243 0.471236 0.843041 0.183 Uiso 0.526(7) 1 calc R U P C 2
S42F S 0.0231(10) 0.4421(6) 0.9654(4) 0.306(9) Uani 0.526(7) 1 d D U P C 2
C183 C 1.1521(12) -0.0086(4) 0.4614(6) 0.344(15) Uiso 1 1 d DG U . . .
C0AK C 1.2178(11) -0.0050(6) 0.4361(7) 0.381(17) Uiso 1 1 d DG U . . .
H0AK H 1.269372 -0.000107 0.445079 0.457 Uiso 1 1 calc R U . . .
C160 C 1.2081(17) -0.0085(7) 0.3977(7) 0.403(18) Uiso 1 1 d G U . . .
H160 H 1.252989 -0.006002 0.380352 0.484 Uiso 1 1 calc R U . . .
C0B3 C 1.133(2) -0.0156(6) 0.3845(6) 0.377(17) Uiso 1 1 d G U . . .
H0B3 H 1.125963 -0.018036 0.358236 0.452 Uiso 1 1 calc R U . . .
C170 C 1.0669(15) -0.0193(6) 0.4098(8) 0.424(19) Uiso 1 1 d G U . . .
H170 H 1.015319 -0.024175 0.400847 0.509 Uiso 1 1 calc R U . . .
C0A4 C 1.0766(11) -0.0158(6) 0.4483(7) 0.370(17) Uiso 1 1 d DG U . . .
H0A4 H 1.031702 -0.018280 0.465575 0.444 Uiso 1 1 calc R U . . .
C1 C 1.0506(17) 0.1196(8) 0.5137(8) 0.098(10) Uiso 0.39(2) 1 d . U P . .
H1A H 0.998305 0.122027 0.527150 0.148 Uiso 0.39(2) 1 calc R U P . .
H1B H 1.084551 0.097030 0.527537 0.148 Uiso 0.39(2) 1 calc R U P . .
H1C H 1.078126 0.144033 0.512888 0.148 Uiso 0.39(2) 1 calc R U P . .
C7 C 0.3987(15) 0.4071(8) 0.3665(7) 0.325(15) Uiso 1 1 d D U . E 1
H7A H 0.350007 0.417357 0.379133 0.487 Uiso 1 1 calc R U . E 1
H7B H 0.427601 0.385823 0.384476 0.487 Uiso 1 1 calc R U . E 1
H7C H 0.434325 0.428599 0.358587 0.487 Uiso 1 1 calc R U . E 1
C189 C 0.480(4) 0.361(2) 0.4683(16) 0.34(3) Uiso 0.40(2) 1 d D U P A 1
H18J H 0.531036 0.346673 0.461744 0.512 Uiso 0.40(2) 1 calc R U P A 1
H18K H 0.436756 0.342143 0.471367 0.512 Uiso 0.40(2) 1 calc R U P A 1
H18L H 0.465236 0.382864 0.447617 0.512 Uiso 0.40(2) 1 calc R U P A 1
C38 C 0.608(2) 0.0374(11) 0.5656(12) 0.38(4) Uiso 0.5 1 d D U P G -1
H38I H 0.585759 0.033652 0.591849 0.568 Uiso 0.5 1 calc R U P G -1
H38J H 0.663457 0.024412 0.565936 0.568 Uiso 0.5 1 calc R U P G -1
H38K H 0.610179 0.065936 0.555977 0.568 Uiso 0.5 1 calc R U P G -1
C18 C 0.3942(13) 0.0728(16) 0.0461(10) 0.190(18) Uani 0.362(6) 1 d D U P B 1
H18A H 0.356445 0.072550 0.025007 0.285 Uiso 0.362(6) 1 calc R U P B 1
H18B H 0.396657 0.046978 0.063215 0.285 Uiso 0.362(6) 1 calc R U P B 1
H18C H 0.375239 0.093783 0.060801 0.285 Uiso 0.362(6) 1 calc R U P B 1
C79 C 0.684(2) -0.0052(11) 0.0042(8) 0.32(2) Uani 0.638(6) 1 d D U P B 2
H79A H 0.659198 -0.019320 -0.014053 0.483 Uiso 0.638(6) 1 calc R U P B 2
H79B H 0.720701 0.013533 -0.009699 0.483 Uiso 0.638(6) 1 calc R U P B 2
H79C H 0.715330 -0.024487 0.023344 0.483 Uiso 0.638(6) 1 calc R U P B 2
C93 C 0.093(2) 0.4709(14) 0.9855(11) 0.53(3) Uani 1 1 d D U . . .
H93A H 0.072029 0.476719 1.010392 0.802 Uiso 1 1 calc R U . C 2
H93B H 0.146004 0.455705 0.989285 0.802 Uiso 1 1 calc R U . C 2
H93C H 0.099095 0.495829 0.967837 0.802 Uiso 1 1 calc R U . C 2
C313 C -0.1850(15) 0.4711(13) 0.9081(10) 0.45(2) Uani 1 1 d D U . . .
H31A H -0.221667 0.477391 0.928847 0.678 Uiso 1 1 calc R U . C 1
H31B H -0.183621 0.494545 0.887829 0.678 Uiso 1 1 calc R U . C 1
H31C H -0.204462 0.449030 0.897208 0.678 Uiso 1 1 calc R U . C 1
O1S O -0.094(2) 0.5295(12) 0.5107(16) 0.69(3) Uiso 1 1 d D U . . .
H1S H -0.045121 0.527520 0.506258 1.040 Uiso 1 1 d R U . . .
O2S O -0.0806(19) 0.4686(11) 0.4990(11) 0.51(2) Uiso 1 1 d D U . . .
C1S C -0.1235(15) 0.4997(11) 0.5019(15) 0.49(2) Uiso 1 1 d D U . . .
C2S C -0.2141(15) 0.4973(9) 0.5066(9) 0.48(2) Uiso 1 1 d D U . . .
C3S C -0.244(2) 0.5153(12) 0.5402(10) 0.48(3) Uiso 1 1 d D U . . .
H3SA H -0.229186 0.542931 0.536845 0.722 Uiso 1 1 calc R U . . .
H3SB H -0.302716 0.514661 0.542302 0.722 Uiso 1 1 calc R U . . .
H3SC H -0.218216 0.500256 0.563691 0.722 Uiso 1 1 calc R U . . .
C4S C -0.259(3) 0.5189(14) 0.4718(11) 0.59(4) Uiso 1 1 d D U . . .
H4SA H -0.240456 0.507427 0.449079 0.884 Uiso 1 1 calc R U . . .
H4SB H -0.317389 0.516224 0.475623 0.884 Uiso 1 1 calc R U . . .
H4SC H -0.248534 0.547056 0.467942 0.884 Uiso 1 1 calc R U . . .
C5S C -0.232(3) 0.4553(10) 0.5080(15) 0.64(4) Uiso 1 1 d D U . . .
H5SA H -0.210440 0.445865 0.484705 0.955 Uiso 1 1 calc R U . . .
H5SB H -0.206405 0.439000 0.530805 0.955 Uiso 1 1 calc R U . . .
H5SC H -0.290905 0.453405 0.509416 0.955 Uiso 1 1 calc R U . . .
C3 C 0.026(2) 0.2952(10) 0.3565(8) 0.205(13) Uiso 0.374(18) 1 d DG U P D 2
C8 C 0.1078(18) 0.2971(11) 0.3473(9) 0.194(16) Uiso 0.374(18) 1 d DG U P D 2
H8 H 0.146371 0.297135 0.367002 0.233 Uiso 0.374(18) 1 calc R U P D 2
C6 C 0.1335(16) 0.2991(10) 0.3091(11) 0.171(14) Uiso 0.374(18) 1 d G U P D 2
H6 H 0.189500 0.300457 0.302828 0.205 Uiso 0.374(18) 1 calc R U P D 2
C08T C 0.077(2) 0.2991(10) 0.2803(8) 0.182(16) Uiso 0.374(18) 1 d G U P D 2
H08T H 0.094607 0.300456 0.254216 0.218 Uiso 0.374(18) 1 calc R U P D 2
C5 C -0.005(2) 0.2971(10) 0.2895(9) 0.185(15) Uiso 0.374(18) 1 d G U P D 2
H5 H -0.043417 0.297133 0.269777 0.222 Uiso 0.374(18) 1 calc R U P D 2
C4 C -0.0305(16) 0.2952(10) 0.3276(10) 0.140(11) Uiso 0.374(18) 1 d DG U P D 2
H4 H -0.086548 0.293811 0.333952 0.169 Uiso 0.374(18) 1 calc R U P D 2
C0AR C -0.002(3) 0.295(2) 0.3987(11) 0.34(4) Uiso 0.374(18) 1 d D U P D 2
H0AD H -0.060820 0.293408 0.400545 0.511 Uiso 0.374(18) 1 calc R U P D 2
H0AE H 0.025162 0.271756 0.415167 0.511 Uiso 0.374(18) 1 calc R U P D 2
H0AF H 0.012715 0.319283 0.407180 0.511 Uiso 0.374(18) 1 calc R U P D 2
C9 C 0.5207(18) 0.4025(8) 0.5437(8) 0.293(14) Uiso 0.60(2) 1 d DG U P A 2
C10 C 0.5798(15) 0.3872(9) 0.5203(10) 0.312(17) Uiso 0.60(2) 1 d DG U P A 2
H10 H 0.635157 0.391875 0.523025 0.375 Uiso 0.60(2) 1 calc R U P A 2
C13 C 0.558(2) 0.3650(10) 0.4930(9) 0.264(16) Uiso 0.60(2) 1 d G U P A 2
H13 H 0.598129 0.354502 0.476988 0.317 Uiso 0.60(2) 1 calc R U P A 2
C14 C 0.477(2) 0.3581(9) 0.4891(8) 0.270(17) Uiso 0.60(2) 1 d G U P A 2
H14 H 0.461710 0.342882 0.470362 0.323 Uiso 0.60(2) 1 calc R U P A 2
C0BC C 0.4177(18) 0.3734(10) 0.5125(10) 0.247(15) Uiso 0.60(2) 1 d G U P A 2
H0BM H 0.362318 0.368636 0.509772 0.296 Uiso 0.60(2) 1 calc R U P A 2
C11 C 0.4397(16) 0.3956(9) 0.5398(9) 0.246(14) Uiso 0.60(2) 1 d DG U P A 2
H11 H 0.399344 0.406009 0.555810 0.296 Uiso 0.60(2) 1 calc R U P A 2
C12 C 0.546(3) 0.4279(12) 0.5742(12) 0.32(2) Uiso 0.60(2) 1 d D U P A 2
H12E H 0.497783 0.436394 0.588282 0.478 Uiso 0.60(2) 1 calc R U P A 2
H12F H 0.584723 0.411849 0.592428 0.478 Uiso 0.60(2) 1 calc R U P A 2
H12G H 0.571664 0.451365 0.560996 0.478 Uiso 0.60(2) 1 calc R U P A 2

loop_
_atom_site_aniso_label
_atom_site_aniso_U_11
_atom_site_aniso_U_22
_atom_site_aniso_U_33
_atom_site_aniso_U_23
_atom_site_aniso_U_13
_atom_site_aniso_U_12
Cr1A 0.0917(12) 0.0894(12) 0.1150(14) 0.0098(10) -0.0092(10) -0.0124(9)
Cr2A 0.0913(13) 0.0924(13) 0.193(2) 0.0214(13) 0.0094(13) 0.0013(10)
Cr3A 0.0781(11) 0.1166(13) 0.0965(12) 0.0098(10) 0.0085(9) 0.0101(9)
Cr4A 0.0660(9) 0.1014(11) 0.0941(10) 0.0084(9) 0.0035(7) -0.0009(8)
Cr5A 0.0643(9) 0.1082(12) 0.1103(12) 0.0214(9) -0.0018(8) 0.0021(8)
Cr6A 0.0732(10) 0.1143(13) 0.0783(10) 0.0013(9) 0.0001(8) 0.0112(9)
Cr7A 0.0733(11) 0.0942(12) 0.1068(13) -0.0081(9) 0.0155(9) -0.0169(9)
Cr8A 0.0923(12) 0.0954(12) 0.1080(13) 0.0105(10) 0.0106(10) -0.0188(10)
Ni2A 0.0913(13) 0.0924(13) 0.193(2) 0.0214(13) 0.0094(13) 0.0013(10)
Ni3A 0.0781(11) 0.1166(13) 0.0965(12) 0.0098(10) 0.0085(9) 0.0101(9)
Ni4A 0.0660(9) 0.1014(11) 0.0941(10) 0.0084(9) 0.0035(7) -0.0009(8)
Ni5A 0.0643(9) 0.1082(12) 0.1103(12) 0.0214(9) -0.0018(8) 0.0021(8)
Ni6A 0.0732(10) 0.1143(13) 0.0783(10) 0.0013(9) 0.0001(8) 0.0112(9)
F1A 0.087(4) 0.095(4) 0.113(4) 0.016(3) -0.017(3) -0.010(3)
F2A 0.071(3) 0.094(3) 0.103(4) -0.012(3) -0.007(3) 0.003(3)
F3A 0.069(3) 0.099(4) 0.089(3) 0.007(3) 0.003(3) -0.001(3)
F4A 0.059(3) 0.108(4) 0.086(3) 0.001(3) -0.001(2) -0.001(3)
F5A 0.064(3) 0.108(4) 0.084(3) 0.001(3) -0.012(2) 0.000(3)
F6A 0.067(3) 0.108(4) 0.089(3) -0.012(3) -0.003(3) -0.011(3)
F7A 0.072(3) 0.096(3) 0.088(3) -0.006(3) 0.005(3) -0.013(3)
F8A 0.079(3) 0.090(3) 0.110(4) 0.000(3) -0.008(3) -0.014(3)
O1A 0.116(5) 0.094(5) 0.143(6) 0.026(4) -0.008(5) -0.007(4)
O2A 0.104(6) 0.117(6) 0.286(11) 0.073(7) 0.014(6) 0.016(5)
C1A 0.108(6) 0.086(7) 0.195(11) 0.030(7) -0.050(7) -0.023(6)
C2A 0.131(9) 0.115(10) 0.224(14) 0.037(9) -0.069(9) -0.005(7)
C3A 0.155(14) 0.155(13) 0.35(2) 0.142(14) 0.030(15) 0.002(10)
C4A 0.23(2) 0.23(2) 0.44(3) 0.193(18) 0.12(2) 0.084(15)
C5A 0.58(4) 0.25(2) 0.38(3) -0.030(19) -0.37(3) 0.13(2)
O3A 0.089(5) 0.129(6) 0.143(6) -0.017(5) -0.018(4) -0.013(4)
O4A 0.152(7) 0.101(6) 0.207(8) -0.036(6) 0.041(6) -0.039(6)
C6A 0.129(8) 0.077(7) 0.131(8) -0.013(6) -0.014(6) 0.008(6)
C7A 0.270(17) 0.114(10) 0.134(9) -0.015(7) -0.047(11) -0.007(9)
C8A 0.44(3) 0.29(2) 0.35(3) -0.24(2) -0.11(3) 0.11(2)
C9A 0.53(4) 0.23(2) 0.135(13) 0.058(13) -0.086(19) -0.09(2)
C10A 0.39(2) 0.25(2) 0.25(2) -0.081(18) -0.03(2) -0.176(19)
O5A 0.124(7) 0.109(6) 0.293(11) 0.002(6) 0.067(7) 0.022(5)
O6A 0.095(5) 0.137(6) 0.127(6) 0.007(5) 0.023(4) 0.039(5)
C11A 0.088(7) 0.126(7) 0.143(10) -0.042(7) -0.006(6) 0.014(6)
C12A 0.132(11) 0.137(11) 0.213(14) -0.082(9) 0.011(8) 0.022(7)
C13A 0.142(15) 0.28(2) 0.35(2) -0.217(19) 0.004(14) 0.012(13)
C14A 0.21(2) 0.36(3) 0.28(2) -0.086(16) -0.037(14) 0.186(19)
C15A 0.19(2) 0.26(2) 0.42(3) -0.145(17) 0.144(19) -0.047(14)
O7A 0.093(5) 0.168(7) 0.148(6) 0.047(5) -0.047(5) -0.044(5)
O8A 0.067(4) 0.103(5) 0.134(5) 0.007(4) -0.014(4) -0.007(4)
C16A 0.049(6) 0.146(8) 0.110(6) -0.005(6) -0.007(5) -0.003(6)
C17A 0.073(8) 0.315(16) 0.143(9) -0.081(11) -0.003(6) -0.029(8)
C18A 0.111(11) 0.32(2) 0.114(10) -0.044(12) 0.004(7) 0.011(11)
C19A 0.114(14) 0.54(3) 0.27(2) -0.17(2) -0.095(14) 0.098(16)
C20A 0.23(2) 0.42(2) 0.25(2) -0.175(19) 0.069(16) -0.205(17)
O9A 0.074(5) 0.149(6) 0.157(7) 0.047(5) 0.020(4) 0.009(4)
O10A 0.074(4) 0.117(6) 0.135(6) 0.026(4) 0.019(4) 0.001(4)
C21A 0.072(5) 0.113(7) 0.112(8) -0.008(6) 0.019(5) 0.002(5)
C22A 0.077(6) 0.144(9) 0.156(9) 0.002(8) 0.034(7) -0.007(6)
C23A 0.075(8) 0.247(17) 0.38(2) 0.129(18) 0.021(12) -0.009(10)
C24A 0.088(9) 0.169(10) 0.273(18) -0.027(12) 0.038(11) -0.044(8)
C25A 0.146(14) 0.40(3) 0.176(11) -0.062(14) 0.089(10) -0.108(16)
O11A 0.138(7) 0.131(6) 0.099(5) -0.004(4) -0.005(4) 0.036(5)
O12A 0.088(5) 0.128(6) 0.090(4) -0.004(4) -0.011(4) 0.011(4)
C26A 0.108(8) 0.119(8) 0.090(6) -0.014(6) -0.010(5) 0.003(6)
C27A 0.154(10) 0.130(8) 0.109(8) -0.026(7) -0.013(7) -0.022(8)
C28A 0.206(13) 0.218(17) 0.124(11) -0.024(11) 0.048(10) -0.011(12)
C29A 0.245(16) 0.210(15) 0.117(11) -0.048(10) -0.069(11) 0.011(13)
C30A 0.36(3) 0.155(11) 0.165(15) -0.008(10) -0.016(16) -0.102(15)
O13A 0.097(5) 0.113(5) 0.110(5) 0.032(4) 0.016(4) 0.012(4)
O14A 0.097(6) 0.162(7) 0.159(7) 0.060(6) 0.034(5) 0.028(5)
C31A 0.078(7) 0.120(8) 0.096(6) 0.026(6) 0.003(5) -0.002(5)
C32A 0.084(6) 0.146(8) 0.098(7) 0.033(6) -0.004(5) -0.005(6)
C33A 0.091(7) 0.247(16) 0.164(13) 0.104(12) 0.007(7) -0.029(8)
C34A 0.153(11) 0.117(8) 0.154(12) 0.036(8) -0.023(9) -0.012(7)
C35A 0.118(9) 0.157(10) 0.089(7) 0.021(7) -0.007(6) 0.001(8)
O15A 0.074(5) 0.112(5) 0.140(6) -0.008(4) -0.022(4) -0.003(4)
O16A 0.084(4) 0.108(5) 0.194(7) -0.036(5) 0.011(5) -0.018(4)
C36A 0.082(6) 0.103(7) 0.107(8) 0.007(5) -0.012(6) -0.018(5)
C37A 0.099(7) 0.106(8) 0.179(11) -0.022(6) -0.005(7) -0.026(6)
C38A 0.085(7) 0.183(13) 0.179(13) -0.040(10) -0.007(7) -0.036(7)
C39A 0.27(2) 0.153(13) 0.282(18) 0.054(12) -0.089(15) -0.122(14)
C40A 0.137(12) 0.185(15) 0.285(17) -0.130(13) 0.013(12) -0.017(11)
O17A 0.099(6) 0.108(5) 0.189(8) 0.037(5) 0.031(5) 0.020(4)
O18A 0.109(5) 0.118(5) 0.102(5) 0.020(4) 0.014(4) 0.031(4)
C41A 0.092(7) 0.101(6) 0.125(9) 0.004(6) -0.003(6) 0.008(5)
C42A 0.130(10) 0.097(7) 0.210(13) -0.006(9) -0.015(8) 0.025(6)
C43A 0.227(18) 0.111(11) 0.46(3) 0.033(17) 0.115(18) 0.000(11)
C44A 0.38(3) 0.21(2) 0.35(2) 0.004(19) -0.21(2) 0.115(18)
C45A 0.27(2) 0.129(13) 0.33(2) -0.064(15) 0.085(16) 0.037(14)
O19A 0.076(4) 0.198(8) 0.083(4) -0.008(5) -0.004(4) -0.001(5)
O20A 0.069(4) 0.169(6) 0.085(4) 0.009(4) -0.016(3) -0.016(4)
C46A 0.074(6) 0.166(10) 0.083(6) -0.009(7) -0.008(4) -0.011(6)
C47A 0.109(10) 0.351(19) 0.099(8) -0.051(11) -0.024(6) -0.040(10)
C48A 0.149(15) 0.63(4) 0.100(10) -0.101(17) 0.001(9) -0.089(18)
C49A 0.26(3) 0.45(2) 0.24(2) 0.02(2) -0.17(2) 0.103(18)
C50A 0.207(19) 0.58(3) 0.144(14) -0.149(19) 0.018(12) -0.21(2)
O21A 0.075(5) 0.156(7) 0.108(5) 0.016(5) 0.008(4) 0.035(4)
O22A 0.084(5) 0.109(5) 0.143(6) 0.005(4) 0.025(4) -0.006(4)
C51A 0.067(6) 0.137(9) 0.116(8) -0.012(6) 0.001(5) -0.004(5)
C52A 0.054(6) 0.163(10) 0.176(11) -0.014(9) 0.007(6) 0.004(6)
C53A 0.100(12) 0.204(14) 0.46(3) -0.128(18) 0.031(15) 0.022(11)
C54A 0.119(15) 0.65(4) 0.281(18) -0.21(2) -0.081(13) 0.16(2)
C55A 0.095(12) 0.257(18) 0.47(3) 0.10(2) 0.128(15) 0.041(12)
O23A 0.130(6) 0.090(5) 0.083(4) 0.003(3) 0.002(4) -0.007(4)
O24A 0.113(5) 0.091(4) 0.077(4) -0.006(3) 0.016(4) -0.022(4)
C56A 0.077(6) 0.088(6) 0.087(5) -0.003(4) 0.009(5) -0.005(5)
C57A 0.087(6) 0.091(6) 0.086(5) -0.006(4) 0.005(5) -0.010(4)
C58A 0.124(9) 0.119(9) 0.090(6) -0.002(6) -0.016(6) -0.008(7)
C59A 0.100(7) 0.107(8) 0.134(9) -0.035(7) 0.015(7) -0.034(6)
C60A 0.112(8) 0.095(7) 0.086(7) -0.016(5) 0.009(6) 0.001(5)
O25A 0.106(6) 0.113(5) 0.144(6) -0.013(4) 0.044(5) -0.022(4)
O26A 0.126(7) 0.126(6) 0.135(6) 0.013(5) 0.046(5) -0.013(5)
C61A 0.115(9) 0.116(7) 0.117(8) -0.012(6) 0.030(6) -0.044(6)
C62A 0.167(12) 0.152(10) 0.170(11) -0.017(9) 0.094(9) -0.050(9)
C63A 0.185(15) 0.40(3) 0.218(19) 0.052(19) 0.124(13) 0.025(16)
C64A 0.29(2) 0.31(2) 0.143(13) -0.080(14) 0.111(12) -0.103(18)
C65A 0.41(3) 0.187(13) 0.27(2) -0.001(14) 0.22(2) -0.111(15)
O27A 0.066(4) 0.114(5) 0.148(6) -0.014(5) -0.013(4) -0.013(4)
O28A 0.088(5) 0.094(5) 0.162(7) -0.021(5) 0.002(4) -0.015(4)
C66A 0.082(7) 0.123(7) 0.139(9) -0.027(7) -0.005(6) -0.020(5)
C67A 0.093(9) 0.172(12) 0.237(15) -0.072(10) -0.029(8) -0.021(7)
C68A 0.227(19) 0.169(14) 0.42(3) -0.103(14) -0.208(19) 0.009(11)
C69A 0.166(15) 0.159(14) 0.32(2) -0.105(14) -0.043(14) -0.024(11)
C70A 0.152(17) 0.31(3) 0.38(3) -0.041(17) 0.072(16) -0.098(17)
O29A 0.125(7) 0.098(5) 0.181(8) 0.036(5) 0.042(5) -0.014(4)
O30A 0.113(6) 0.094(5) 0.177(8) 0.017(5) 0.012(5) -0.020(4)
C71A 0.108(8) 0.096(6) 0.154(10) 0.014(7) -0.005(6) -0.023(6)
C72A 0.131(10) 0.097(8) 0.218(15) 0.023(8) 0.033(9) -0.032(7)
C73A 0.34(2) 0.122(13) 0.43(3) 0.007(15) 0.25(2) -0.061(14)
C74A 0.26(2) 0.20(2) 0.52(4) 0.18(2) -0.10(2) -0.053(16)
C75A 0.32(3) 0.181(17) 0.34(2) -0.073(15) 0.087(17) -0.162(18)
O31A 0.118(6) 0.134(6) 0.096(5) 0.010(4) 0.003(4) 0.005(4)
O32A 0.106(6) 0.130(6) 0.104(5) 0.008(4) -0.017(4) 0.003(4)
C76A 0.110(8) 0.097(8) 0.097(6) 0.020(5) -0.006(6) -0.024(5)
C77A 0.136(8) 0.139(9) 0.088(6) 0.019(6) -0.003(6) -0.046(7)
C78A 0.125(10) 0.200(12) 0.125(10) -0.023(9) 0.003(8) -0.043(9)
C79A 0.215(16) 0.154(10) 0.127(11) 0.046(8) -0.043(11) -0.065(10)
C80A 0.132(8) 0.154(11) 0.123(10) 0.002(8) -0.023(8) -0.031(8)
Cr1C 0.0896(12) 0.0987(13) 0.1070(13) 0.0198(10) -0.0085(10) -0.0074(10)
Cr2C 0.0815(12) 0.0909(12) 0.1352(15) 0.0149(11) -0.0191(10) -0.0070(9)
Cr3C 0.0817(11) 0.0862(11) 0.1242(14) 0.0129(10) -0.0095(9) -0.0091(8)
Cr4C 0.0913(13) 0.0818(12) 0.1604(18) 0.0112(11) -0.0270(12) 0.0014(9)
Cr5C 0.0850(12) 0.1067(13) 0.1413(16) 0.0075(12) -0.0158(11) 0.0020(9)
Cr6C 0.0767(11) 0.1144(14) 0.1078(13) 0.0095(10) -0.0081(9) -0.0220(10)
Cr7C 0.0781(10) 0.0954(11) 0.1232(13) 0.0062(9) 0.0039(9) -0.0141(8)
Cr8C 0.1120(14) 0.0905(12) 0.0937(12) 0.0099(10) -0.0104(10) -0.0154(10)
Ni2C 0.0815(12) 0.0909(12) 0.1352(15) 0.0149(11) -0.0191(10) -0.0070(9)
Ni3C 0.0817(11) 0.0862(11) 0.1242(14) 0.0129(10) -0.0095(9) -0.0091(8)
Ni4C 0.0913(13) 0.0818(12) 0.1604(18) 0.0112(11) -0.0270(12) 0.0014(9)
Ni5C 0.0850(12) 0.1067(13) 0.1413(16) 0.0075(12) -0.0158(11) 0.0020(9)
Ni6C 0.0767(11) 0.1144(14) 0.1078(13) 0.0095(10) -0.0081(9) -0.0220(10)
Ni7C 0.0781(10) 0.0954(11) 0.1232(13) 0.0062(9) 0.0039(9) -0.0141(8)
F1C 0.080(3) 0.099(4) 0.106(4) 0.006(3) -0.005(3) -0.002(3)
F2C 0.073(3) 0.085(3) 0.118(4) 0.013(3) -0.014(3) -0.003(3)
F3C 0.074(3) 0.092(4) 0.122(4) 0.000(3) -0.010(3) -0.001(3)
F4C 0.078(3) 0.082(3) 0.121(4) 0.005(3) -0.004(3) 0.003(3)
F5C 0.072(3) 0.106(4) 0.120(4) 0.004(3) -0.007(3) -0.003(3)
F6C 0.072(3) 0.096(4) 0.109(4) 0.004(3) 0.003(3) -0.014(3)
F7C 0.096(4) 0.089(4) 0.103(4) 0.004(3) 0.005(3) -0.009(3)
F8C 0.098(4) 0.095(4) 0.098(4) 0.017(3) -0.004(3) -0.008(3)
O1C 0.097(5) 0.122(6) 0.126(6) 0.034(5) -0.019(4) -0.023(4)
O2C 0.088(5) 0.119(6) 0.165(7) 0.026(5) -0.041(5) -0.012(4)
C1C 0.075(7) 0.116(8) 0.120(7) -0.001(6) -0.016(6) 0.003(5)
C2C 0.109(9) 0.182(11) 0.132(8) -0.006(9) -0.042(6) 0.001(7)
C3C 0.28(2) 0.241(15) 0.36(3) -0.027(19) -0.21(2) 0.102(14)
C4C 0.090(9) 0.295(16) 0.150(12) -0.056(12) -0.028(8) -0.047(10)
C5C 0.145(14) 0.48(3) 0.122(10) -0.046(15) -0.013(9) -0.089(16)
O3C 0.100(5) 0.105(5) 0.145(6) 0.002(4) 0.023(4) -0.010(4)
O4C 0.070(4) 0.098(4) 0.143(6) 0.014(4) 0.006(4) 0.002(4)
C6C 0.070(6) 0.107(6) 0.128(8) -0.003(6) -0.010(5) -0.005(5)
C7C 0.094(9) 0.182(11) 0.174(12) -0.055(8) 0.028(7) -0.027(6)
C8C 0.112(13) 0.25(2) 0.33(2) -0.037(15) 0.021(12) 0.059(11)
C9C 0.175(15) 0.231(16) 0.192(15) -0.075(11) 0.073(11) -0.086(12)
C10C 0.167(14) 0.30(2) 0.219(18) -0.146(16) 0.073(11) -0.101(14)
O5C 0.081(5) 0.103(5) 0.191(8) 0.014(5) -0.030(5) -0.007(4)
O6C 0.092(5) 0.088(5) 0.181(7) 0.022(5) -0.026(5) -0.013(4)
C11C 0.088(6) 0.099(7) 0.182(11) 0.016(7) -0.030(7) -0.017(5)
C12C 0.082(7) 0.141(10) 0.254(15) 0.012(10) 0.003(9) -0.028(7)
C13C 0.136(14) 0.24(2) 0.290(16) 0.061(13) 0.016(13) -0.073(14)
C14C 0.086(9) 0.177(14) 0.48(3) 0.087(17) -0.041(15) -0.027(9)
C15C 0.146(15) 0.178(15) 0.42(3) -0.070(17) -0.034(17) -0.054(11)
O7C 0.113(6) 0.119(6) 0.127(6) 0.013(5) -0.038(5) -0.009(4)
O8C 0.109(6) 0.113(6) 0.129(6) -0.002(4) -0.019(4) 0.007(4)
C16C 0.101(8) 0.121(9) 0.128(7) -0.005(6) -0.014(6) -0.016(6)
C17C 0.163(12) 0.161(12) 0.128(8) -0.017(7) -0.033(9) 0.022(8)
C18C 0.42(3) 0.192(17) 0.152(13) 0.002(11) 0.075(18) 0.024(16)
C19C 0.237(17) 0.23(2) 0.28(2) -0.124(17) -0.067(17) -0.016(13)
C20C 0.261(19) 0.228(18) 0.181(16) -0.051(13) -0.017(16) 0.085(15)
O9C 0.104(5) 0.082(4) 0.157(7) 0.000(4) -0.029(5) -0.005(4)
O10C 0.136(7) 0.101(5) 0.211(9) 0.012(5) -0.059(6) -0.002(5)
C21C 0.105(8) 0.081(6) 0.157(10) 0.004(6) -0.013(6) 0.005(5)
C22C 0.118(8) 0.083(6) 0.152(9) 0.001(7) -0.014(7) 0.003(6)
C23C 0.35(3) 0.134(13) 0.171(11) -0.032(11) 0.006(13) 0.022(15)
C24C 0.125(10) 0.084(8) 0.262(16) 0.034(10) -0.012(10) 0.017(7)
C25C 0.132(10) 0.093(9) 0.297(19) -0.004(11) 0.028(11) -0.009(8)
O11C 0.086(5) 0.116(5) 0.127(5) 0.017(5) 0.010(4) 0.008(4)
O12C 0.104(5) 0.140(6) 0.122(6) 0.036(5) -0.005(4) -0.027(5)
C26C 0.108(6) 0.093(7) 0.118(7) 0.007(6) 0.002(5) -0.015(6)
C27C 0.150(9) 0.117(8) 0.140(8) 0.008(8) 0.029(7) -0.032(7)
C28C 0.26(2) 0.127(9) 0.231(18) 0.065(11) 0.090(16) -0.022(10)
C29C 0.178(15) 0.273(19) 0.128(11) -0.038(12) 0.011(10) -0.022(14)
C30C 0.137(9) 0.171(12) 0.141(11) -0.006(10) 0.030(8) -0.017(8)
O13C 0.132(7) 0.099(6) 0.220(8) 0.046(6) -0.066(6) -0.011(5)
O14C 0.110(6) 0.102(5) 0.186(7) 0.023(5) -0.046(5) -0.008(4)
C31C 0.133(9) 0.106(9) 0.212(12) 0.053(8) -0.068(8) -0.005(7)
C32C 0.199(14) 0.138(12) 0.249(16) 0.077(10) -0.112(12) -0.019(8)
C33C 0.30(2) 0.23(2) 0.24(2) 0.114(16) -0.071(18) -0.100(16)
C34C 0.25(2) 0.174(18) 0.42(3) 0.075(17) -0.081(19) 0.067(14)
C35C 0.40(3) 0.179(17) 0.24(2) 0.076(12) -0.16(2) -0.048(17)
O15C 0.104(5) 0.122(6) 0.223(8) -0.065(6) -0.027(6) 0.010(5)
O16C 0.079(5) 0.132(6) 0.187(7) -0.030(6) -0.001(5) 0.008(4)
C36C 0.119(9) 0.163(12) 0.231(14) -0.074(10) 0.006(9) 0.003(7)
C37C 0.133(13) 0.240(18) 0.34(2) -0.146(14) 0.022(11) 0.020(10)
C38C 0.181(19) 0.32(3) 0.32(3) -0.20(2) 0.039(15) 0.016(15)
C39C 0.36(3) 0.36(3) 0.43(3) -0.20(2) -0.12(2) 0.23(2)
C40C 0.25(3) 0.39(3) 0.59(4) -0.29(3) 0.22(3) -0.12(2)
O17C 0.092(5) 0.116(6) 0.178(8) 0.021(5) -0.022(5) -0.003(4)
O18C 0.084(5) 0.133(5) 0.119(5) 0.009(5) -0.014(4) -0.024(4)
C41C 0.085(7) 0.134(7) 0.132(9) 0.005(8) 0.001(6) -0.014(6)
C42C 0.091(8) 0.182(11) 0.171(11) 0.025(10) -0.030(8) -0.017(7)
C43C 0.116(11) 0.187(11) 0.218(16) 0.042(11) -0.030(11) -0.006(9)
C44C 0.146(15) 0.32(2) 0.246(16) -0.081(17) -0.101(12) 0.034(15)
C45C 0.080(9) 0.258(19) 0.32(2) 0.123(17) -0.028(11) -0.024(11)
O19C 0.105(5) 0.115(5) 0.106(5) 0.000(4) -0.006(4) -0.016(5)
O20C 0.098(5) 0.118(5) 0.101(5) 0.006(4) -0.006(4) -0.015(4)
C46C 0.080(7) 0.114(6) 0.104(6) 0.000(5) -0.008(5) -0.022(6)
C47C 0.113(8) 0.150(8) 0.104(7) -0.009(7) -0.002(6) -0.035(7)
C48C 0.157(11) 0.236(16) 0.156(13) -0.055(12) 0.069(9) -0.097(12)
C49C 0.193(14) 0.211(15) 0.103(9) -0.015(10) -0.029(9) -0.003(11)
C50C 0.109(9) 0.170(9) 0.124(10) -0.033(8) 0.000(7) -0.022(8)
O21C 0.115(6) 0.125(5) 0.143(7) 0.000(5) -0.012(5) -0.030(5)
O22C 0.091(5) 0.105(5) 0.153(6) 0.001(4) -0.018(4) -0.022(4)
C51C 0.076(7) 0.112(7) 0.136(8) -0.013(6) -0.003(6) -0.018(6)
C52C 0.105(9) 0.163(11) 0.186(13) -0.041(8) -0.019(8) -0.044(7)
C53C 0.204(18) 0.21(2) 0.58(4) -0.088(19) -0.23(2) -0.011(13)
C54C 0.22(2) 0.32(3) 0.34(3) -0.22(2) 0.018(16) -0.059(16)
C55C 0.40(3) 0.29(2) 0.28(2) -0.020(15) -0.021(18) -0.25(2)
O23C 0.074(4) 0.141(6) 0.117(5) 0.020(4) 0.005(4) -0.006(4)
O24C 0.092(5) 0.139(6) 0.111(5) 0.028(4) 0.017(4) -0.001(4)
C56C 0.083(7) 0.151(10) 0.102(6) 0.005(7) 0.000(6) 0.006(6)
C57C 0.093(8) 0.238(12) 0.121(8) -0.001(10) 0.004(6) 0.042(9)
C58C 0.101(10) 0.260(17) 0.135(9) 0.021(11) 0.020(8) 0.045(11)
C59C 0.213(18) 0.223(13) 0.209(18) -0.004(13) 0.050(15) 0.066(13)
C60C 0.083(8) 0.39(2) 0.126(11) -0.017(14) 0.014(7) 0.022(11)
O25C 0.092(5) 0.118(5) 0.147(6) 0.026(5) -0.003(4) -0.029(4)
O26C 0.157(7) 0.120(6) 0.103(5) 0.013(4) -0.011(5) -0.048(5)
C61C 0.113(8) 0.108(8) 0.123(8) 0.014(6) 0.011(6) -0.030(6)
C62C 0.173(12) 0.134(11) 0.142(11) 0.019(7) 0.054(8) -0.051(8)
C63C 0.207(17) 0.117(11) 0.220(16) 0.010(9) 0.008(12) -0.057(11)
C64C 0.35(2) 0.22(2) 0.33(3) 0.021(16) 0.26(2) -0.004(16)
C65C 0.31(2) 0.23(2) 0.196(16) 0.107(14) -0.028(14) -0.135(16)
O27C 0.091(5) 0.112(5) 0.121(5) -0.018(4) -0.009(4) -0.002(4)
O28C 0.135(6) 0.105(5) 0.117(5) -0.015(4) -0.027(4) 0.008(4)
C66C 0.089(6) 0.093(6) 0.084(6) 0.012(5) 0.002(5) -0.021(5)
C67C 0.092(6) 0.091(6) 0.103(6) 0.001(5) 0.009(5) -0.013(5)
C68C 0.112(8) 0.111(8) 0.109(7) -0.011(6) 0.003(6) -0.014(7)
C69C 0.091(6) 0.141(10) 0.132(10) -0.008(8) -0.005(6) -0.018(7)
C70C 0.137(10) 0.098(7) 0.122(9) 0.006(6) 0.014(8) -0.009(7)
O29C 0.147(6) 0.090(5) 0.130(6) 0.021(4) -0.047(6) -0.020(4)
O30C 0.104(6) 0.106(5) 0.156(7) 0.023(5) -0.012(5) 0.000(4)
C71C 0.131(7) 0.098(6) 0.085(7) 0.005(6) -0.023(7) -0.005(5)
C72C 0.170(10) 0.103(7) 0.131(9) -0.007(6) -0.028(9) 0.015(7)
C73C 0.32(2) 0.119(11) 0.233(16) -0.064(11) -0.129(17) 0.063(13)
C74C 0.279(19) 0.156(14) 0.150(10) 0.049(10) -0.003(12) 0.036(14)
C75C 0.173(11) 0.162(14) 0.222(17) 0.012(12) -0.057(12) 0.026(10)
O31C 0.115(6) 0.132(6) 0.112(5) -0.002(5) 0.000(4) -0.041(5)
O32C 0.111(5) 0.136(6) 0.097(5) 0.003(4) -0.001(4) -0.036(5)
C76C 0.100(7) 0.091(7) 0.105(6) -0.003(6) 0.004(5) -0.007(6)
C77C 0.116(8) 0.162(10) 0.104(7) -0.009(7) 0.010(6) -0.022(7)
C78C 0.122(9) 0.234(16) 0.114(10) -0.028(10) 0.024(7) -0.055(10)
C79C 0.127(10) 0.281(17) 0.113(9) 0.014(11) 0.001(8) 0.002(11)
C80C 0.170(14) 0.203(11) 0.168(14) -0.097(11) 0.030(11) -0.046(10)
Cu1E 0.0540(7) 0.1396(12) 0.1020(9) -0.0217(8) 0.0051(6) -0.0139(7)
Cu2E 0.0520(7) 0.1185(10) 0.0925(9) -0.0113(7) 0.0019(6) -0.0128(6)
Cu3E 0.0517(7) 0.1150(10) 0.0917(8) -0.0071(7) -0.0036(6) -0.0117(6)
Cu4E 0.0537(7) 0.1313(11) 0.0882(8) -0.0113(7) -0.0030(6) -0.0181(7)
O1E 0.063(4) 0.135(6) 0.097(4) -0.028(4) -0.007(3) -0.017(4)
O2E 0.074(5) 0.175(7) 0.098(5) -0.035(5) 0.003(4) -0.012(5)
N1E 0.049(4) 0.124(6) 0.099(5) -0.018(5) -0.002(4) -0.011(4)
N2E 0.055(4) 0.130(7) 0.086(5) -0.011(5) -0.004(4) -0.012(4)
C1E 0.054(5) 0.128(8) 0.095(7) -0.027(6) 0.001(4) -0.020(5)
C2E 0.052(5) 0.142(9) 0.079(6) -0.009(6) -0.003(4) -0.007(5)
C3E 0.053(5) 0.106(7) 0.092(5) -0.017(5) -0.003(4) -0.012(5)
C4E 0.060(5) 0.116(8) 0.102(6) -0.020(6) 0.000(4) -0.018(5)
C5E 0.059(5) 0.131(8) 0.084(6) -0.015(5) -0.004(4) -0.007(5)
C6E 0.049(10) 0.122(11) 0.083(6) -0.020(7) -0.003(6) -0.008(8)
C7E 0.033(9) 0.097(11) 0.074(7) -0.007(8) -0.011(6) 0.010(7)
C8E 0.048(8) 0.094(11) 0.075(7) -0.001(7) -0.020(6) 0.006(7)
C9E 0.043(6) 0.068(8) 0.074(6) -0.003(6) -0.017(5) 0.016(5)
C10E 0.084(10) 0.112(12) 0.090(8) 0.011(9) -0.026(7) -0.022(9)
C11E 0.070(11) 0.121(14) 0.096(7) -0.008(8) -0.008(7) -0.027(10)
C12E 0.074(9) 0.099(8) 0.069(7) 0.011(7) -0.038(6) -0.014(7)
C13E 0.062(9) 0.105(9) 0.061(8) 0.001(7) -0.017(6) -0.020(8)
N3E 0.093(10) 0.115(10) 0.094(8) -0.013(7) -0.040(7) 0.007(8)
C14E 0.093(11) 0.129(11) 0.097(9) -0.026(8) -0.005(8) -0.022(10)
C15E 0.097(9) 0.128(11) 0.101(8) -0.023(8) -0.014(7) -0.013(8)
C16E 0.137(12) 0.200(16) 0.134(11) -0.033(12) -0.012(9) -0.067(12)
C17E 0.154(15) 0.258(19) 0.171(13) -0.039(15) -0.041(11) -0.077(14)
C18E 0.142(13) 0.293(19) 0.152(12) -0.075(14) -0.040(12) -0.062(13)
C19E 0.124(13) 0.240(17) 0.130(11) -0.042(13) -0.044(10) -0.026(12)
C20E 0.115(11) 0.190(14) 0.102(9) -0.019(10) -0.021(8) -0.036(11)
S21E 0.150(7) 0.423(16) 0.249(10) -0.152(11) -0.052(7) -0.038(8)
O3E 0.066(4) 0.115(5) 0.105(5) -0.026(4) 0.006(3) -0.008(3)
O4E 0.076(5) 0.161(7) 0.139(7) -0.065(5) -0.002(4) -0.014(5)
N4E 0.050(4) 0.105(6) 0.089(5) -0.008(4) 0.001(4) -0.011(4)
N5E 0.055(4) 0.106(6) 0.086(5) -0.013(4) -0.001(4) -0.013(4)
C22E 0.051(5) 0.107(7) 0.084(6) -0.012(5) 0.004(4) -0.015(4)
C23E 0.057(5) 0.112(7) 0.091(6) -0.019(5) 0.000(4) -0.015(5)
C24E 0.061(5) 0.095(7) 0.091(6) -0.016(5) 0.008(4) -0.016(4)
C25E 0.055(5) 0.092(7) 0.083(6) -0.005(4) 0.006(4) -0.007(4)
C26E 0.065(5) 0.113(8) 0.111(7) -0.029(5) 0.001(5) -0.014(5)
C27E 0.067(11) 0.090(10) 0.095(10) -0.012(8) 0.004(8) -0.002(8)
C28E 0.093(14) 0.092(12) 0.117(14) -0.013(10) 0.029(11) -0.021(10)
C29E 0.090(12) 0.084(12) 0.109(13) -0.012(9) 0.015(9) -0.007(9)
C30E 0.064(10) 0.075(10) 0.102(10) -0.006(8) 0.003(7) 0.009(7)
C31E 0.039(10) 0.090(11) 0.097(11) -0.009(9) -0.007(8) 0.002(8)
C32E 0.050(11) 0.093(11) 0.108(11) -0.013(9) 0.000(8) 0.001(8)
C33E 0.094(13) 0.071(11) 0.111(10) -0.008(8) 0.014(9) 0.020(10)
C34E 0.096(14) 0.102(15) 0.110(10) -0.005(10) 0.022(10) 0.013(11)
N6E 0.091(12) 0.159(14) 0.121(11) -0.028(11) 0.020(9) 0.018(11)
C35E 0.108(15) 0.137(14) 0.119(12) -0.016(12) 0.015(9) 0.002(12)
C36E 0.103(12) 0.138(11) 0.111(11) -0.021(10) 0.012(9) -0.010(10)
C37E 0.166(17) 0.150(11) 0.154(16) -0.036(14) 0.051(13) -0.002(13)
C38E 0.21(2) 0.174(15) 0.19(2) -0.041(15) 0.084(15) 0.005(15)
C39E 0.235(17) 0.216(15) 0.202(17) -0.037(15) 0.101(14) -0.015(15)
C40E 0.163(17) 0.206(14) 0.171(17) -0.017(15) 0.066(13) -0.022(14)
C41E 0.113(14) 0.177(13) 0.124(14) -0.009(12) 0.015(11) -0.020(12)
S42E 0.31(2) 0.39(2) 0.273(17) -0.120(16) 0.173(16) -0.013(17)
O5E 0.059(4) 0.129(5) 0.101(5) -0.027(4) 0.011(3) -0.024(4)
O6E 0.060(4) 0.143(6) 0.116(5) -0.029(4) 0.011(3) -0.017(4)
C43E 0.053(5) 0.123(7) 0.094(7) -0.017(5) 0.001(4) -0.011(5)
C44E 0.076(6) 0.135(8) 0.112(7) -0.045(6) -0.002(6) -0.004(6)
C45E 0.30(2) 0.132(10) 0.225(17) 0.002(11) -0.090(17) -0.064(11)
C46E 0.216(15) 0.173(13) 0.111(8) -0.044(8) -0.003(9) -0.083(12)
C47E 0.101(8) 0.42(3) 0.43(3) -0.32(2) 0.038(12) -0.080(11)
O7E 0.066(4) 0.143(6) 0.110(5) 0.015(4) -0.003(3) -0.003(4)
O8E 0.083(4) 0.150(6) 0.101(5) 0.007(4) 0.021(4) -0.021(4)
C48E 0.082(6) 0.131(8) 0.105(7) 0.007(6) -0.005(5) -0.027(6)
C49E 0.148(10) 0.172(12) 0.118(8) 0.038(7) -0.011(8) -0.037(8)
C50E 0.225(17) 0.140(11) 0.200(16) 0.034(10) -0.066(14) -0.036(11)
C51E 0.55(4) 0.194(18) 0.119(11) 0.003(10) -0.080(18) -0.04(2)
C52E 0.146(12) 0.48(4) 0.30(3) 0.20(2) -0.044(16) 0.012(15)
O9E 0.056(4) 0.144(6) 0.124(5) -0.027(5) 0.000(4) -0.019(4)
O10E 0.059(5) 0.175(7) 0.147(7) -0.052(5) 0.020(4) -0.027(4)
C53E 0.062(6) 0.156(9) 0.135(9) -0.048(7) 0.005(6) -0.025(6)
C54E 0.094(8) 0.170(11) 0.206(14) -0.070(8) 0.004(8) -0.041(8)
C55E 0.149(12) 0.29(2) 0.29(2) -0.144(17) -0.085(14) -0.013(13)
C56E 0.30(3) 0.164(15) 0.28(2) -0.032(12) 0.004(16) -0.094(15)
C57E 0.195(16) 0.32(2) 0.34(2) -0.230(19) 0.081(16) -0.114(16)
O11E 0.078(4) 0.132(6) 0.091(4) -0.003(4) 0.002(4) 0.003(4)
O12E 0.071(5) 0.173(7) 0.114(5) -0.008(5) 0.005(4) 0.018(4)
C58E 0.098(7) 0.127(8) 0.093(7) -0.006(6) 0.002(5) 0.012(6)
C59E 0.132(9) 0.159(11) 0.110(8) 0.010(6) -0.028(8) 0.027(7)
C60E 0.175(13) 0.25(2) 0.180(15) -0.012(13) -0.031(12) 0.104(13)
C61E 0.212(17) 0.196(15) 0.120(9) -0.014(9) -0.059(11) 0.061(12)
C62E 0.193(14) 0.152(13) 0.241(19) 0.060(12) -0.033(14) -0.014(10)
O13E 0.094(5) 0.123(5) 0.096(5) -0.010(4) -0.002(4) -0.033(4)
O14E 0.071(4) 0.126(5) 0.105(5) -0.013(4) -0.011(4) -0.009(4)
C63E 0.087(7) 0.117(6) 0.083(7) -0.010(5) 0.005(5) -0.016(5)
C64E 0.147(10) 0.121(7) 0.113(8) 0.002(7) 0.009(6) 0.002(7)
C65E 0.211(14) 0.154(13) 0.159(13) 0.006(10) -0.052(11) 0.047(11)
C66E 0.167(13) 0.131(10) 0.139(9) -0.018(8) 0.005(9) 0.018(9)
C67E 0.216(14) 0.141(11) 0.156(13) 0.019(10) 0.046(11) -0.017(11)
O15E 0.063(4) 0.132(6) 0.097(5) -0.006(4) 0.005(3) -0.021(4)
O16E 0.063(4) 0.154(6) 0.097(4) 0.001(4) 0.003(3) -0.032(4)
C68E 0.060(5) 0.126(8) 0.092(6) 0.000(6) 0.000(4) -0.009(5)
C69E 0.078(7) 0.209(12) 0.099(7) -0.011(7) 0.016(5) -0.017(8)
C70E 0.144(12) 0.75(4) 0.155(16) -0.13(2) 0.067(11) -0.186(19)
C71E 0.42(3) 0.31(2) 0.172(17) -0.112(14) 0.185(19) -0.18(2)
C72E 0.33(2) 0.38(2) 0.23(2) 0.18(2) 0.125(19) 0.10(2)
O17E 0.068(5) 0.143(6) 0.123(6) -0.008(5) -0.020(4) 0.007(4)
O18E 0.092(5) 0.108(5) 0.132(6) -0.002(4) -0.023(4) -0.017(4)
C73E 0.091(7) 0.115(7) 0.118(9) 0.015(6) -0.008(6) -0.002(5)
C74E 0.148(9) 0.125(8) 0.133(9) 0.015(7) -0.010(8) 0.025(7)
C75E 0.161(13) 0.133(11) 0.175(11) 0.042(9) 0.007(10) -0.010(10)
C76E 0.151(10) 0.193(17) 0.32(2) 0.102(16) 0.087(12) 0.059(11)
C77E 0.44(3) 0.164(15) 0.188(14) -0.048(12) -0.086(19) 0.076(19)
O19E 0.064(4) 0.164(6) 0.093(4) -0.018(4) 0.002(3) -0.033(4)
O20E 0.047(3) 0.150(6) 0.093(4) -0.020(4) -0.001(3) -0.018(4)
C78E 0.044(5) 0.129(8) 0.097(6) -0.015(6) 0.000(4) -0.008(5)
C79E 0.063(6) 0.197(11) 0.085(6) -0.029(6) -0.005(5) -0.021(6)
C80E 0.152(12) 0.188(12) 0.150(12) 0.043(9) 0.040(9) -0.035(9)
C81E 0.085(8) 0.39(2) 0.110(10) -0.064(12) 0.020(7) -0.068(11)
C82E 0.142(12) 0.190(12) 0.105(9) -0.025(8) 0.027(8) -0.020(9)
C6F 0.037(11) 0.110(12) 0.078(8) -0.009(9) -0.007(8) 0.013(8)
C7F 0.064(13) 0.113(16) 0.087(9) -0.008(10) 0.006(9) -0.007(12)
C8F 0.104(14) 0.121(16) 0.088(10) -0.010(12) 0.000(11) -0.018(12)
C9F 0.106(13) 0.139(14) 0.094(10) -0.010(11) -0.005(9) -0.029(11)
C10F 0.074(14) 0.113(16) 0.084(11) 0.006(11) -0.018(9) -0.009(12)
C11F 0.045(13) 0.097(13) 0.078(11) 0.007(10) -0.020(10) 0.015(10)
C12F 0.121(15) 0.147(16) 0.106(12) -0.011(11) -0.030(11) -0.018(13)
C13F 0.097(16) 0.142(17) 0.100(13) 0.001(12) -0.017(11) -0.024(13)
N3F 0.069(11) 0.146(15) 0.095(12) -0.003(11) -0.017(10) -0.012(11)
C14F 0.067(12) 0.134(16) 0.103(12) -0.026(12) -0.006(11) -0.010(12)
C15F 0.095(13) 0.153(13) 0.101(10) -0.027(10) -0.019(10) -0.016(11)
C16F 0.127(16) 0.190(16) 0.099(11) -0.031(12) -0.015(12) -0.024(14)
C17F 0.142(19) 0.231(19) 0.114(13) -0.056(14) -0.030(15) -0.018(16)
C18F 0.165(18) 0.263(19) 0.138(13) -0.071(14) -0.050(15) -0.046(15)
C19F 0.136(19) 0.21(2) 0.151(14) -0.062(13) -0.046(14) -0.043(15)
C20F 0.126(17) 0.174(16) 0.128(13) -0.038(12) -0.026(13) -0.040(13)
S21F 0.35(3) 0.41(3) 0.180(14) -0.145(16) -0.095(15) -0.05(2)
C27F 0.045(9) 0.086(10) 0.090(8) -0.007(7) -0.007(6) 0.008(6)
C28F 0.055(10) 0.109(12) 0.104(10) -0.011(9) -0.001(8) -0.007(8)
C29F 0.061(11) 0.097(13) 0.107(11) 0.001(9) 0.008(9) -0.002(9)
C30F 0.057(9) 0.103(11) 0.111(10) -0.017(8) 0.004(7) 0.013(7)
C31F 0.077(11) 0.109(13) 0.105(11) -0.035(9) -0.002(8) -0.010(9)
C32F 0.060(10) 0.089(11) 0.094(10) -0.006(8) -0.002(8) -0.002(8)
C33F 0.103(12) 0.081(11) 0.127(11) -0.009(9) 0.034(9) -0.009(8)
C34F 0.092(13) 0.108(13) 0.134(12) -0.022(12) 0.030(11) 0.002(9)
N6F 0.116(12) 0.167(14) 0.130(11) -0.022(11) 0.014(10) 0.025(11)
C35F 0.109(12) 0.137(14) 0.128(12) -0.017(11) 0.024(11) 0.004(11)
C36F 0.098(12) 0.126(11) 0.118(10) -0.008(8) 0.014(9) 0.002(10)
C37F 0.112(14) 0.170(13) 0.141(12) 0.008(11) 0.021(11) -0.017(12)
C38F 0.152(16) 0.194(15) 0.159(13) 0.002(13) 0.051(13) -0.007(14)
C39F 0.184(18) 0.227(17) 0.185(16) -0.032(12) 0.082(14) -0.024(15)
C40F 0.173(17) 0.183(15) 0.166(15) -0.059(12) 0.060(14) -0.028(14)
C41F 0.149(16) 0.166(13) 0.148(14) -0.043(12) 0.045(13) -0.030(12)
S42F 0.280(18) 0.43(2) 0.253(14) -0.189(14) 0.115(13) -0.052(15)
C18 0.065(19) 0.33(5) 0.21(4) -0.12(4) 0.03(2) -0.04(3)
C79 0.54(6) 0.32(4) 0.13(2) -0.10(2) -0.14(3) -0.01(4)
C93 0.57(6) 0.65(6) 0.45(5) -0.34(4) 0.08(4) 0.03(5)
C313 0.29(3) 0.59(6) 0.51(5) -0.21(4) 0.01(4) -0.02(4)

_geom_special_details            
;
 All esds (except the esd in the dihedral angle between two l.s. planes)
 are estimated using the full covariance matrix.  The cell esds are taken
 into account individually in the estimation of esds in distances, angles
 and torsion angles; correlations between esds in cell parameters are only
 used when they are defined by crystal symmetry.  An approximate (isotropic)
 treatment of cell esds is used for estimating esds involving l.s. planes.
;
loop_
_geom_bond_atom_site_label_1
_geom_bond_atom_site_label_2
_geom_bond_distance
_geom_bond_site_symmetry_2
_geom_bond_publ_flag
Cr1A F1A 1.904(6) . ?
Cr1A F8A 1.913(6) . ?
Cr1A O1A 1.923(8) . ?
Cr1A O3A 1.950(9) . ?
Cr1A O30A 1.923(8) . ?
Cr1A O32A 1.962(8) . ?
Cr2A F1A 1.920(7) . ?
Cr2A F2A 1.889(6) . ?
Cr2A O2A 1.953(9) . ?
Cr2A O4A 1.904(10) . ?
Cr2A O5A 1.919(10) . ?
Cr2A O7A 1.922(9) . ?
Cr3A F2A 1.929(5) . ?
Cr3A F3A 1.915(5) . ?
Cr3A O6A 1.935(8) . ?
Cr3A O8A 1.959(8) . ?
Cr3A O9A 1.923(8) . ?
Cr3A O11A 1.931(8) . ?
Cr4A F3A 1.954(5) . ?
Cr4A F4A 1.951(5) . ?
Cr4A O10A 1.962(7) . ?
Cr4A O12A 2.003(8) . ?
Cr4A O13A 1.958(7) . ?
Cr4A O15A 1.943(8) . ?
Cr5A F4A 1.965(6) . ?
Cr5A F5A 1.935(5) . ?
Cr5A O14A 1.937(8) . ?
Cr5A O16A 1.955(8) . ?
Cr5A O17A 1.967(8) . ?
Cr5A O19A 1.980(8) . ?
Cr6A F5A 1.895(5) . ?
Cr6A F6A 1.932(6) . ?
Cr6A O18A 1.918(8) . ?
Cr6A O20A 1.928(7) . ?
Cr6A O21A 1.968(7) . ?
Cr6A O23A 1.973(7) . ?
Cr7A F6A 1.933(5) . ?
Cr7A F7A 1.918(5) . ?
Cr7A O22A 1.925(8) . ?
Cr7A O24A 1.936(7) . ?
Cr7A O25A 1.948(8) . ?
Cr7A O27A 1.941(8) . ?
Cr8A F7A 1.924(5) . ?
Cr8A F8A 1.933(6) . ?
Cr8A O26A 1.929(8) . ?
Cr8A O28A 1.947(8) . ?
Cr8A O29A 1.952(8) . ?
Cr8A O31A 1.975(8) . ?
O1A C1A 1.251(10) . ?
O2A C1A 1.231(10) . ?
C1A C2A 1.503(11) . ?
C2A C3A 1.432(11) . ?
C2A C4A 1.474(12) . ?
C2A C5A 1.494(13) . ?
C3A H3AA 0.9800 . ?
C3A H3AB 0.9800 . ?
C3A H3AC 0.9800 . ?
C4A H4AA 0.9800 . ?
C4A H4AB 0.9800 . ?
C4A H4AC 0.9800 . ?
C5A H5AA 0.9800 . ?
C5A H5AB 0.9800 . ?
C5A H5AC 0.9800 . ?
O3A C6A 1.240(10) . ?
O4A C6A 1.222(10) . ?
C6A C7A 1.519(11) . ?
C7A C8A 1.462(12) . ?
C7A C9A 1.482(12) . ?
C7A C10A 1.492(13) . ?
C8A H8AA 0.9800 . ?
C8A H8AB 0.9800 . ?
C8A H8AC 0.9800 . ?
C9A H9AA 0.9800 . ?
C9A H9AB 0.9800 . ?
C9A H9AC 0.9800 . ?
C10A H10D 0.9800 . ?
C10A H10G 0.9800 . ?
C10A H10H 0.9800 . ?
O5A C11A 1.242(10) . ?
O6A C11A 1.236(10) . ?
C11A C12A 1.521(11) . ?
C12A C13A 1.462(12) . ?
C12A C14A 1.466(12) . ?
C12A C15A 1.513(12) . ?
C13A H13H 0.9800 . ?
C13A H13I 0.9800 . ?
C13A H13J 0.9800 . ?
C14A H14H 0.9800 . ?
C14A H14I 0.9800 . ?
C14A H14J 0.9800 . ?
C15A H15D 0.9800 . ?
C15A H15E 0.9800 . ?
C15A H15F 0.9800 . ?
O7A C16A 1.243(10) . ?
O8A C16A 1.230(9) . ?
C16A C17A 1.515(11) . ?
C17A C18A 1.493(11) . ?
C17A C19A 1.502(12) . ?
C17A C20A 1.469(12) . ?
C18A H18G 0.9800 . ?
C18A H18H 0.9800 . ?
C18A H18I 0.9800 . ?
C19A H19D 0.9800 . ?
C19A H19G 0.9800 . ?
C19A H19H 0.9800 . ?
C20A H20D 0.9800 . ?
C20A H20G 0.9800 . ?
C20A H20H 0.9800 . ?
O9A C21A 1.244(9) . ?
O10A C21A 1.220(9) . ?
C21A C22A 1.512(10) . ?
C22A C23A 1.467(11) . ?
C22A C24A 1.493(11) . ?
C22A C25A 1.482(12) . ?
C23A H23D 0.9800 . ?
C23A H23F 0.9800 . ?
C23A H23G 0.9800 . ?
C24A H24D 0.9800 . ?
C24A H24E 0.9800 . ?
C24A H24F 0.9800 . ?
C25A H25D 0.9800 . ?
C25A H25F 0.9800 . ?
C25A H25G 0.9800 . ?
O11A C26A 1.265(10) . ?
O12A C26A 1.237(9) . ?
C26A C27A 1.498(10) . ?
C27A C28A 1.504(12) . ?
C27A C29A 1.500(11) . ?
C27A C30A 1.488(11) . ?
C28A H28D 0.9800 . ?
C28A H28G 0.9800 . ?
C28A H28H 0.9800 . ?
C29A H29D 0.9800 . ?
C29A H29G 0.9800 . ?
C29A H29H 0.9800 . ?
C30A H30D 0.9800 . ?
C30A H30E 0.9800 . ?
C30A H30F 0.9800 . ?
O13A C31A 1.236(9) . ?
O14A C31A 1.224(9) . ?
C31A C32A 1.524(10) . ?
C32A C33A 1.487(11) . ?
C32A C34A 1.510(11) . ?
C32A C35A 1.503(11) . ?
C33A H33H 0.9800 . ?
C33A H33I 0.9800 . ?
C33A H33J 0.9800 . ?
C34A H34H 0.9800 . ?
C34A H34I 0.9800 . ?
C34A H34J 0.9800 . ?
C35A H35H 0.9800 . ?
C35A H35I 0.9800 . ?
C35A H35J 0.9800 . ?
O15A C36A 1.219(9) . ?
O16A C36A 1.246(9) . ?
C36A C37A 1.510(10) . ?
C37A C38A 1.489(11) . ?
C37A C39A 1.514(12) . ?
C37A C40A 1.496(11) . ?
C38A H38D 0.9800 . ?
C38A H38G 0.9800 . ?
C38A H38H 0.9800 . ?
C39A H39D 0.9800 . ?
C39A H39E 0.9800 . ?
C39A H39F 0.9800 . ?
C40A H40D 0.9800 . ?
C40A H40G 0.9800 . ?
C40A H40H 0.9800 . ?
O17A C41A 1.221(10) . ?
O18A C41A 1.237(9) . ?
C41A C42A 1.529(11) . ?
C42A C43A 1.467(12) . ?
C42A C44A 1.515(12) . ?
C42A C45A 1.482(12) . ?
C43A H43D 0.9800 . ?
C43A H43E 0.9800 . ?
C43A H43F 0.9800 . ?
C44A H44D 0.9800 . ?
C44A H44E 0.9800 . ?
C44A H44F 0.9800 . ?
C45A H45G 0.9800 . ?
C45A H45H 0.9800 . ?
C45A H45I 0.9800 . ?
O19A C46A 1.233(9) . ?
O20A C46A 1.232(9) . ?
C46A C47A 1.506(10) . ?
C47A C48A 1.474(12) . ?
C47A C49A 1.502(13) . ?
C47A C50A 1.467(12) . ?
C48A H48D 0.9800 . ?
C48A H48E 0.9800 . ?
C48A H48F 0.9800 . ?
C49A H49D 0.9800 . ?
C49A H49E 0.9800 . ?
C49A H49F 0.9800 . ?
C50A H50G 0.9800 . ?
C50A H50H 0.9800 . ?
C50A H50I 0.9800 . ?
O21A C51A 1.234(9) . ?
O22A C51A 1.257(9) . ?
C51A C52A 1.506(10) . ?
C52A C53A 1.450(12) . ?
C52A C54A 1.466(12) . ?
C52A C55A 1.492(12) . ?
C53A H53D 0.9800 . ?
C53A H53E 0.9800 . ?
C53A H53F 0.9800 . ?
C54A H54D 0.9800 . ?
C54A H54E 0.9800 . ?
C54A H54F 0.9800 . ?
C55A H55G 0.9800 . ?
C55A H55H 0.9800 . ?
C55A H55I 0.9800 . ?
O23A C56A 1.242(9) . ?
O24A C56A 1.245(8) . ?
C56A C57A 1.529(10) . ?
C57A C58A 1.483(10) . ?
C57A C59A 1.521(10) . ?
C57A C60A 1.513(10) . ?
C58A H58D 0.9800 . ?
C58A H58E 0.9800 . ?
C58A H58F 0.9800 . ?
C59A H59D 0.9800 . ?
C59A H59E 0.9800 . ?
C59A H59F 0.9800 . ?
C60A H60G 0.9800 . ?
C60A H60H 0.9800 . ?
C60A H60I 0.9800 . ?
O25A C61A 1.245(10) . ?
O26A C61A 1.227(10) . ?
C61A C62A 1.526(11) . ?
C62A C63A 1.470(12) . ?
C62A C64A 1.489(12) . ?
C62A C65A 1.494(12) . ?
C63A H63D 0.9800 . ?
C63A H63E 0.9800 . ?
C63A H63F 0.9800 . ?
C64A H64D 0.9800 . ?
C64A H64E 0.9800 . ?
C64A H64F 0.9800 . ?
C65A H65G 0.9800 . ?
C65A H65H 0.9800 . ?
C65A H65I 0.9800 . ?
O27A C66A 1.254(10) . ?
O28A C66A 1.238(10) . ?
C66A C67A 1.508(11) . ?
C67A C68A 1.452(12) . ?
C67A C69A 1.503(12) . ?
C67A C70A 1.504(13) . ?
C68A H68D 0.9800 . ?
C68A H68E 0.9800 . ?
C68A H68F 0.9800 . ?
C69A H69D 0.9800 . ?
C69A H69E 0.9800 . ?
C69A H69F 0.9800 . ?
C70A H70G 0.9800 . ?
C70A H70H 0.9800 . ?
C70A H70I 0.9800 . ?
O29A C71A 1.240(10) . ?
O30A C71A 1.233(10) . ?
C71A C72A 1.520(11) . ?
C72A C73A 1.457(12) . ?
C72A C74A 1.478(12) . ?
C72A C75A 1.478(12) . ?
C73A H73D 0.9800 . ?
C73A H73E 0.9800 . ?
C73A H73F 0.9800 . ?
C74A H74D 0.9800 . ?
C74A H74E 0.9800 . ?
C74A H74F 0.9800 . ?
C75A H75G 0.9800 . ?
C75A H75H 0.9800 . ?
C75A H75I 0.9800 . ?
O31A C76A 1.252(10) . ?
O32A C76A 1.242(10) . ?
C76A C77A 1.521(10) . ?
C77A C78A 1.503(11) . ?
C77A C79A 1.505(11) . ?
C77A C80A 1.491(11) . ?
C78A H78D 0.9800 . ?
C78A H78E 0.9800 . ?
C78A H78F 0.9800 . ?
C79A H79G 0.9800 . ?
C79A H79H 0.9800 . ?
C79A H79I 0.9800 . ?
C80A H80G 0.9800 . ?
C80A H80H 0.9800 . ?
C80A H80I 0.9800 . ?
Cr1C F1C 1.910(6) . ?
Cr1C F8C 1.895(6) . ?
Cr1C O1C 1.946(8) . ?
Cr1C O3C 1.936(8) . ?
Cr1C O30C 1.940(8) . ?
Cr1C O32C 1.920(8) . ?
Cr2C F1C 1.937(6) . ?
Cr2C F2C 1.925(5) . ?
Cr2C O2C 1.931(7) . ?
Cr2C O4C 1.957(8) . ?
Cr2C O5C 1.950(8) . ?
Cr2C O7C 1.908(9) . ?
Cr3C F2C 1.937(5) . ?
Cr3C F3C 1.930(5) . ?
Cr3C O6C 1.934(7) . ?
Cr3C O8C 1.939(9) . ?
Cr3C O9C 1.954(7) . ?
Cr3C O11C 1.966(8) . ?
Cr4C F3C 1.941(6) . ?
Cr4C F4C 1.928(6) . ?
Cr4C O10C 1.951(9) . ?
Cr4C O12C 1.953(9) . ?
Cr4C O13C 1.949(8) . ?
Cr4C O15C 1.908(10) . ?
Cr5C F4C 1.894(6) . ?
Cr5C F5C 1.900(6) . ?
Cr5C O14C 1.910(8) . ?
Cr5C O16C 1.951(10) . ?
Cr5C O17C 1.937(8) . ?
Cr5C O19C 1.943(8) . ?
Cr6C F5C 1.952(6) . ?
Cr6C F6C 1.917(6) . ?
Cr6C O18C 1.966(8) . ?
Cr6C O20C 1.947(8) . ?
Cr6C O21C 1.910(9) . ?
Cr6C O23C 1.949(8) . ?
Cr7C F6C 1.938(5) . ?
Cr7C F7C 1.957(6) . ?
Cr7C O22C 1.961(8) . ?
Cr7C O24C 1.976(8) . ?
Cr7C O25C 1.946(7) . ?
Cr7C O27C 1.973(8) . ?
Cr8C F7C 1.913(6) . ?
Cr8C F8C 1.925(6) . ?
Cr8C O26C 1.951(8) . ?
Cr8C O28C 1.950(8) . ?
Cr8C O29C 1.946(8) . ?
Cr8C O31C 1.975(9) . ?
O1C C1C 1.236(9) . ?
O2C C1C 1.241(9) . ?
C1C C2C 1.523(10) . ?
C2C C3C 1.476(12) . ?
C2C C4C 1.500(12) . ?
C2C C5C 1.479(12) . ?
C3C H3CA 0.9800 . ?
C3C H3CB 0.9800 . ?
C3C H3CC 0.9800 . ?
C4C H4CA 0.9800 . ?
C4C H4CB 0.9800 . ?
C4C H4CC 0.9800 . ?
C5C H5CA 0.9800 . ?
C5C H5CB 0.9800 . ?
C5C H5CC 0.9800 . ?
O3C C6C 1.253(9) . ?
O4C C6C 1.233(9) . ?
C6C C7C 1.519(11) . ?
C7C C8C 1.502(12) . ?
C7C C9C 1.480(12) . ?
C7C C10C 1.505(12) . ?
C8C H8CA 0.9800 . ?
C8C H8CB 0.9800 . ?
C8C H8CC 0.9800 . ?
C9C H9CA 0.9800 . ?
C9C H9CB 0.9800 . ?
C9C H9CC 0.9800 . ?
C10C H10A 0.9800 . ?
C10C H10B 0.9800 . ?
C10C H10C 0.9800 . ?
O5C C11C 1.251(9) . ?
O6C C11C 1.226(9) . ?
C11C C12C 1.509(11) . ?
C12C C13C 1.487(12) . ?
C12C C14C 1.474(12) . ?
C12C C15C 1.507(12) . ?
C13C H13E 0.9800 . ?
C13C H13F 0.9800 . ?
C13C H13G 0.9800 . ?
C14C H14E 0.9800 . ?
C14C H14F 0.9800 . ?
C14C H14G 0.9800 . ?
C15C H15A 0.9800 . ?
C15C H15B 0.9800 . ?
C15C H15C 0.9800 . ?
O7C C16C 1.288(10) . ?
O8C C16C 1.248(10) . ?
C16C C17C 1.514(11) . ?
C17C C18C 1.457(12) . ?
C17C C19C 1.517(12) . ?
C17C C20C 1.488(12) . ?
C18C H18D 0.9800 . ?
C18C H18E 0.9800 . ?
C18C H18F 0.9800 . ?
C19C H19A 0.9800 . ?
C19C H19B 0.9800 . ?
C19C H19C 0.9800 . ?
C20C H20A 0.9800 . ?
C20C H20B 0.9800 . ?
C20C H20C 0.9800 . ?
O9C C21C 1.250(10) . ?
O10C C21C 1.234(10) . ?
C21C C22C 1.516(10) . ?
C22C C23C 1.477(11) . ?
C22C C24C 1.501(11) . ?
C22C C25C 1.491(11) . ?
C23C H23A 0.9800 . ?
C23C H23B 0.9800 . ?
C23C H23C 0.9800 . ?
C24C H24A 0.9800 . ?
C24C H24B 0.9800 . ?
C24C H24C 0.9800 . ?
C25C H25A 0.9800 . ?
C25C H25B 0.9800 . ?
C25C H25C 0.9800 . ?
O11C C26C 1.252(10) . ?
O12C C26C 1.238(10) . ?
C26C C27C 1.516(11) . ?
C27C C28C 1.504(11) . ?
C27C C29C 1.500(12) . ?
C27C C30C 1.503(11) . ?
C28C H28A 0.9800 . ?
C28C H28B 0.9800 . ?
C28C H28C 0.9800 . ?
C29C H29A 0.9800 . ?
C29C H29B 0.9800 . ?
C29C H29C 0.9800 . ?
C30C H30A 0.9800 . ?
C30C H30B 0.9800 . ?
C30C H30C 0.9800 . ?
O13C C31C 1.250(10) . ?
O14C C31C 1.239(10) . ?
C31C C32C 1.503(11) . ?
C32C C33C 1.443(12) . ?
C32C C34C 1.536(13) . ?
C32C C35C 1.491(12) . ?
C33C H33E 0.9800 . ?
C33C H33F 0.9800 . ?
C33C H33G 0.9800 . ?
C34C H34E 0.9800 . ?
C34C H34F 0.9800 . ?
C34C H34G 0.9800 . ?
C35C H35E 0.9800 . ?
C35C H35F 0.9800 . ?
C35C H35G 0.9800 . ?
O15C C36C 1.268(11) . ?
O16C C36C 1.249(11) . ?
C36C C37C 1.519(12) . ?
C37C C38C 1.476(12) . ?
C37C C39C 1.508(13) . ?
C37C C40C 1.487(13) . ?
C38C H38A 0.9800 . ?
C38C H38B 0.9800 . ?
C38C H38C 0.9800 . ?
C39C H39A 0.9800 . ?
C39C H39B 0.9800 . ?
C39C H39C 0.9800 . ?
C40C H40A 0.9800 . ?
C40C H40B 0.9800 . ?
C40C H40C 0.9800 . ?
O17C C41C 1.235(10) . ?
O18C C41C 1.251(10) . ?
C41C C42C 1.517(11) . ?
C42C C43C 1.489(12) . ?
C42C C44C 1.500(12) . ?
C42C C45C 1.494(12) . ?
C43C H43A 0.9800 . ?
C43C H43B 0.9800 . ?
C43C H43C 0.9800 . ?
C44C H44A 0.9800 . ?
C44C H44B 0.9800 . ?
C44C H44C 0.9800 . ?
C45C H45D 0.9800 . ?
C45C H45E 0.9800 . ?
C45C H45F 0.9800 . ?
O19C C46C 1.257(9) . ?
O20C C46C 1.235(9) . ?
C46C C47C 1.529(11) . ?
C47C C48C 1.479(11) . ?
C47C C49C 1.508(11) . ?
C47C C50C 1.485(11) . ?
C48C H48A 0.9800 . ?
C48C H48B 0.9800 . ?
C48C H48C 0.9800 . ?
C49C H49A 0.9800 . ?
C49C H49B 0.9800 . ?
C49C H49C 0.9800 . ?
C50C H50D 0.9800 . ?
C50C H50E 0.9800 . ?
C50C H50F 0.9800 . ?
O21C C51C 1.240(9) . ?
O22C C51C 1.244(10) . ?
C51C C52C 1.519(11) . ?
C52C C53C 1.464(12) . ?
C52C C54C 1.483(12) . ?
C52C C55C 1.483(12) . ?
C53C H53A 0.9800 . ?
C53C H53B 0.9800 . ?
C53C H53C 0.9800 . ?
C54C H54A 0.9800 . ?
C54C H54B 0.9800 . ?
C54C H54C 0.9800 . ?
C55C H55D 0.9800 . ?
C55C H55E 0.9800 . ?
C55C H55F 0.9800 . ?
O23C C56C 1.224(9) . ?
O24C C56C 1.247(9) . ?
C56C C57C 1.504(11) . ?
C57C C58C 1.474(11) . ?
C57C C59C 1.546(12) . ?
C57C C60C 1.474(12) . ?
C58C H58A 0.9800 . ?
C58C H58B 0.9800 . ?
C58C H58C 0.9800 . ?
C59C H59A 0.9800 . ?
C59C H59B 0.9800 . ?
C59C H59C 0.9800 . ?
C60C H60D 0.9800 . ?
C60C H60E 0.9800 . ?
C60C H60F 0.9800 . ?
O25C C61C 1.240(10) . ?
O26C C61C 1.227(10) . ?
C61C C62C 1.531(11) . ?
C62C C63C 1.482(12) . ?
C62C C64C 1.485(12) . ?
C62C C65C 1.475(12) . ?
C63C H63A 0.9800 . ?
C63C H63B 0.9800 . ?
C63C H63C 0.9800 . ?
C64C H64A 0.9800 . ?
C64C H64B 0.9800 . ?
C64C H64C 0.9800 . ?
C65C H65D 0.9800 . ?
C65C H65E 0.9800 . ?
C65C H65F 0.9800 . ?
O27C C66C 1.249(9) . ?
O28C C66C 1.248(9) . ?
C66C C67C 1.510(10) . ?
C67C C68C 1.482(10) . ?
C67C C69C 1.512(10) . ?
C67C C70C 1.519(10) . ?
C68C H68A 0.9800 . ?
C68C H68B 0.9800 . ?
C68C H68C 0.9800 . ?
C69C H69A 0.9800 . ?
C69C H69B 0.9800 . ?
C69C H69C 0.9800 . ?
C70C H70D 0.9800 . ?
C70C H70E 0.9800 . ?
C70C H70F 0.9800 . ?
O29C C71C 1.240(10) . ?
O30C C71C 1.220(10) . ?
C71C C72C 1.523(10) . ?
C72C C73C 1.473(11) . ?
C72C C74C 1.510(12) . ?
C72C C75C 1.493(12) . ?
C73C H73A 0.9800 . ?
C73C H73B 0.9800 . ?
C73C H73C 0.9800 . ?
C74C H74A 0.9800 . ?
C74C H74B 0.9800 . ?
C74C H74C 0.9800 . ?
C75C H75D 0.9800 . ?
C75C H75E 0.9800 . ?
C75C H75F 0.9800 . ?
O31C C76C 1.247(9) . ?
O32C C76C 1.251(9) . ?
C76C C77C 1.525(10) . ?
C77C C78C 1.488(11) . ?
C77C C79C 1.493(11) . ?
C77C C80C 1.503(11) . ?
C78C H78A 0.9800 . ?
C78C H78B 0.9800 . ?
C78C H78C 0.9800 . ?
C79C H79D 0.9800 . ?
C79C H79E 0.9800 . ?
C79C H79F 0.9800 . ?
C80C H80D 0.9800 . ?
C80C H80E 0.9800 . ?
C80C H80F 0.9800 . ?
Cu1E Cu2E 2.5725(17) . ?
Cu1E N1E 2.187(8) . ?
Cu1E O6E 1.962(7) . ?
Cu1E O8E 1.946(8) . ?
Cu1E O10E 1.944(8) . ?
Cu1E O12E 1.940(8) . ?
Cu2E N5E 2.170(7) . ?
Cu2E O5E 1.942(7) . ?
Cu2E O7E 1.972(7) . ?
Cu2E O9E 1.935(7) . ?
Cu2E O11E 1.968(7) . ?
Cu3E Cu4E 2.5618(16) . ?
Cu3E N4E 2.162(7) . ?
Cu3E O14E 1.911(7) . ?
Cu3E O16E 1.948(7) . ?
Cu3E O18E 1.956(8) . ?
Cu3E O20E 1.974(6) . ?
Cu4E N2E 2.185(7) 1_455 ?
Cu4E O13E 1.947(8) . ?
Cu4E O15E 1.926(6) . ?
Cu4E O17E 1.976(8) . ?
Cu4E O19E 1.954(7) . ?
C0AP C30 1.3900 . ?
C0AP C77 1.3900 . ?
C0AP C189 1.53(2) . ?
C30 H30 0.9500 . ?
C30 C0A1 1.3900 . ?
C0A1 H0A1 0.9500 . ?
C0A1 C2 1.3900 . ?
C2 H2 0.9500 . ?
C2 C0BB 1.3900 . ?
C0BB H0BG 0.9500 . ?
C0BB C77 1.3900 . ?
C77 H77 0.9500 . ?
O1E C5E 1.361(10) . ?
O1E C6E 1.404(13) . ?
O1E C6F 1.426(16) . ?
O2E C5E 1.187(10) . ?
N1E C1E 1.340(10) . ?
N1E C4E 1.314(11) . ?
N2E C1E 1.351(11) . ?
N2E C2E 1.301(10) . ?
C1E H1E 0.9500 . ?
C2E H2E 0.9500 . ?
C2E C3E 1.379(11) . ?
C3E C4E 1.353(11) . ?
C3E C5E 1.453(12) . ?
C4E H4E 0.9500 . ?
C6E C7E 1.36(2) . ?
C6E C11E 1.36(2) . ?
C7E H7E 0.9500 . ?
C7E C8E 1.308(18) . ?
C8E H8E 0.9500 . ?
C8E C9E 1.358(16) . ?
C9E C10E 1.400(16) . ?
C9E C12E 1.514(14) . ?
C10E H10E 0.9500 . ?
C10E C11E 1.388(19) . ?
C11E H11E 0.9500 . ?
C12E H12A 0.9900 . ?
C12E H12B 0.9900 . ?
C12E C13E 1.412(14) . ?
C13E H13A 0.9900 . ?
C13E H13B 0.9900 . ?
C13E N3E 1.666(14) . ?
N3E H3EA 0.9100 . ?
N3E H3EB 0.9100 . ?
N3E C14E 1.380(13) . ?
C14E H14A 0.9900 . ?
C14E H14B 0.9900 . ?
C14E C15E 1.483(14) . ?
C15E C16E 1.3900 . ?
C15E C20E 1.3900 . ?
C16E H16E 0.9500 . ?
C16E C17E 1.3900 . ?
C17E H17E 0.9500 . ?
C17E C18E 1.3900 . ?
C18E C19E 1.3900 . ?
C18E S21E 1.820(10) . ?
C19E H19E 0.9500 . ?
C19E C20E 1.3900 . ?
C20E H20E 0.9500 . ?
S21E C18 1.800(16) . ?
O3E C26E 1.373(10) . ?
O3E C27E 1.403(15) . ?
O3E C27F 1.397(19) . ?
O4E C26E 1.187(10) . ?
N4E C22E 1.329(10) . ?
N4E C25E 1.336(10) . ?
N5E C22E 1.336(10) . ?
N5E C23E 1.319(10) . ?
C22E H22E 0.9500 . ?
C23E H23E 0.9500 . ?
C23E C24E 1.390(11) . ?
C24E C25E 1.347(11) . ?
C24E C26E 1.452(12) . ?
C25E H25E 0.9500 . ?
C27E C28E 1.37(2) . ?
C27E C32E 1.36(2) . ?
C28E H28E 0.9500 . ?
C28E C29E 1.31(2) . ?
C29E H29E 0.9500 . ?
C29E C30E 1.363(18) . ?
C30E C31E 1.392(18) . ?
C30E C33E 1.534(17) . ?
C31E H31E 0.9500 . ?
C31E C32E 1.38(2) . ?
C32E H32E 0.9500 . ?
C33E H33A 0.9900 . ?
C33E H33B 0.9900 . ?
C33E C34E 1.403(16) . ?
C34E H34A 0.9900 . ?
C34E H34B 0.9900 . ?
C34E N6E 1.705(17) . ?
N6E H6EA 0.9100 . ?
N6E H6EB 0.9100 . ?
N6E C35E 1.411(16) . ?
C35E H35A 0.9900 . ?
C35E H35B 0.9900 . ?
C35E C36E 1.476(16) . ?
C36E C37E 1.3900 . ?
C36E C41E 1.3900 . ?
C37E H37E 0.9500 . ?
C37E C38E 1.3900 . ?
C38E H38E 0.9500 . ?
C38E C39E 1.3900 . ?
C39E C40E 1.3900 . ?
C39E S42E 1.769(12) . ?
C40E H40E 0.9500 . ?
C40E C41E 1.3900 . ?
C41E H41E 0.9500 . ?
S42E C313 1.782(16) . ?
O5E C43E 1.259(9) . ?
O6E C43E 1.254(9) . ?
C43E C44E 1.501(10) . ?
C44E C45E 1.477(11) . ?
C44E C46E 1.479(11) . ?
C44E C47E 1.482(11) . ?
C45E H45A 0.9800 . ?
C45E H45B 0.9800 . ?
C45E H45C 0.9800 . ?
C46E H46A 0.9800 . ?
C46E H46B 0.9800 . ?
C46E H46C 0.9800 . ?
C47E H47A 0.9800 . ?
C47E H47B 0.9800 . ?
C47E H47C 0.9800 . ?
O7E C48E 1.257(9) . ?
O8E C48E 1.251(9) . ?
C48E C49E 1.528(11) . ?
C49E C50E 1.452(12) . ?
C49E C51E 1.503(12) . ?
C49E C52E 1.489(12) . ?
C50E H50A 0.9800 . ?
C50E H50B 0.9800 . ?
C50E H50C 0.9800 . ?
C51E H51A 0.9800 . ?
C51E H51B 0.9800 . ?
C51E H51C 0.9800 . ?
C52E H52A 0.9800 . ?
C52E H52B 0.9800 . ?
C52E H52C 0.9800 . ?
O9E C53E 1.243(9) . ?
O10E C53E 1.232(9) . ?
C53E C54E 1.517(11) . ?
C54E C55E 1.494(12) . ?
C54E C56E 1.512(12) . ?
C54E C57E 1.471(12) . ?
C55E H55A 0.9800 . ?
C55E H55B 0.9800 . ?
C55E H55C 0.9800 . ?
C56E H56A 0.9800 . ?
C56E H56B 0.9800 . ?
C56E H56C 0.9800 . ?
C57E H57A 0.9800 . ?
C57E H57B 0.9800 . ?
C57E H57C 0.9800 . ?
O11E C58E 1.257(9) . ?
O12E C58E 1.243(9) . ?
C58E C59E 1.526(10) . ?
C59E C60E 1.485(11) . ?
C59E C61E 1.492(12) . ?
C59E C62E 1.498(12) . ?
C60E H60A 0.9800 . ?
C60E H60B 0.9800 . ?
C60E H60C 0.9800 . ?
C61E H61A 0.9800 . ?
C61E H61B 0.9800 . ?
C61E H61C 0.9800 . ?
C62E H62A 0.9800 . ?
C62E H62B 0.9800 . ?
C62E H62C 0.9800 . ?
O13E C63E 1.274(9) . ?
O14E C63E 1.240(9) . ?
C63E C64E 1.514(10) . ?
C64E C65E 1.491(11) . ?
C64E C66E 1.503(11) . ?
C64E C67E 1.503(11) . ?
C65E H65A 0.9800 . ?
C65E H65B 0.9800 . ?
C65E H65C 0.9800 . ?
C66E H66A 0.9800 . ?
C66E H66B 0.9800 . ?
C66E H66C 0.9800 . ?
C67E H67A 0.9800 . ?
C67E H67B 0.9800 . ?
C67E H67C 0.9800 . ?
O15E C68E 1.249(9) . ?
O16E C68E 1.242(9) . ?
C68E C69E 1.520(10) . ?
C69E C70E 1.458(12) . ?
C69E C71E 1.472(12) . ?
C69E C72E 1.470(12) . ?
C70E H70A 0.9800 . ?
C70E H70B 0.9800 . ?
C70E H70C 0.9800 . ?
C71E H71A 0.9800 . ?
C71E H71B 0.9800 . ?
C71E H71C 0.9800 . ?
C72E H72A 0.9800 . ?
C72E H72B 0.9800 . ?
C72E H72C 0.9800 . ?
O17E C73E 1.243(10) . ?
O18E C73E 1.248(10) . ?
C73E C74E 1.512(11) . ?
C74E C75E 1.479(11) . ?
C74E C76E 1.474(12) . ?
C74E C77E 1.496(12) . ?
C75E H75A 0.9800 . ?
C75E H75B 0.9800 . ?
C75E H75C 0.9800 . ?
C76E H76A 0.9800 . ?
C76E H76B 0.9800 . ?
C76E H76C 0.9800 . ?
C77E H77A 0.9800 . ?
C77E H77B 0.9800 . ?
C77E H77C 0.9800 . ?
O19E C78E 1.247(9) . ?
O20E C78E 1.245(8) . ?
C78E C79E 1.518(10) . ?
C79E C80E 1.499(11) . ?
C79E C81E 1.495(10) . ?
C79E C82E 1.492(11) . ?
C80E H80A 0.9800 . ?
C80E H80B 0.9800 . ?
C80E H80C 0.9800 . ?
C81E H81A 0.9800 . ?
C81E H81B 0.9800 . ?
C81E H81C 0.9800 . ?
C82E H82A 0.9800 . ?
C82E H82B 0.9800 . ?
C82E H82C 0.9800 . ?
C0AQ H0AA 0.9800 . ?
C0AQ H0AB 0.9800 . ?
C0AQ H0AC 0.9800 . ?
C0AQ C080 1.51(2) . ?
C080 C0BJ 1.3900 . ?
C080 C076 1.3900 . ?
C0BJ H0BJ 0.9500 . ?
C0BJ C06Z 1.3900 . ?
C06Z H06Z 0.9500 . ?
C06Z C08S 1.3900 . ?
C08S H08S 0.9500 . ?
C08S C092 1.3900 . ?
C092 H092 0.9500 . ?
C092 C076 1.3900 . ?
C076 H076 0.9500 . ?
C084 C07W 1.3900 . ?
C084 C08L 1.3900 . ?
C084 C7 1.467(17) . ?
C07W H07W 0.9500 . ?
C07W C07V 1.3900 . ?
C07V H07V 0.9500 . ?
C07V C09W 1.3900 . ?
C09W H09W 0.9500 . ?
C09W C0AY 1.3900 . ?
C0AY H0AY 0.9500 . ?
C0AY C08L 1.3900 . ?
C08L H08L 0.9500 . ?
C0B0 H0BH 0.9800 . ?
C0B0 H0BI 0.9800 . ?
C0B0 H0BK 0.9800 . ?
C0B0 C183 1.551(17) . ?
C0B5 H0BA 0.9800 . ?
C0B5 H0BB 0.9800 . ?
C0B5 H0BC 0.9800 . ?
C0B5 C81 1.39(4) . ?
C04Y H04Y 0.9500 . ?
C04Y C05B 1.317(14) . ?
C04Y C058 1.353(15) . ?
C05B H05B 0.9500 . ?
C05B C81 1.399(15) . ?
C058 H058 0.9500 . ?
C058 C83 1.398(17) . ?
C81 H81 0.9500 . ?
C81 C82 1.387(16) . ?
C82 H82 0.9500 . ?
C82 C83 1.363(17) . ?
C83 H83 0.9500 . ?
C83 C84 1.46(3) . ?
C84 H84A 0.9800 . ?
C84 H84B 0.9800 . ?
C84 H84C 0.9800 . ?
C0B6 H0BD 0.9800 . ?
C0B6 H0BE 0.9800 . ?
C0B6 H0BF 0.9800 . ?
C0B6 C081 1.44(3) . ?
C05X H05X 0.9500 . ?
C05X C06M 1.394(18) . ?
C05X C06O 1.359(17) . ?
C06G C06O 1.383(19) . ?
C06G C06R 1.327(18) . ?
C06G C1 1.43(3) . ?
C06M H06M 0.9500 . ?
C06M C081 1.400(19) . ?
C06O H06O 0.9500 . ?
C06R H06R 0.9500 . ?
C06R C081 1.325(18) . ?
C0BK C09Q 1.3900 . ?
C0BK C0BL 1.3900 . ?
C0BK C38 1.54(2) . ?
C09Q H09Q 0.9500 . ?
C09Q C098 1.3900 . ?
C098 H098 0.9500 . ?
C098 C0 1.3900 . ?
C0 H0 0.9500 . ?
C0 C09R 1.3900 . ?
C09R H09R 0.9500 . ?
C09R C0BL 1.3900 . ?
C0BL H0BL 0.9500 . ?
C6F C7F 1.39(2) . ?
C6F C11F 1.35(3) . ?
C7F H7F 0.9500 . ?
C7F C8F 1.32(2) . ?
C8F H8F 0.9500 . ?
C8F C9F 1.383(19) . ?
C9F C10F 1.40(2) . ?
C9F C12F 1.532(18) . ?
C10F H10F 0.9500 . ?
C10F C11F 1.38(2) . ?
C11F H11F 0.9500 . ?
C12F H12C 0.9900 . ?
C12F H12D 0.9900 . ?
C12F C13F 1.360(18) . ?
C13F H13C 0.9900 . ?
C13F H13D 0.9900 . ?
C13F N3F 1.710(18) . ?
N3F H3FA 0.9100 . ?
N3F H3FB 0.9100 . ?
N3F C14F 1.391(16) . ?
C14F H14C 0.9900 . ?
C14F H14D 0.9900 . ?
C14F C15F 1.456(16) . ?
C15F C16F 1.3900 . ?
C15F C20F 1.3900 . ?
C16F H16F 0.9500 . ?
C16F C17F 1.3900 . ?
C17F H17F 0.9500 . ?
C17F C18F 1.3900 . ?
C18F C19F 1.3900 . ?
C18F S21F 1.796(13) . ?
C19F H19F 0.9500 . ?
C19F C20F 1.3900 . ?
C20F H20F 0.9500 . ?
S21F C79 1.778(17) . ?
C27F C28F 1.38(2) . ?
C27F C32F 1.35(2) . ?
C28F H28F 0.9500 . ?
C28F C29F 1.31(2) . ?
C29F H29F 0.9500 . ?
C29F C30F 1.370(18) . ?
C30F C31F 1.398(18) . ?
C30F C33F 1.529(17) . ?
C31F H31F 0.9500 . ?
C31F C32F 1.38(2) . ?
C32F H32F 0.9500 . ?
C33F H33C 0.9900 . ?
C33F H33D 0.9900 . ?
C33F C34F 1.388(16) . ?
C34F H34C 0.9900 . ?
C34F H34D 0.9900 . ?
C34F N6F 1.727(17) . ?
N6F H6FA 0.9100 . ?
N6F H6FB 0.9100 . ?
N6F C35F 1.385(16) . ?
C35F H35C 0.9900 . ?
C35F H35D 0.9900 . ?
C35F C36F 1.462(15) . ?
C36F C37F 1.3900 . ?
C36F C41F 1.3900 . ?
C37F H37F 0.9500 . ?
C37F C38F 1.3900 . ?
C38F H38F 0.9500 . ?
C38F C39F 1.3900 . ?
C39F C40F 1.3900 . ?
C39F S42F 1.769(12) . ?
C40F H40F 0.9500 . ?
C40F C41F 1.3900 . ?
C41F H41F 0.9500 . ?
S42F C93 1.803(17) . ?
C183 C0AK 1.3900 . ?
C183 C0A4 1.3900 . ?
C0AK H0AK 0.9500 . ?
C0AK C160 1.3900 . ?
C160 H160 0.9500 . ?
C160 C0B3 1.3900 . ?
C0B3 H0B3 0.9500 . ?
C0B3 C170 1.3900 . ?
C170 H170 0.9500 . ?
C170 C0A4 1.3900 . ?
C0A4 H0A4 0.9500 . ?
C1 H1A 0.9800 . ?
C1 H1B 0.9800 . ?
C1 H1C 0.9800 . ?
C7 H7A 0.9800 . ?
C7 H7B 0.9800 . ?
C7 H7C 0.9800 . ?
C189 H18J 0.9800 . ?
C189 H18K 0.9800 . ?
C189 H18L 0.9800 . ?
C38 H38I 0.9800 . ?
C38 H38J 0.9800 . ?
C38 H38K 0.9800 . ?
C18 H18A 0.9800 . ?
C18 H18B 0.9800 . ?
C18 H18C 0.9800 . ?
C79 H79A 0.9800 . ?
C79 H79B 0.9800 . ?
C79 H79C 0.9800 . ?
C93 H93A 0.9800 . ?
C93 H93B 0.9800 . ?
C93 H93C 0.9800 . ?
C313 H31A 0.9800 . ?
C313 H31B 0.9800 . ?
C313 H31C 0.9800 . ?
O1S H1S 0.8201 . ?
O1S C1S 1.250(14) . ?
O2S C1S 1.246(14) . ?
C1S C2S 1.509(14) . ?
C2S C3S 1.478(14) . ?
C2S C4S 1.494(14) . ?
C2S C5S 1.481(14) . ?
C3S H3SA 0.9800 . ?
C3S H3SB 0.9800 . ?
C3S H3SC 0.9800 . ?
C4S H4SA 0.9800 . ?
C4S H4SB 0.9800 . ?
C4S H4SC 0.9800 . ?
C5S H5SA 0.9800 . ?
C5S H5SB 0.9800 . ?
C5S H5SC 0.9800 . ?
C3 C8 1.3900 . ?
C3 C4 1.3900 . ?
C3 C0AR 1.54(2) . ?
C8 H8 0.9500 . ?
C8 C6 1.3900 . ?
C6 H6 0.9500 . ?
C6 C08T 1.3900 . ?
C08T H08T 0.9500 . ?
C08T C5 1.3900 . ?
C5 H5 0.9500 . ?
C5 C4 1.3900 . ?
C4 H4 0.9500 . ?
C0AR H0AD 0.9800 . ?
C0AR H0AE 0.9800 . ?
C0AR H0AF 0.9800 . ?
C9 C10 1.3900 . ?
C9 C11 1.3900 . ?
C9 C12 1.57(2) . ?
C10 H10 0.9500 . ?
C10 C13 1.3900 . ?
C13 H13 0.9500 . ?
C13 C14 1.3900 . ?
C14 H14 0.9500 . ?
C14 C0BC 1.3900 . ?
C0BC H0BM 0.9500 . ?
C0BC C11 1.3900 . ?
C11 H11 0.9500 . ?
C12 H12E 0.9800 . ?
C12 H12F 0.9800 . ?
C12 H12G 0.9800 . ?

loop_
_geom_angle_atom_site_label_1
_geom_angle_atom_site_label_2
_geom_angle_atom_site_label_3
_geom_angle
_geom_angle_site_symmetry_1
_geom_angle_site_symmetry_3
_geom_angle_publ_flag
F1A Cr1A F8A 88.2(2) . . ?
F1A Cr1A O1A 93.5(3) . . ?
F1A Cr1A O3A 90.0(3) . . ?
F1A Cr1A O30A 178.7(4) . . ?
F1A Cr1A O32A 90.7(3) . . ?
F8A Cr1A O1A 177.8(3) . . ?
F8A Cr1A O3A 89.9(3) . . ?
F8A Cr1A O30A 91.1(3) . . ?
F8A Cr1A O32A 91.8(3) . . ?
O1A Cr1A O3A 91.5(4) . . ?
O1A Cr1A O30A 87.2(3) . . ?
O1A Cr1A O32A 86.8(4) . . ?
O3A Cr1A O32A 178.2(4) . . ?
O30A Cr1A O3A 88.9(4) . . ?
O30A Cr1A O32A 90.4(4) . . ?
F1A Cr2A O2A 92.0(4) . . ?
F1A Cr2A O7A 89.5(4) . . ?
F2A Cr2A F1A 89.6(2) . . ?
F2A Cr2A O2A 178.3(4) . . ?
F2A Cr2A O4A 88.7(4) . . ?
F2A Cr2A O5A 91.8(4) . . ?
F2A Cr2A O7A 93.0(3) . . ?
O4A Cr2A F1A 91.1(3) . . ?
O4A Cr2A O2A 90.7(5) . . ?
O4A Cr2A O5A 88.2(5) . . ?
O4A Cr2A O7A 178.2(4) . . ?
O5A Cr2A F1A 178.5(3) . . ?
O5A Cr2A O2A 86.6(4) . . ?
O5A Cr2A O7A 91.2(5) . . ?
O7A Cr2A O2A 87.6(5) . . ?
F2A Cr3A O6A 92.1(3) . . ?
F2A Cr3A O8A 90.3(3) . . ?
F2A Cr3A O11A 90.4(3) . . ?
F3A Cr3A F2A 88.6(2) . . ?
F3A Cr3A O6A 179.2(4) . . ?
F3A Cr3A O8A 90.2(3) . . ?
F3A Cr3A O9A 92.7(3) . . ?
F3A Cr3A O11A 92.3(3) . . ?
O6A Cr3A O8A 89.4(3) . . ?
O9A Cr3A F2A 177.8(3) . . ?
O9A Cr3A O6A 86.6(4) . . ?
O9A Cr3A O8A 88.0(4) . . ?
O9A Cr3A O11A 91.3(4) . . ?
O11A Cr3A O6A 88.1(4) . . ?
O11A Cr3A O8A 177.4(3) . . ?
F3A Cr4A O10A 92.8(3) . . ?
F3A Cr4A O12A 89.7(3) . . ?
F3A Cr4A O13A 179.2(3) . . ?
F4A Cr4A F3A 88.5(2) . . ?
F4A Cr4A O10A 178.5(3) . . ?
F4A Cr4A O12A 90.7(3) . . ?
F4A Cr4A O13A 92.0(3) . . ?
O10A Cr4A O12A 90.1(3) . . ?
O13A Cr4A O10A 86.8(3) . . ?
O13A Cr4A O12A 89.6(3) . . ?
O15A Cr4A F3A 90.7(3) . . ?
O15A Cr4A F4A 91.6(3) . . ?
O15A Cr4A O10A 87.6(3) . . ?
O15A Cr4A O12A 177.7(3) . . ?
O15A Cr4A O13A 90.0(4) . . ?
F4A Cr5A O17A 179.0(3) . . ?
F4A Cr5A O19A 91.0(3) . . ?
F5A Cr5A F4A 88.4(2) . . ?
F5A Cr5A O14A 178.3(3) . . ?
F5A Cr5A O16A 90.7(3) . . ?
F5A Cr5A O17A 90.7(3) . . ?
F5A Cr5A O19A 89.7(3) . . ?
O14A Cr5A F4A 92.5(3) . . ?
O14A Cr5A O16A 90.7(4) . . ?
O14A Cr5A O17A 88.5(4) . . ?
O14A Cr5A O19A 88.8(4) . . ?
O16A Cr5A F4A 91.3(3) . . ?
O16A Cr5A O17A 88.4(4) . . ?
O16A Cr5A O19A 177.6(4) . . ?
O17A Cr5A O19A 89.2(4) . . ?
F5A Cr6A F6A 87.9(2) . . ?
F5A Cr6A O18A 93.1(3) . . ?
F5A Cr6A O20A 92.0(3) . . ?
F5A Cr6A O21A 178.6(3) . . ?
F5A Cr6A O23A 89.0(3) . . ?
F6A Cr6A O21A 91.2(3) . . ?
F6A Cr6A O23A 91.4(3) . . ?
O18A Cr6A F6A 178.8(3) . . ?
O18A Cr6A O20A 90.0(3) . . ?
O18A Cr6A O21A 87.9(3) . . ?
O18A Cr6A O23A 87.9(3) . . ?
O20A Cr6A F6A 90.6(3) . . ?
O20A Cr6A O21A 89.1(3) . . ?
O20A Cr6A O23A 177.8(3) . . ?
O21A Cr6A O23A 89.9(3) . . ?
F6A Cr7A O24A 91.1(2) . . ?
F6A Cr7A O25A 178.4(3) . . ?
F6A Cr7A O27A 90.7(3) . . ?
F7A Cr7A F6A 89.4(2) . . ?
F7A Cr7A O22A 177.5(3) . . ?
F7A Cr7A O24A 89.1(3) . . ?
F7A Cr7A O25A 92.1(3) . . ?
F7A Cr7A O27A 92.0(3) . . ?
O22A Cr7A F6A 93.0(3) . . ?
O22A Cr7A O24A 90.2(3) . . ?
O22A Cr7A O25A 85.5(3) . . ?
O22A Cr7A O27A 88.5(3) . . ?
O24A Cr7A O25A 88.6(3) . . ?
O24A Cr7A O27A 177.9(3) . . ?
O27A Cr7A O25A 89.6(4) . . ?
F7A Cr8A F8A 88.9(2) . . ?
F7A Cr8A O26A 92.7(3) . . ?
F7A Cr8A O28A 91.1(3) . . ?
F7A Cr8A O29A 178.7(3) . . ?
F7A Cr8A O31A 90.0(3) . . ?
F8A Cr8A O28A 89.3(3) . . ?
F8A Cr8A O29A 92.3(3) . . ?
F8A Cr8A O31A 91.3(3) . . ?
O26A Cr8A F8A 178.5(3) . . ?
O26A Cr8A O28A 90.7(4) . . ?
O26A Cr8A O29A 86.2(4) . . ?
O26A Cr8A O31A 88.7(4) . . ?
O28A Cr8A O29A 88.4(4) . . ?
O28A Cr8A O31A 178.8(3) . . ?
O29A Cr8A O31A 90.5(4) . . ?
Cr1A F1A Cr2A 123.1(3) . . ?
Cr2A F2A Cr3A 123.5(3) . . ?
Cr3A F3A Cr4A 121.9(3) . . ?
Cr4A F4A Cr5A 121.2(3) . . ?
Cr6A F5A Cr5A 124.4(3) . . ?
Cr6A F6A Cr7A 122.9(3) . . ?
Cr7A F7A Cr8A 122.7(3) . . ?
Cr1A F8A Cr8A 123.5(3) . . ?
C1A O1A Cr1A 135.2(7) . . ?
C1A O2A Cr2A 132.8(8) . . ?
O1A C1A C2A 117.8(10) . . ?
O2A C1A O1A 125.3(9) . . ?
O2A C1A C2A 116.9(10) . . ?
C3A C2A C1A 113.6(10) . . ?
C3A C2A C4A 110.7(13) . . ?
C3A C2A C5A 111.0(15) . . ?
C4A C2A C1A 111.5(12) . . ?
C4A C2A C5A 104.1(14) . . ?
C5A C2A C1A 105.5(11) . . ?
C2A C3A H3AA 109.5 . . ?
C2A C3A H3AB 109.5 . . ?
C2A C3A H3AC 109.5 . . ?
H3AA C3A H3AB 109.5 . . ?
H3AA C3A H3AC 109.5 . . ?
H3AB C3A H3AC 109.5 . . ?
C2A C4A H4AA 109.5 . . ?
C2A C4A H4AB 109.5 . . ?
C2A C4A H4AC 109.5 . . ?
H4AA C4A H4AB 109.5 . . ?
H4AA C4A H4AC 109.5 . . ?
H4AB C4A H4AC 109.5 . . ?
C2A C5A H5AA 109.5 . . ?
C2A C5A H5AB 109.5 . . ?
C2A C5A H5AC 109.5 . . ?
H5AA C5A H5AB 109.5 . . ?
H5AA C5A H5AC 109.5 . . ?
H5AB C5A H5AC 109.5 . . ?
C6A O3A Cr1A 131.8(7) . . ?
C6A O4A Cr2A 137.6(9) . . ?
O3A C6A C7A 117.8(11) . . ?
O4A C6A O3A 124.9(11) . . ?
O4A C6A C7A 117.3(11) . . ?
C8A C7A C6A 110.0(12) . . ?
C8A C7A C9A 110.5(15) . . ?
C8A C7A C10A 109.8(14) . . ?
C9A C7A C6A 109.4(11) . . ?
C9A C7A C10A 105.7(14) . . ?
C10A C7A C6A 111.4(12) . . ?
C7A C8A H8AA 109.5 . . ?
C7A C8A H8AB 109.5 . . ?
C7A C8A H8AC 109.5 . . ?
H8AA C8A H8AB 109.5 . . ?
H8AA C8A H8AC 109.5 . . ?
H8AB C8A H8AC 109.5 . . ?
C7A C9A H9AA 109.5 . . ?
C7A C9A H9AB 109.5 . . ?
C7A C9A H9AC 109.5 . . ?
H9AA C9A H9AB 109.5 . . ?
H9AA C9A H9AC 109.5 . . ?
H9AB C9A H9AC 109.5 . . ?
C7A C10A H10D 109.5 . . ?
C7A C10A H10G 109.5 . . ?
C7A C10A H10H 109.5 . . ?
H10D C10A H10G 109.5 . . ?
H10D C10A H10H 109.5 . . ?
H10G C10A H10H 109.5 . . ?
C11A O5A Cr2A 135.1(8) . . ?
C11A O6A Cr3A 135.4(7) . . ?
O5A C11A C12A 118.5(11) . . ?
O6A C11A O5A 123.1(10) . . ?
O6A C11A C12A 118.0(10) . . ?
C13A C12A C11A 109.4(11) . . ?
C13A C12A C14A 114.9(14) . . ?
C13A C12A C15A 108.5(13) . . ?
C14A C12A C11A 109.2(11) . . ?
C14A C12A C15A 105.2(14) . . ?
C15A C12A C11A 109.4(11) . . ?
C12A C13A H13H 109.5 . . ?
C12A C13A H13I 109.5 . . ?
C12A C13A H13J 109.5 . . ?
H13H C13A H13I 109.5 . . ?
H13H C13A H13J 109.5 . . ?
H13I C13A H13J 109.5 . . ?
C12A C14A H14H 109.5 . . ?
C12A C14A H14I 109.5 . . ?
C12A C14A H14J 109.5 . . ?
H14H C14A H14I 109.5 . . ?
H14H C14A H14J 109.5 . . ?
H14I C14A H14J 109.5 . . ?
C12A C15A H15D 109.5 . . ?
C12A C15A H15E 109.5 . . ?
C12A C15A H15F 109.5 . . ?
H15D C15A H15E 109.5 . . ?
H15D C15A H15F 109.5 . . ?
H15E C15A H15F 109.5 . . ?
C16A O7A Cr2A 134.4(7) . . ?
C16A O8A Cr3A 133.9(7) . . ?
O7A C16A C17A 113.3(10) . . ?
O8A C16A O7A 125.9(10) . . ?
O8A C16A C17A 120.8(10) . . ?
C18A C17A C16A 111.7(9) . . ?
C18A C17A C19A 108.6(12) . . ?
C19A C17A C16A 107.7(11) . . ?
C20A C17A C16A 110.4(11) . . ?
C20A C17A C18A 108.5(12) . . ?
C20A C17A C19A 109.9(12) . . ?
C17A C18A H18G 109.5 . . ?
C17A C18A H18H 109.5 . . ?
C17A C18A H18I 109.5 . . ?
H18G C18A H18H 109.5 . . ?
H18G C18A H18I 109.5 . . ?
H18H C18A H18I 109.5 . . ?
C17A C19A H19D 109.5 . . ?
C17A C19A H19G 109.5 . . ?
C17A C19A H19H 109.5 . . ?
H19D C19A H19G 109.5 . . ?
H19D C19A H19H 109.5 . . ?
H19G C19A H19H 109.5 . . ?
C17A C20A H20D 109.5 . . ?
C17A C20A H20G 109.5 . . ?
C17A C20A H20H 109.5 . . ?
H20D C20A H20G 109.5 . . ?
H20D C20A H20H 109.5 . . ?
H20G C20A H20H 109.5 . . ?
C21A O9A Cr3A 132.1(7) . . ?
C21A O10A Cr4A 135.9(6) . . ?
O9A C21A C22A 116.9(8) . . ?
O10A C21A O9A 125.7(8) . . ?
O10A C21A C22A 117.4(9) . . ?
C23A C22A C21A 110.7(9) . . ?
C23A C22A C24A 109.8(12) . . ?
C23A C22A C25A 111.6(12) . . ?
C24A C22A C21A 108.8(9) . . ?
C25A C22A C21A 107.7(10) . . ?
C25A C22A C24A 108.1(12) . . ?
C22A C23A H23D 109.5 . . ?
C22A C23A H23F 109.5 . . ?
C22A C23A H23G 109.5 . . ?
H23D C23A H23F 109.5 . . ?
H23D C23A H23G 109.5 . . ?
H23F C23A H23G 109.5 . . ?
C22A C24A H24D 109.5 . . ?
C22A C24A H24E 109.5 . . ?
C22A C24A H24F 109.5 . . ?
H24D C24A H24E 109.5 . . ?
H24D C24A H24F 109.5 . . ?
H24E C24A H24F 109.5 . . ?
C22A C25A H25D 109.5 . . ?
C22A C25A H25F 109.5 . . ?
C22A C25A H25G 109.5 . . ?
H25D C25A H25F 109.5 . . ?
H25D C25A H25G 109.5 . . ?
H25F C25A H25G 109.5 . . ?
C26A O11A Cr3A 138.0(7) . . ?
C26A O12A Cr4A 132.1(7) . . ?
O11A C26A C27A 115.8(9) . . ?
O12A C26A O11A 123.0(9) . . ?
O12A C26A C27A 120.7(9) . . ?
C26A C27A C28A 109.4(10) . . ?
C26A C27A C29A 111.2(10) . . ?
C29A C27A C28A 109.1(11) . . ?
C30A C27A C26A 111.3(10) . . ?
C30A C27A C28A 106.1(12) . . ?
C30A C27A C29A 109.6(11) . . ?
C27A C28A H28D 109.5 . . ?
C27A C28A H28G 109.5 . . ?
C27A C28A H28H 109.5 . . ?
H28D C28A H28G 109.5 . . ?
H28D C28A H28H 109.5 . . ?
H28G C28A H28H 109.5 . . ?
C27A C29A H29D 109.5 . . ?
C27A C29A H29G 109.5 . . ?
C27A C29A H29H 109.5 . . ?
H29D C29A H29G 109.5 . . ?
H29D C29A H29H 109.5 . . ?
H29G C29A H29H 109.5 . . ?
C27A C30A H30D 109.5 . . ?
C27A C30A H30E 109.5 . . ?
C27A C30A H30F 109.5 . . ?
H30D C30A H30E 109.5 . . ?
H30D C30A H30F 109.5 . . ?
H30E C30A H30F 109.5 . . ?
C31A O13A Cr4A 135.8(6) . . ?
C31A O14A Cr5A 137.1(7) . . ?
O13A C31A C32A 117.2(8) . . ?
O14A C31A O13A 124.1(8) . . ?
O14A C31A C32A 118.8(8) . . ?
C33A C32A C31A 109.7(8) . . ?
C33A C32A C34A 110.1(10) . . ?
C33A C32A C35A 112.0(10) . . ?
C34A C32A C31A 109.9(9) . . ?
C35A C32A C31A 106.0(9) . . ?
C35A C32A C34A 109.1(9) . . ?
C32A C33A H33H 109.5 . . ?
C32A C33A H33I 109.5 . . ?
C32A C33A H33J 109.5 . . ?
H33H C33A H33I 109.5 . . ?
H33H C33A H33J 109.5 . . ?
H33I C33A H33J 109.5 . . ?
C32A C34A H34H 109.5 . . ?
C32A C34A H34I 109.5 . . ?
C32A C34A H34J 109.5 . . ?
H34H C34A H34I 109.5 . . ?
H34H C34A H34J 109.5 . . ?
H34I C34A H34J 109.5 . . ?
C32A C35A H35H 109.5 . . ?
C32A C35A H35I 109.5 . . ?
C32A C35A H35J 109.5 . . ?
H35H C35A H35I 109.5 . . ?
H35H C35A H35J 109.5 . . ?
H35I C35A H35J 109.5 . . ?
C36A O15A Cr4A 136.6(7) . . ?
C36A O16A Cr5A 133.5(8) . . ?
O15A C36A O16A 124.5(9) . . ?
O15A C36A C37A 119.8(9) . . ?
O16A C36A C37A 115.6(9) . . ?
C36A C37A C39A 104.9(10) . . ?
C38A C37A C36A 111.3(9) . . ?
C38A C37A C39A 111.6(11) . . ?
C38A C37A C40A 109.2(11) . . ?
C40A C37A C36A 111.2(9) . . ?
C40A C37A C39A 108.6(12) . . ?
C37A C38A H38D 109.5 . . ?
C37A C38A H38G 109.5 . . ?
C37A C38A H38H 109.5 . . ?
H38D C38A H38G 109.5 . . ?
H38D C38A H38H 109.5 . . ?
H38G C38A H38H 109.5 . . ?
C37A C39A H39D 109.5 . . ?
C37A C39A H39E 109.5 . . ?
C37A C39A H39F 109.5 . . ?
H39D C39A H39E 109.5 . . ?
H39D C39A H39F 109.5 . . ?
H39E C39A H39F 109.5 . . ?
C37A C40A H40D 109.5 . . ?
C37A C40A H40G 109.5 . . ?
C37A C40A H40H 109.5 . . ?
H40D C40A H40G 109.5 . . ?
H40D C40A H40H 109.5 . . ?
H40G C40A H40H 109.5 . . ?
C41A O17A Cr5A 135.8(7) . . ?
C41A O18A Cr6A 136.0(7) . . ?
O17A C41A O18A 124.5(9) . . ?
O17A C41A C42A 117.8(9) . . ?
O18A C41A C42A 117.7(9) . . ?
C43A C42A C41A 110.4(10) . . ?
C43A C42A C44A 108.9(14) . . ?
C43A C42A C45A 112.3(13) . . ?
C44A C42A C41A 105.4(11) . . ?
C45A C42A C41A 110.7(11) . . ?
C45A C42A C44A 108.8(13) . . ?
C42A C43A H43D 109.5 . . ?
C42A C43A H43E 109.5 . . ?
C42A C43A H43F 109.5 . . ?
H43D C43A H43E 109.5 . . ?
H43D C43A H43F 109.5 . . ?
H43E C43A H43F 109.5 . . ?
C42A C44A H44D 109.5 . . ?
C42A C44A H44E 109.5 . . ?
C42A C44A H44F 109.5 . . ?
H44D C44A H44E 109.5 . . ?
H44D C44A H44F 109.5 . . ?
H44E C44A H44F 109.5 . . ?
C42A C45A H45G 109.5 . . ?
C42A C45A H45H 109.5 . . ?
C42A C45A H45I 109.5 . . ?
H45G C45A H45H 109.5 . . ?
H45G C45A H45I 109.5 . . ?
H45H C45A H45I 109.5 . . ?
C46A O19A Cr5A 135.5(7) . . ?
C46A O20A Cr6A 133.4(7) . . ?
O19A C46A C47A 115.5(9) . . ?
O20A C46A O19A 125.8(9) . . ?
O20A C46A C47A 117.9(9) . . ?
C48A C47A C46A 111.3(10) . . ?
C48A C47A C49A 110.8(14) . . ?
C49A C47A C46A 107.1(11) . . ?
C50A C47A C46A 109.1(11) . . ?
C50A C47A C48A 112.5(13) . . ?
C50A C47A C49A 105.8(14) . . ?
C47A C48A H48D 109.5 . . ?
C47A C48A H48E 109.5 . . ?
C47A C48A H48F 109.5 . . ?
H48D C48A H48E 109.5 . . ?
H48D C48A H48F 109.5 . . ?
H48E C48A H48F 109.5 . . ?
C47A C49A H49D 109.5 . . ?
C47A C49A H49E 109.5 . . ?
C47A C49A H49F 109.5 . . ?
H49D C49A H49E 109.5 . . ?
H49D C49A H49F 109.5 . . ?
H49E C49A H49F 109.5 . . ?
C47A C50A H50G 109.5 . . ?
C47A C50A H50H 109.5 . . ?
C47A C50A H50I 109.5 . . ?
H50G C50A H50H 109.5 . . ?
H50G C50A H50I 109.5 . . ?
H50H C50A H50I 109.5 . . ?
C51A O21A Cr6A 131.5(6) . . ?
C51A O22A Cr7A 135.3(7) . . ?
O21A C51A O22A 126.3(9) . . ?
O21A C51A C52A 117.6(9) . . ?
O22A C51A C52A 115.6(9) . . ?
C53A C52A C51A 111.0(10) . . ?
C53A C52A C54A 110.8(14) . . ?
C53A C52A C55A 107.8(13) . . ?
C54A C52A C51A 106.8(10) . . ?
C54A C52A C55A 108.0(13) . . ?
C55A C52A C51A 112.4(10) . . ?
C52A C53A H53D 109.5 . . ?
C52A C53A H53E 109.5 . . ?
C52A C53A H53F 109.5 . . ?
H53D C53A H53E 109.5 . . ?
H53D C53A H53F 109.5 . . ?
H53E C53A H53F 109.5 . . ?
C52A C54A H54D 109.5 . . ?
C52A C54A H54E 109.5 . . ?
C52A C54A H54F 109.5 . . ?
H54D C54A H54E 109.5 . . ?
H54D C54A H54F 109.5 . . ?
H54E C54A H54F 109.5 . . ?
C52A C55A H55G 109.5 . . ?
C52A C55A H55H 109.5 . . ?
C52A C55A H55I 109.5 . . ?
H55G C55A H55H 109.5 . . ?
H55G C55A H55I 109.5 . . ?
H55H C55A H55I 109.5 . . ?
C56A O23A Cr6A 137.1(6) . . ?
C56A O24A Cr7A 132.4(6) . . ?
O23A C56A O24A 123.9(8) . . ?
O23A C56A C57A 116.2(8) . . ?
O24A C56A C57A 119.8(8) . . ?
C58A C57A C56A 109.4(8) . . ?
C58A C57A C59A 111.6(8) . . ?
C58A C57A C60A 111.3(8) . . ?
C59A C57A C56A 107.2(7) . . ?
C60A C57A C56A 106.6(7) . . ?
C60A C57A C59A 110.5(8) . . ?
C57A C58A H58D 109.5 . . ?
C57A C58A H58E 109.5 . . ?
C57A C58A H58F 109.5 . . ?
H58D C58A H58E 109.5 . . ?
H58D C58A H58F 109.5 . . ?
H58E C58A H58F 109.5 . . ?
C57A C59A H59D 109.5 . . ?
C57A C59A H59E 109.5 . . ?
C57A C59A H59F 109.5 . . ?
H59D C59A H59E 109.5 . . ?
H59D C59A H59F 109.5 . . ?
H59E C59A H59F 109.5 . . ?
C57A C60A H60G 109.5 . . ?
C57A C60A H60H 109.5 . . ?
C57A C60A H60I 109.5 . . ?
H60G C60A H60H 109.5 . . ?
H60G C60A H60I 109.5 . . ?
H60H C60A H60I 109.5 . . ?
C61A O25A Cr7A 132.7(7) . . ?
C61A O26A Cr8A 136.8(7) . . ?
O25A C61A C62A 115.4(10) . . ?
O26A C61A O25A 124.6(10) . . ?
O26A C61A C62A 119.8(10) . . ?
C63A C62A C61A 111.3(11) . . ?
C63A C62A C64A 108.7(13) . . ?
C63A C62A C65A 110.8(13) . . ?
C64A C62A C61A 107.3(10) . . ?
C64A C62A C65A 109.3(13) . . ?
C65A C62A C61A 109.4(10) . . ?
C62A C63A H63D 109.5 . . ?
C62A C63A H63E 109.5 . . ?
C62A C63A H63F 109.5 . . ?
H63D C63A H63E 109.5 . . ?
H63D C63A H63F 109.5 . . ?
H63E C63A H63F 109.5 . . ?
C62A C64A H64D 109.5 . . ?
C62A C64A H64E 109.5 . . ?
C62A C64A H64F 109.5 . . ?
H64D C64A H64E 109.5 . . ?
H64D C64A H64F 109.5 . . ?
H64E C64A H64F 109.5 . . ?
C62A C65A H65G 109.5 . . ?
C62A C65A H65H 109.5 . . ?
C62A C65A H65I 109.5 . . ?
H65G C65A H65H 109.5 . . ?
H65G C65A H65I 109.5 . . ?
H65H C65A H65I 109.5 . . ?
C66A O27A Cr7A 136.4(7) . . ?
C66A O28A Cr8A 132.3(7) . . ?
O27A C66A C67A 119.6(9) . . ?
O28A C66A O27A 124.5(9) . . ?
O28A C66A C67A 113.9(9) . . ?
C68A C67A C66A 109.4(10) . . ?
C68A C67A C69A 110.9(13) . . ?
C68A C67A C70A 111.4(14) . . ?
C69A C67A C66A 111.2(10) . . ?
C69A C67A C70A 105.9(13) . . ?
C70A C67A C66A 108.0(11) . . ?
C67A C68A H68D 109.5 . . ?
C67A C68A H68E 109.5 . . ?
C67A C68A H68F 109.5 . . ?
H68D C68A H68E 109.5 . . ?
H68D C68A H68F 109.5 . . ?
H68E C68A H68F 109.5 . . ?
C67A C69A H69D 109.5 . . ?
C67A C69A H69E 109.5 . . ?
C67A C69A H69F 109.5 . . ?
H69D C69A H69E 109.5 . . ?
H69D C69A H69F 109.5 . . ?
H69E C69A H69F 109.5 . . ?
C67A C70A H70G 109.5 . . ?
C67A C70A H70H 109.5 . . ?
C67A C70A H70I 109.5 . . ?
H70G C70A H70H 109.5 . . ?
H70G C70A H70I 109.5 . . ?
H70H C70A H70I 109.5 . . ?
C71A O29A Cr8A 134.9(7) . . ?
C71A O30A Cr1A 132.4(8) . . ?
O29A C71A C72A 117.4(10) . . ?
O30A C71A O29A 126.2(10) . . ?
O30A C71A C72A 116.4(10) . . ?
C73A C72A C71A 110.6(10) . . ?
C73A C72A C74A 112.6(15) . . ?
C73A C72A C75A 111.9(14) . . ?
C74A C72A C71A 108.4(11) . . ?
C74A C72A C75A 106.7(14) . . ?
C75A C72A C71A 106.4(11) . . ?
C72A C73A H73D 109.5 . . ?
C72A C73A H73E 109.5 . . ?
C72A C73A H73F 109.5 . . ?
H73D C73A H73E 109.5 . . ?
H73D C73A H73F 109.5 . . ?
H73E C73A H73F 109.5 . . ?
C72A C74A H74D 109.5 . . ?
C72A C74A H74E 109.5 . . ?
C72A C74A H74F 109.5 . . ?
H74D C74A H74E 109.5 . . ?
H74D C74A H74F 109.5 . . ?
H74E C74A H74F 109.5 . . ?
C72A C75A H75G 109.5 . . ?
C72A C75A H75H 109.5 . . ?
C72A C75A H75I 109.5 . . ?
H75G C75A H75H 109.5 . . ?
H75G C75A H75I 109.5 . . ?
H75H C75A H75I 109.5 . . ?
C76A O31A Cr8A 129.1(8) . . ?
C76A O32A Cr1A 136.4(7) . . ?
O31A C76A C77A 117.7(10) . . ?
O32A C76A O31A 126.3(10) . . ?
O32A C76A C77A 116.0(9) . . ?
C78A C77A C76A 110.6(9) . . ?
C78A C77A C79A 109.6(10) . . ?
C79A C77A C76A 106.5(9) . . ?
C80A C77A C76A 110.5(9) . . ?
C80A C77A C78A 109.5(10) . . ?
C80A C77A C79A 110.0(10) . . ?
C77A C78A H78D 109.5 . . ?
C77A C78A H78E 109.5 . . ?
C77A C78A H78F 109.5 . . ?
H78D C78A H78E 109.5 . . ?
H78D C78A H78F 109.5 . . ?
H78E C78A H78F 109.5 . . ?
C77A C79A H79G 109.5 . . ?
C77A C79A H79H 109.5 . . ?
C77A C79A H79I 109.5 . . ?
H79G C79A H79H 109.5 . . ?
H79G C79A H79I 109.5 . . ?
H79H C79A H79I 109.5 . . ?
C77A C80A H80G 109.5 . . ?
C77A C80A H80H 109.5 . . ?
C77A C80A H80I 109.5 . . ?
H80G C80A H80H 109.5 . . ?
H80G C80A H80I 109.5 . . ?
H80H C80A H80I 109.5 . . ?
F1C Cr1C O1C 91.1(3) . . ?
F1C Cr1C O3C 91.1(3) . . ?
F1C Cr1C O30C 178.6(3) . . ?
F1C Cr1C O32C 90.3(3) . . ?
F8C Cr1C F1C 89.5(2) . . ?
F8C Cr1C O1C 177.7(3) . . ?
F8C Cr1C O3C 89.9(3) . . ?
F8C Cr1C O30C 91.4(3) . . ?
F8C Cr1C O32C 91.2(3) . . ?
O3C Cr1C O1C 92.3(4) . . ?
O3C Cr1C O30C 87.9(4) . . ?
O30C Cr1C O1C 88.0(3) . . ?
O32C Cr1C O1C 86.6(3) . . ?
O32C Cr1C O3C 178.2(4) . . ?
O32C Cr1C O30C 90.7(4) . . ?
F1C Cr2C O4C 91.1(3) . . ?
F1C Cr2C O5C 178.9(3) . . ?
F2C Cr2C F1C 89.2(2) . . ?
F2C Cr2C O2C 178.4(4) . . ?
F2C Cr2C O4C 90.6(3) . . ?
F2C Cr2C O5C 91.8(3) . . ?
O2C Cr2C F1C 90.7(3) . . ?
O2C Cr2C O4C 91.0(4) . . ?
O2C Cr2C O5C 88.3(3) . . ?
O5C Cr2C O4C 89.5(4) . . ?
O7C Cr2C F1C 88.6(3) . . ?
O7C Cr2C F2C 91.2(3) . . ?
O7C Cr2C O2C 87.2(4) . . ?
O7C Cr2C O4C 178.2(3) . . ?
O7C Cr2C O5C 90.9(4) . . ?
F2C Cr3C O8C 90.3(3) . . ?
F2C Cr3C O9C 177.7(3) . . ?
F2C Cr3C O11C 90.3(3) . . ?
F3C Cr3C F2C 90.2(2) . . ?
F3C Cr3C O6C 177.7(3) . . ?
F3C Cr3C O8C 89.0(3) . . ?
F3C Cr3C O9C 90.9(3) . . ?
F3C Cr3C O11C 92.5(3) . . ?
O6C Cr3C F2C 92.1(3) . . ?
O6C Cr3C O8C 91.3(4) . . ?
O6C Cr3C O9C 86.9(3) . . ?
O6C Cr3C O11C 87.1(4) . . ?
O8C Cr3C O9C 87.6(4) . . ?
O8C Cr3C O11C 178.4(4) . . ?
O9C Cr3C O11C 91.8(3) . . ?
F3C Cr4C O10C 93.9(3) . . ?
F3C Cr4C O12C 90.9(3) . . ?
F3C Cr4C O13C 176.9(4) . . ?
F4C Cr4C F3C 89.0(2) . . ?
F4C Cr4C O10C 177.0(3) . . ?
F4C Cr4C O12C 91.4(3) . . ?
F4C Cr4C O13C 90.7(3) . . ?
O10C Cr4C O12C 89.4(4) . . ?
O13C Cr4C O10C 86.4(4) . . ?
O13C Cr4C O12C 86.0(4) . . ?
O15C Cr4C F3C 91.5(4) . . ?
O15C Cr4C F4C 90.7(3) . . ?
O15C Cr4C O10C 88.4(4) . . ?
O15C Cr4C O12C 176.8(4) . . ?
O15C Cr4C O13C 91.6(5) . . ?
F4C Cr5C F5C 87.2(2) . . ?
F4C Cr5C O14C 92.6(3) . . ?
F4C Cr5C O16C 91.6(3) . . ?
F4C Cr5C O17C 179.3(4) . . ?
F4C Cr5C O19C 88.7(3) . . ?
F5C Cr5C O14C 179.2(4) . . ?
F5C Cr5C O16C 89.9(3) . . ?
F5C Cr5C O17C 92.3(3) . . ?
F5C Cr5C O19C 92.6(3) . . ?
O14C Cr5C O16C 89.3(4) . . ?
O14C Cr5C O17C 87.9(3) . . ?
O14C Cr5C O19C 88.2(4) . . ?
O17C Cr5C O16C 89.0(4) . . ?
O17C Cr5C O19C 90.8(4) . . ?
O19C Cr5C O16C 177.5(4) . . ?
F5C Cr6C O18C 92.1(3) . . ?
F6C Cr6C F5C 87.7(2) . . ?
F6C Cr6C O18C 179.0(3) . . ?
F6C Cr6C O20C 90.0(3) . . ?
F6C Cr6C O23C 92.0(3) . . ?
O20C Cr6C F5C 90.5(3) . . ?
O20C Cr6C O18C 89.0(3) . . ?
O20C Cr6C O23C 178.1(3) . . ?
O21C Cr6C F5C 178.6(3) . . ?
O21C Cr6C F6C 93.4(3) . . ?
O21C Cr6C O18C 86.8(4) . . ?
O21C Cr6C O20C 88.7(4) . . ?
O21C Cr6C O23C 91.3(4) . . ?
O23C Cr6C F5C 89.5(3) . . ?
O23C Cr6C O18C 89.0(3) . . ?
F6C Cr7C F7C 88.7(2) . . ?
F6C Cr7C O22C 92.3(3) . . ?
F6C Cr7C O24C 89.6(3) . . ?
F6C Cr7C O25C 178.8(3) . . ?
F6C Cr7C O27C 89.3(3) . . ?
F7C Cr7C O22C 179.1(3) . . ?
F7C Cr7C O24C 88.0(3) . . ?
F7C Cr7C O27C 90.9(3) . . ?
O22C Cr7C O24C 92.1(4) . . ?
O22C Cr7C O27C 89.1(3) . . ?
O25C Cr7C F7C 92.3(3) . . ?
O25C Cr7C O22C 86.7(3) . . ?
O25C Cr7C O24C 89.8(3) . . ?
O25C Cr7C O27C 91.3(4) . . ?
O27C Cr7C O24C 178.4(3) . . ?
F7C Cr8C F8C 88.8(2) . . ?
F7C Cr8C O26C 92.2(3) . . ?
F7C Cr8C O28C 91.7(3) . . ?
F7C Cr8C O29C 178.9(3) . . ?
F7C Cr8C O31C 91.9(3) . . ?
F8C Cr8C O26C 178.3(3) . . ?
F8C Cr8C O28C 89.9(3) . . ?
F8C Cr8C O29C 91.6(3) . . ?
F8C Cr8C O31C 89.8(3) . . ?
O26C Cr8C O31C 88.7(3) . . ?
O28C Cr8C O26C 91.5(4) . . ?
O28C Cr8C O31C 176.3(4) . . ?
O29C Cr8C O26C 87.5(4) . . ?
O29C Cr8C O28C 87.2(4) . . ?
O29C Cr8C O31C 89.1(4) . . ?
Cr1C F1C Cr2C 124.1(3) . . ?
Cr2C F2C Cr3C 122.6(3) . . ?
Cr3C F3C Cr4C 121.9(3) . . ?
Cr5C F4C Cr4C 124.7(3) . . ?
Cr5C F5C Cr6C 122.2(3) . . ?
Cr6C F6C Cr7C 122.1(3) . . ?
Cr8C F7C Cr7C 122.2(3) . . ?
Cr1C F8C Cr8C 125.0(3) . . ?
C1C O1C Cr1C 132.6(6) . . ?
C1C O2C Cr2C 135.4(7) . . ?
O1C C1C O2C 125.8(9) . . ?
O1C C1C C2C 115.0(9) . . ?
O2C C1C C2C 118.9(9) . . ?
C3C C2C C1C 108.6(10) . . ?
C3C C2C C4C 106.7(13) . . ?
C3C C2C C5C 114.1(14) . . ?
C4C C2C C1C 111.0(9) . . ?
C5C C2C C1C 107.8(10) . . ?
C5C C2C C4C 108.7(12) . . ?
C2C C3C H3CA 109.5 . . ?
C2C C3C H3CB 109.5 . . ?
C2C C3C H3CC 109.5 . . ?
H3CA C3C H3CB 109.5 . . ?
H3CA C3C H3CC 109.5 . . ?
H3CB C3C H3CC 109.5 . . ?
C2C C4C H4CA 109.5 . . ?
C2C C4C H4CB 109.5 . . ?
C2C C4C H4CC 109.5 . . ?
H4CA C4C H4CB 109.5 . . ?
H4CA C4C H4CC 109.5 . . ?
H4CB C4C H4CC 109.5 . . ?
C2C C5C H5CA 109.5 . . ?
C2C C5C H5CB 109.5 . . ?
C2C C5C H5CC 109.5 . . ?
H5CA C5C H5CB 109.5 . . ?
H5CA C5C H5CC 109.5 . . ?
H5CB C5C H5CC 109.5 . . ?
C6C O3C Cr1C 137.8(7) . . ?
C6C O4C Cr2C 133.8(7) . . ?
O3C C6C C7C 114.2(9) . . ?
O4C C6C O3C 123.8(9) . . ?
O4C C6C C7C 121.9(9) . . ?
C8C C7C C6C 107.9(11) . . ?
C8C C7C C10C 109.0(13) . . ?
C9C C7C C6C 110.2(10) . . ?
C9C C7C C8C 109.0(12) . . ?
C9C C7C C10C 111.1(11) . . ?
C10C C7C C6C 109.6(10) . . ?
C7C C8C H8CA 109.5 . . ?
C7C C8C H8CB 109.5 . . ?
C7C C8C H8CC 109.5 . . ?
H8CA C8C H8CB 109.5 . . ?
H8CA C8C H8CC 109.5 . . ?
H8CB C8C H8CC 109.5 . . ?
C7C C9C H9CA 109.5 . . ?
C7C C9C H9CB 109.5 . . ?
C7C C9C H9CC 109.5 . . ?
H9CA C9C H9CB 109.5 . . ?
H9CA C9C H9CC 109.5 . . ?
H9CB C9C H9CC 109.5 . . ?
C7C C10C H10A 109.5 . . ?
C7C C10C H10B 109.5 . . ?
C7C C10C H10C 109.5 . . ?
H10A C10C H10B 109.5 . . ?
H10A C10C H10C 109.5 . . ?
H10B C10C H10C 109.5 . . ?
C11C O5C Cr2C 129.3(7) . . ?
C11C O6C Cr3C 137.8(7) . . ?
O5C C11C C12C 118.2(9) . . ?
O6C C11C O5C 125.4(9) . . ?
O6C C11C C12C 116.4(9) . . ?
C13C C12C C11C 108.9(11) . . ?
C13C C12C C15C 103.1(12) . . ?
C14C C12C C11C 112.1(10) . . ?
C14C C12C C13C 113.2(13) . . ?
C14C C12C C15C 108.8(13) . . ?
C15C C12C C11C 110.4(11) . . ?
C12C C13C H13E 109.5 . . ?
C12C C13C H13F 109.5 . . ?
C12C C13C H13G 109.5 . . ?
H13E C13C H13F 109.5 . . ?
H13E C13C H13G 109.5 . . ?
H13F C13C H13G 109.5 . . ?
C12C C14C H14E 109.5 . . ?
C12C C14C H14F 109.5 . . ?
C12C C14C H14G 109.5 . . ?
H14E C14C H14F 109.5 . . ?
H14E C14C H14G 109.5 . . ?
H14F C14C H14G 109.5 . . ?
C12C C15C H15A 109.5 . . ?
C12C C15C H15B 109.5 . . ?
C12C C15C H15C 109.5 . . ?
H15A C15C H15B 109.5 . . ?
H15A C15C H15C 109.5 . . ?
H15B C15C H15C 109.5 . . ?
C16C O7C Cr2C 137.8(7) . . ?
C16C O8C Cr3C 129.4(8) . . ?
O7C C16C C17C 117.6(9) . . ?
O8C C16C O7C 124.0(10) . . ?
O8C C16C C17C 117.8(10) . . ?
C16C C17C C19C 109.5(11) . . ?
C18C C17C C16C 110.0(11) . . ?
C18C C17C C19C 107.0(13) . . ?
C18C C17C C20C 111.1(13) . . ?
C20C C17C C16C 113.2(11) . . ?
C20C C17C C19C 105.8(13) . . ?
C17C C18C H18D 109.5 . . ?
C17C C18C H18E 109.5 . . ?
C17C C18C H18F 109.5 . . ?
H18D C18C H18E 109.5 . . ?
H18D C18C H18F 109.5 . . ?
H18E C18C H18F 109.5 . . ?
C17C C19C H19A 109.5 . . ?
C17C C19C H19B 109.5 . . ?
C17C C19C H19C 109.5 . . ?
H19A C19C H19B 109.5 . . ?
H19A C19C H19C 109.5 . . ?
H19B C19C H19C 109.5 . . ?
C17C C20C H20A 109.5 . . ?
C17C C20C H20B 109.5 . . ?
C17C C20C H20C 109.5 . . ?
H20A C20C H20B 109.5 . . ?
H20A C20C H20C 109.5 . . ?
H20B C20C H20C 109.5 . . ?
C21C O9C Cr3C 134.7(7) . . ?
C21C O10C Cr4C 133.5(8) . . ?
O9C C21C C22C 117.2(9) . . ?
O10C C21C O9C 124.2(9) . . ?
O10C C21C C22C 118.2(9) . . ?
C23C C22C C21C 106.8(10) . . ?
C23C C22C C24C 110.3(11) . . ?
C23C C22C C25C 111.6(12) . . ?
C24C C22C C21C 110.8(9) . . ?
C25C C22C C21C 108.0(9) . . ?
C25C C22C C24C 109.2(10) . . ?
C22C C23C H23A 109.5 . . ?
C22C C23C H23B 109.5 . . ?
C22C C23C H23C 109.5 . . ?
H23A C23C H23B 109.5 . . ?
H23A C23C H23C 109.5 . . ?
H23B C23C H23C 109.5 . . ?
C22C C24C H24A 109.5 . . ?
C22C C24C H24B 109.5 . . ?
C22C C24C H24C 109.5 . . ?
H24A C24C H24B 109.5 . . ?
H24A C24C H24C 109.5 . . ?
H24B C24C H24C 109.5 . . ?
C22C C25C H25A 109.5 . . ?
C22C C25C H25B 109.5 . . ?
C22C C25C H25C 109.5 . . ?
H25A C25C H25B 109.5 . . ?
H25A C25C H25C 109.5 . . ?
H25B C25C H25C 109.5 . . ?
C26C O11C Cr3C 136.2(7) . . ?
C26C O12C Cr4C 134.8(8) . . ?
O11C C26C C27C 118.1(9) . . ?
O12C C26C O11C 123.0(10) . . ?
O12C C26C C27C 118.6(10) . . ?
C28C C27C C26C 107.4(10) . . ?
C29C C27C C26C 110.7(10) . . ?
C29C C27C C28C 109.5(12) . . ?
C29C C27C C30C 110.2(11) . . ?
C30C C27C C26C 110.9(10) . . ?
C30C C27C C28C 108.0(11) . . ?
C27C C28C H28A 109.5 . . ?
C27C C28C H28B 109.5 . . ?
C27C C28C H28C 109.5 . . ?
H28A C28C H28B 109.5 . . ?
H28A C28C H28C 109.5 . . ?
H28B C28C H28C 109.5 . . ?
C27C C29C H29A 109.5 . . ?
C27C C29C H29B 109.5 . . ?
C27C C29C H29C 109.5 . . ?
H29A C29C H29B 109.5 . . ?
H29A C29C H29C 109.5 . . ?
H29B C29C H29C 109.5 . . ?
C27C C30C H30A 109.5 . . ?
C27C C30C H30B 109.5 . . ?
C27C C30C H30C 109.5 . . ?
H30A C30C H30B 109.5 . . ?
H30A C30C H30C 109.5 . . ?
H30B C30C H30C 109.5 . . ?
C31C O13C Cr4C 132.5(8) . . ?
C31C O14C Cr5C 135.3(7) . . ?
O13C C31C C32C 119.7(10) . . ?
O14C C31C O13C 124.9(10) . . ?
O14C C31C C32C 114.3(10) . . ?
C31C C32C C34C 107.5(13) . . ?
C33C C32C C31C 113.2(11) . . ?
C33C C32C C34C 105.4(14) . . ?
C33C C32C C35C 115.6(15) . . ?
C35C C32C C31C 109.9(12) . . ?
C35C C32C C34C 104.5(13) . . ?
C32C C33C H33E 109.5 . . ?
C32C C33C H33F 109.5 . . ?
C32C C33C H33G 109.5 . . ?
H33E C33C H33F 109.5 . . ?
H33E C33C H33G 109.5 . . ?
H33F C33C H33G 109.5 . . ?
C32C C34C H34E 109.5 . . ?
C32C C34C H34F 109.5 . . ?
C32C C34C H34G 109.5 . . ?
H34E C34C H34F 109.5 . . ?
H34E C34C H34G 109.5 . . ?
H34F C34C H34G 109.5 . . ?
C32C C35C H35E 109.5 . . ?
C32C C35C H35F 109.5 . . ?
C32C C35C H35G 109.5 . . ?
H35E C35C H35F 109.5 . . ?
H35E C35C H35G 109.5 . . ?
H35F C35C H35G 109.5 . . ?
C36C O15C Cr4C 136.6(8) . . ?
C36C O16C Cr5C 130.3(9) . . ?
O15C C36C C37C 115.1(11) . . ?
O16C C36C O15C 126.6(11) . . ?
O16C C36C C37C 117.7(11) . . ?
C38C C37C C36C 114.1(12) . . ?
C38C C37C C39C 109.9(15) . . ?
C38C C37C C40C 111.0(15) . . ?
C39C C37C C36C 105.5(13) . . ?
C40C C37C C36C 108.6(13) . . ?
C40C C37C C39C 107.5(15) . . ?
C37C C38C H38A 109.5 . . ?
C37C C38C H38B 109.5 . . ?
C37C C38C H38C 109.5 . . ?
H38A C38C H38B 109.5 . . ?
H38A C38C H38C 109.5 . . ?
H38B C38C H38C 109.5 . . ?
C37C C39C H39A 109.5 . . ?
C37C C39C H39B 109.5 . . ?
C37C C39C H39C 109.5 . . ?
H39A C39C H39B 109.5 . . ?
H39A C39C H39C 109.5 . . ?
H39B C39C H39C 109.5 . . ?
C37C C40C H40A 109.5 . . ?
C37C C40C H40B 109.5 . . ?
C37C C40C H40C 109.5 . . ?
H40A C40C H40B 109.5 . . ?
H40A C40C H40C 109.5 . . ?
H40B C40C H40C 109.5 . . ?
C41C O17C Cr5C 129.7(8) . . ?
C41C O18C Cr6C 134.9(7) . . ?
O17C C41C O18C 126.3(10) . . ?
O17C C41C C42C 117.3(10) . . ?
O18C C41C C42C 116.3(10) . . ?
C43C C42C C41C 112.8(10) . . ?
C43C C42C C44C 108.0(12) . . ?
C43C C42C C45C 110.4(12) . . ?
C44C C42C C41C 105.3(10) . . ?
C45C C42C C41C 108.5(10) . . ?
C45C C42C C44C 111.8(13) . . ?
C42C C43C H43A 109.5 . . ?
C42C C43C H43B 109.5 . . ?
C42C C43C H43C 109.5 . . ?
H43A C43C H43B 109.5 . . ?
H43A C43C H43C 109.5 . . ?
H43B C43C H43C 109.5 . . ?
C42C C44C H44A 109.5 . . ?
C42C C44C H44B 109.5 . . ?
C42C C44C H44C 109.5 . . ?
H44A C44C H44B 109.5 . . ?
H44A C44C H44C 109.5 . . ?
H44B C44C H44C 109.5 . . ?
C42C C45C H45D 109.5 . . ?
C42C C45C H45E 109.5 . . ?
C42C C45C H45F 109.5 . . ?
H45D C45C H45E 109.5 . . ?
H45D C45C H45F 109.5 . . ?
H45E C45C H45F 109.5 . . ?
C46C O19C Cr5C 136.9(7) . . ?
C46C O20C Cr6C 131.8(7) . . ?
O19C C46C C47C 116.4(9) . . ?
O20C C46C O19C 123.5(9) . . ?
O20C C46C C47C 120.1(9) . . ?
C48C C47C C46C 109.9(9) . . ?
C48C C47C C49C 109.3(11) . . ?
C48C C47C C50C 110.3(10) . . ?
C49C C47C C46C 106.6(9) . . ?
C50C C47C C46C 111.2(9) . . ?
C50C C47C C49C 109.5(10) . . ?
C47C C48C H48A 109.5 . . ?
C47C C48C H48B 109.5 . . ?
C47C C48C H48C 109.5 . . ?
H48A C48C H48B 109.5 . . ?
H48A C48C H48C 109.5 . . ?
H48B C48C H48C 109.5 . . ?
C47C C49C H49A 109.5 . . ?
C47C C49C H49B 109.5 . . ?
C47C C49C H49C 109.5 . . ?
H49A C49C H49B 109.5 . . ?
H49A C49C H49C 109.5 . . ?
H49B C49C H49C 109.5 . . ?
C47C C50C H50D 109.5 . . ?
C47C C50C H50E 109.5 . . ?
C47C C50C H50F 109.5 . . ?
H50D C50C H50E 109.5 . . ?
H50D C50C H50F 109.5 . . ?
H50E C50C H50F 109.5 . . ?
C51C O21C Cr6C 131.6(8) . . ?
C51C O22C Cr7C 135.6(7) . . ?
O21C C51C O22C 125.8(10) . . ?
O21C C51C C52C 117.3(10) . . ?
O22C C51C C52C 116.9(9) . . ?
C53C C52C C51C 108.1(11) . . ?
C53C C52C C54C 111.1(14) . . ?
C53C C52C C55C 110.8(14) . . ?
C54C C52C C51C 108.2(11) . . ?
C55C C52C C51C 111.1(11) . . ?
C55C C52C C54C 107.6(14) . . ?
C52C C53C H53A 109.5 . . ?
C52C C53C H53B 109.5 . . ?
C52C C53C H53C 109.5 . . ?
H53A C53C H53B 109.5 . . ?
H53A C53C H53C 109.5 . . ?
H53B C53C H53C 109.5 . . ?
C52C C54C H54A 109.5 . . ?
C52C C54C H54B 109.5 . . ?
C52C C54C H54C 109.5 . . ?
H54A C54C H54B 109.5 . . ?
H54A C54C H54C 109.5 . . ?
H54B C54C H54C 109.5 . . ?
C52C C55C H55D 109.5 . . ?
C52C C55C H55E 109.5 . . ?
C52C C55C H55F 109.5 . . ?
H55D C55C H55E 109.5 . . ?
H55D C55C H55F 109.5 . . ?
H55E C55C H55F 109.5 . . ?
C56C O23C Cr6C 136.3(7) . . ?
C56C O24C Cr7C 131.2(7) . . ?
O23C C56C O24C 125.0(9) . . ?
O23C C56C C57C 116.3(9) . . ?
O24C C56C C57C 118.6(9) . . ?
C56C C57C C59C 105.9(11) . . ?
C58C C57C C56C 115.9(9) . . ?
C58C C57C C59C 106.3(12) . . ?
C60C C57C C56C 111.3(10) . . ?
C60C C57C C58C 115.0(11) . . ?
C60C C57C C59C 100.7(11) . . ?
C57C C58C H58A 109.5 . . ?
C57C C58C H58B 109.5 . . ?
C57C C58C H58C 109.5 . . ?
H58A C58C H58B 109.5 . . ?
H58A C58C H58C 109.5 . . ?
H58B C58C H58C 109.5 . . ?
C57C C59C H59A 109.5 . . ?
C57C C59C H59B 109.5 . . ?
C57C C59C H59C 109.5 . . ?
H59A C59C H59B 109.5 . . ?
H59A C59C H59C 109.5 . . ?
H59B C59C H59C 109.5 . . ?
C57C C60C H60D 109.5 . . ?
C57C C60C H60E 109.5 . . ?
C57C C60C H60F 109.5 . . ?
H60D C60C H60E 109.5 . . ?
H60D C60C H60F 109.5 . . ?
H60E C60C H60F 109.5 . . ?
C61C O25C Cr7C 135.2(7) . . ?
C61C O26C Cr8C 131.6(7) . . ?
O25C C61C C62C 115.8(9) . . ?
O26C C61C O25C 126.8(9) . . ?
O26C C61C C62C 117.3(10) . . ?
C63C C62C C61C 109.2(10) . . ?
C63C C62C C64C 107.5(13) . . ?
C64C C62C C61C 106.2(11) . . ?
C65C C62C C61C 110.0(10) . . ?
C65C C62C C63C 109.1(12) . . ?
C65C C62C C64C 114.7(13) . . ?
C62C C63C H63A 109.5 . . ?
C62C C63C H63B 109.5 . . ?
C62C C63C H63C 109.5 . . ?
H63A C63C H63B 109.5 . . ?
H63A C63C H63C 109.5 . . ?
H63B C63C H63C 109.5 . . ?
C62C C64C H64A 109.5 . . ?
C62C C64C H64B 109.5 . . ?
C62C C64C H64C 109.5 . . ?
H64A C64C H64B 109.5 . . ?
H64A C64C H64C 109.5 . . ?
H64B C64C H64C 109.5 . . ?
C62C C65C H65D 109.5 . . ?
C62C C65C H65E 109.5 . . ?
C62C C65C H65F 109.5 . . ?
H65D C65C H65E 109.5 . . ?
H65D C65C H65F 109.5 . . ?
H65E C65C H65F 109.5 . . ?
C66C O27C Cr7C 130.9(7) . . ?
C66C O28C Cr8C 138.2(7) . . ?
O27C C66C C67C 119.6(8) . . ?
O28C C66C O27C 123.7(9) . . ?
O28C C66C C67C 116.7(8) . . ?
C66C C67C C69C 109.7(8) . . ?
C66C C67C C70C 104.5(8) . . ?
C68C C67C C66C 111.5(8) . . ?
C68C C67C C69C 111.9(8) . . ?
C68C C67C C70C 111.6(9) . . ?
C69C C67C C70C 107.3(8) . . ?
C67C C68C H68A 109.5 . . ?
C67C C68C H68B 109.5 . . ?
C67C C68C H68C 109.5 . . ?
H68A C68C H68B 109.5 . . ?
H68A C68C H68C 109.5 . . ?
H68B C68C H68C 109.5 . . ?
C67C C69C H69A 109.5 . . ?
C67C C69C H69B 109.5 . . ?
C67C C69C H69C 109.5 . . ?
H69A C69C H69B 109.5 . . ?
H69A C69C H69C 109.5 . . ?
H69B C69C H69C 109.5 . . ?
C67C C70C H70D 109.5 . . ?
C67C C70C H70E 109.5 . . ?
C67C C70C H70F 109.5 . . ?
H70D C70C H70E 109.5 . . ?
H70D C70C H70F 109.5 . . ?
H70E C70C H70F 109.5 . . ?
C71C O29C Cr8C 134.6(7) . . ?
C71C O30C Cr1C 132.0(7) . . ?
O29C C71C C72C 114.3(9) . . ?
O30C C71C O29C 126.9(9) . . ?
O30C C71C C72C 118.7(10) . . ?
C73C C72C C71C 109.4(10) . . ?
C73C C72C C74C 111.0(12) . . ?
C73C C72C C75C 112.5(12) . . ?
C74C C72C C71C 108.9(10) . . ?
C75C C72C C71C 109.3(10) . . ?
C75C C72C C74C 105.7(11) . . ?
C72C C73C H73A 109.5 . . ?
C72C C73C H73B 109.5 . . ?
C72C C73C H73C 109.5 . . ?
H73A C73C H73B 109.5 . . ?
H73A C73C H73C 109.5 . . ?
H73B C73C H73C 109.5 . . ?
C72C C74C H74A 109.5 . . ?
C72C C74C H74B 109.5 . . ?
C72C C74C H74C 109.5 . . ?
H74A C74C H74B 109.5 . . ?
H74A C74C H74C 109.5 . . ?
H74B C74C H74C 109.5 . . ?
C72C C75C H75D 109.5 . . ?
C72C C75C H75E 109.5 . . ?
C72C C75C H75F 109.5 . . ?
H75D C75C H75E 109.5 . . ?
H75D C75C H75F 109.5 . . ?
H75E C75C H75F 109.5 . . ?
C76C O31C Cr8C 131.0(7) . . ?
C76C O32C Cr1C 137.9(7) . . ?
O31C C76C O32C 124.1(9) . . ?
O31C C76C C77C 120.1(9) . . ?
O32C C76C C77C 115.7(9) . . ?
C78C C77C C76C 111.5(9) . . ?
C78C C77C C79C 108.0(10) . . ?
C78C C77C C80C 113.3(11) . . ?
C79C C77C C76C 107.3(10) . . ?
C79C C77C C80C 107.5(11) . . ?
C80C C77C C76C 108.9(9) . . ?
C77C C78C H78A 109.5 . . ?
C77C C78C H78B 109.5 . . ?
C77C C78C H78C 109.5 . . ?
H78A C78C H78B 109.5 . . ?
H78A C78C H78C 109.5 . . ?
H78B C78C H78C 109.5 . . ?
C77C C79C H79D 109.5 . . ?
C77C C79C H79E 109.5 . . ?
C77C C79C H79F 109.5 . . ?
H79D C79C H79E 109.5 . . ?
H79D C79C H79F 109.5 . . ?
H79E C79C H79F 109.5 . . ?
C77C C80C H80D 109.5 . . ?
C77C C80C H80E 109.5 . . ?
C77C C80C H80F 109.5 . . ?
H80D C80C H80E 109.5 . . ?
H80D C80C H80F 109.5 . . ?
H80E C80C H80F 109.5 . . ?
N1E Cu1E Cu2E 175.0(2) . . ?
O6E Cu1E Cu2E 83.8(2) . . ?
O6E Cu1E N1E 92.3(3) . . ?
O8E Cu1E Cu2E 85.3(2) . . ?
O8E Cu1E N1E 91.5(3) . . ?
O8E Cu1E O6E 89.5(3) . . ?
O10E Cu1E Cu2E 83.2(2) . . ?
O10E Cu1E N1E 100.7(3) . . ?
O10E Cu1E O6E 167.0(3) . . ?
O10E Cu1E O8E 89.7(4) . . ?
O12E Cu1E Cu2E 85.8(2) . . ?
O12E Cu1E N1E 97.4(3) . . ?
O12E Cu1E O6E 89.2(4) . . ?
O12E Cu1E O8E 171.1(3) . . ?
O12E Cu1E O10E 89.5(4) . . ?
N5E Cu2E Cu1E 175.1(2) . . ?
O5E Cu2E Cu1E 85.52(19) . . ?
O5E Cu2E N5E 94.3(3) . . ?
O5E Cu2E O7E 89.7(3) . . ?
O5E Cu2E O11E 88.9(3) . . ?
O7E Cu2E Cu1E 84.3(2) . . ?
O7E Cu2E N5E 90.8(3) . . ?
O9E Cu2E Cu1E 85.6(2) . . ?
O9E Cu2E N5E 94.5(3) . . ?
O9E Cu2E O5E 171.1(3) . . ?
O9E Cu2E O7E 88.9(3) . . ?
O9E Cu2E O11E 90.6(3) . . ?
O11E Cu2E Cu1E 83.5(2) . . ?
O11E Cu2E N5E 101.4(3) . . ?
O11E Cu2E O7E 167.8(3) . . ?
N4E Cu3E Cu4E 175.8(2) . . ?
O14E Cu3E Cu4E 85.8(2) . . ?
O14E Cu3E N4E 98.3(3) . . ?
O14E Cu3E O16E 90.9(3) . . ?
O14E Cu3E O18E 172.1(3) . . ?
O14E Cu3E O20E 88.0(3) . . ?
O16E Cu3E Cu4E 82.5(2) . . ?
O16E Cu3E N4E 96.7(3) . . ?
O16E Cu3E O18E 90.5(3) . . ?
O16E Cu3E O20E 166.9(3) . . ?
O18E Cu3E Cu4E 86.6(2) . . ?
O18E Cu3E N4E 89.3(3) . . ?
O18E Cu3E O20E 89.0(3) . . ?
O20E Cu3E Cu4E 84.47(17) . . ?
O20E Cu3E N4E 96.3(3) . . ?
N2E Cu4E Cu3E 174.9(2) 1_455 . ?
O13E Cu4E Cu3E 83.6(2) . . ?
O13E Cu4E N2E 101.1(3) . 1_455 ?
O13E Cu4E O17E 166.1(3) . . ?
O13E Cu4E O19E 88.3(3) . . ?
O15E Cu4E Cu3E 86.86(19) . . ?
O15E Cu4E N2E 94.8(3) . 1_455 ?
O15E Cu4E O13E 90.5(3) . . ?
O15E Cu4E O17E 91.2(3) . . ?
O15E Cu4E O19E 171.8(3) . . ?
O17E Cu4E Cu3E 82.7(2) . . ?
O17E Cu4E N2E 92.5(3) . 1_455 ?
O19E Cu4E Cu3E 84.91(19) . . ?
O19E Cu4E N2E 93.4(3) . 1_455 ?
O19E Cu4E O17E 88.1(3) . . ?
C30 C0AP C77 120.0 . . ?
C30 C0AP C189 119.9(8) . . ?
C77 C0AP C189 119.8(8) . . ?
C0AP C30 H30 120.0 . . ?
C0AP C30 C0A1 120.0 . . ?
C0A1 C30 H30 120.0 . . ?
C30 C0A1 H0A1 120.0 . . ?
C30 C0A1 C2 120.0 . . ?
C2 C0A1 H0A1 120.0 . . ?
C0A1 C2 H2 120.0 . . ?
C0A1 C2 C0BB 120.0 . . ?
C0BB C2 H2 120.0 . . ?
C2 C0BB H0BG 120.0 . . ?
C77 C0BB C2 120.0 . . ?
C77 C0BB H0BG 120.0 . . ?
C0AP C77 H77 120.0 . . ?
C0BB C77 C0AP 120.0 . . ?
C0BB C77 H77 120.0 . . ?
C5E O1E C6E 129.0(9) . . ?
C5E O1E C6F 115.6(15) . . ?
C1E N1E Cu1E 123.0(7) . . ?
C4E N1E Cu1E 119.4(6) . . ?
C4E N1E C1E 117.6(8) . . ?
C1E N2E Cu4E 115.8(6) . 1_655 ?
C2E N2E Cu4E 125.3(6) . 1_655 ?
C2E N2E C1E 118.8(8) . . ?
N1E C1E N2E 122.3(9) . . ?
N1E C1E H1E 118.8 . . ?
N2E C1E H1E 118.8 . . ?
N2E C2E H2E 119.3 . . ?
N2E C2E C3E 121.5(9) . . ?
C3E C2E H2E 119.3 . . ?
C2E C3E C5E 119.5(8) . . ?
C4E C3E C2E 116.9(9) . . ?
C4E C3E C5E 123.5(8) . . ?
N1E C4E C3E 122.9(9) . . ?
N1E C4E H4E 118.5 . . ?
C3E C4E H4E 118.5 . . ?
O1E C5E C3E 110.2(8) . . ?
O2E C5E O1E 123.4(9) . . ?
O2E C5E C3E 126.3(8) . . ?
C7E C6E O1E 119.5(16) . . ?
C11E C6E O1E 118.0(16) . . ?
C11E C6E C7E 122.5(12) . . ?
C6E C7E H7E 120.0 . . ?
C8E C7E C6E 120.0(15) . . ?
C8E C7E H7E 120.0 . . ?
C7E C8E H8E 118.7 . . ?
C7E C8E C9E 122.5(14) . . ?
C9E C8E H8E 118.7 . . ?
C8E C9E C10E 117.3(11) . . ?
C8E C9E C12E 120.7(12) . . ?
C10E C9E C12E 122.0(12) . . ?
C9E C10E H10E 119.3 . . ?
C11E C10E C9E 121.3(14) . . ?
C11E C10E H10E 119.3 . . ?
C6E C11E C10E 116.3(14) . . ?
C6E C11E H11E 121.8 . . ?
C10E C11E H11E 121.8 . . ?
C9E C12E H12A 107.3 . . ?
C9E C12E H12B 107.3 . . ?
H12A C12E H12B 106.9 . . ?
C13E C12E C9E 120.3(8) . . ?
C13E C12E H12A 107.3 . . ?
C13E C12E H12B 107.3 . . ?
C12E C13E H13A 112.2 . . ?
C12E C13E H13B 112.2 . . ?
C12E C13E N3E 98.0(10) . . ?
H13A C13E H13B 109.8 . . ?
N3E C13E H13A 112.2 . . ?
N3E C13E H13B 112.2 . . ?
C13E N3E H3EA 110.5 . . ?
C13E N3E H3EB 110.5 . . ?
H3EA N3E H3EB 108.7 . . ?
C14E N3E C13E 106.0(11) . . ?
C14E N3E H3EA 110.5 . . ?
C14E N3E H3EB 110.5 . . ?
N3E C14E H14A 108.7 . . ?
N3E C14E H14B 108.7 . . ?
N3E C14E C15E 114.3(8) . . ?
H14A C14E H14B 107.6 . . ?
C15E C14E H14A 108.7 . . ?
C15E C14E H14B 108.7 . . ?
C16E C15E C14E 119.0(13) . . ?
C16E C15E C20E 120.0 . . ?
C20E C15E C14E 121.0(13) . . ?
C15E C16E H16E 120.0 . . ?
C17E C16E C15E 120.0 . . ?
C17E C16E H16E 120.0 . . ?
C16E C17E H17E 120.0 . . ?
C16E C17E C18E 120.0 . . ?
C18E C17E H17E 120.0 . . ?
C17E C18E S21E 123.5(10) . . ?
C19E C18E C17E 120.0 . . ?
C19E C18E S21E 116.5(10) . . ?
C18E C19E H19E 120.0 . . ?
C18E C19E C20E 120.0 . . ?
C20E C19E H19E 120.0 . . ?
C15E C20E H20E 120.0 . . ?
C19E C20E C15E 120.0 . . ?
C19E C20E H20E 120.0 . . ?
C18 S21E C18E 110.8(11) . . ?
C26E O3E C27E 132.3(10) . . ?
C26E O3E C27F 119.3(10) . . ?
C22E N4E Cu3E 124.7(7) . . ?
C22E N4E C25E 116.0(8) . . ?
C25E N4E Cu3E 119.3(6) . . ?
C22E N5E Cu2E 118.8(6) . . ?
C23E N5E Cu2E 124.0(6) . . ?
C23E N5E C22E 117.2(8) . . ?
N4E C22E N5E 125.4(9) . . ?
N4E C22E H22E 117.3 . . ?
N5E C22E H22E 117.3 . . ?
N5E C23E H23E 119.4 . . ?
N5E C23E C24E 121.3(8) . . ?
C24E C23E H23E 119.4 . . ?
C23E C24E C26E 119.2(8) . . ?
C25E C24E C23E 117.2(9) . . ?
C25E C24E C26E 123.7(9) . . ?
N4E C25E C24E 122.9(8) . . ?
N4E C25E H25E 118.5 . . ?
C24E C25E H25E 118.5 . . ?
O3E C26E C24E 110.8(8) . . ?
O4E C26E O3E 121.4(9) . . ?
O4E C26E C24E 127.7(9) . . ?
C28E C27E O3E 119(2) . . ?
C32E C27E O3E 119(2) . . ?
C32E C27E C28E 121.7(14) . . ?
C27E C28E H28E 119.5 . . ?
C29E C28E C27E 121.0(19) . . ?
C29E C28E H28E 119.5 . . ?
C28E C29E H29E 119.5 . . ?
C28E C29E C30E 121.0(18) . . ?
C30E C29E H29E 119.5 . . ?
C29E C30E C31E 118.1(14) . . ?
C29E C30E C33E 121.8(15) . . ?
C31E C30E C33E 120.1(15) . . ?
C30E C31E H31E 119.2 . . ?
C32E C31E C30E 121.6(17) . . ?
C32E C31E H31E 119.2 . . ?
C27E C32E C31E 116.6(19) . . ?
C27E C32E H32E 121.7 . . ?
C31E C32E H32E 121.7 . . ?
C30E C33E H33A 108.2 . . ?
C30E C33E H33B 108.2 . . ?
H33A C33E H33B 107.3 . . ?
C34E C33E C30E 116.4(12) . . ?
C34E C33E H33A 108.2 . . ?
C34E C33E H33B 108.2 . . ?
C33E C34E H34A 113.1 . . ?
C33E C34E H34B 113.1 . . ?
C33E C34E N6E 93.3(13) . . ?
H34A C34E H34B 110.4 . . ?
N6E C34E H34A 113.1 . . ?
N6E C34E H34B 113.1 . . ?
C34E N6E H6EA 112.4 . . ?
C34E N6E H6EB 112.4 . . ?
H6EA N6E H6EB 110.0 . . ?
C35E N6E C34E 96.8(13) . . ?
C35E N6E H6EA 112.4 . . ?
C35E N6E H6EB 112.4 . . ?
N6E C35E H35A 108.7 . . ?
N6E C35E H35B 108.7 . . ?
N6E C35E C36E 114.1(11) . . ?
H35A C35E H35B 107.6 . . ?
C36E C35E H35A 108.7 . . ?
C36E C35E H35B 108.7 . . ?
C37E C36E C35E 120.3(18) . . ?
C37E C36E C41E 120.0 . . ?
C41E C36E C35E 119.7(18) . . ?
C36E C37E H37E 120.0 . . ?
C38E C37E C36E 120.0 . . ?
C38E C37E H37E 120.0 . . ?
C37E C38E H38E 120.0 . . ?
C39E C38E C37E 120.0 . . ?
C39E C38E H38E 120.0 . . ?
C38E C39E C40E 120.0 . . ?
C38E C39E S42E 126.3(14) . . ?
C40E C39E S42E 113.7(14) . . ?
C39E C40E H40E 120.0 . . ?
C41E C40E C39E 120.0 . . ?
C41E C40E H40E 120.0 . . ?
C36E C41E H41E 120.0 . . ?
C40E C41E C36E 120.0 . . ?
C40E C41E H41E 120.0 . . ?
C39E S42E C313 118.4(12) . . ?
C43E O5E Cu2E 123.0(5) . . ?
C43E O6E Cu1E 124.0(6) . . ?
O5E C43E C44E 119.1(7) . . ?
O6E C43E O5E 123.3(8) . . ?
O6E C43E C44E 117.6(8) . . ?
C45E C44E C43E 108.8(9) . . ?
C45E C44E C46E 108.4(11) . . ?
C45E C44E C47E 110.1(13) . . ?
C46E C44E C43E 109.9(9) . . ?
C46E C44E C47E 108.5(11) . . ?
C47E C44E C43E 111.1(9) . . ?
C44E C45E H45A 109.5 . . ?
C44E C45E H45B 109.5 . . ?
C44E C45E H45C 109.5 . . ?
H45A C45E H45B 109.5 . . ?
H45A C45E H45C 109.5 . . ?
H45B C45E H45C 109.5 . . ?
C44E C46E H46A 109.5 . . ?
C44E C46E H46B 109.5 . . ?
C44E C46E H46C 109.5 . . ?
H46A C46E H46B 109.5 . . ?
H46A C46E H46C 109.5 . . ?
H46B C46E H46C 109.5 . . ?
C44E C47E H47A 109.5 . . ?
C44E C47E H47B 109.5 . . ?
C44E C47E H47C 109.5 . . ?
H47A C47E H47B 109.5 . . ?
H47A C47E H47C 109.5 . . ?
H47B C47E H47C 109.5 . . ?
C48E O7E Cu2E 122.6(6) . . ?
C48E O8E Cu1E 122.8(6) . . ?
O7E C48E C49E 117.1(9) . . ?
O8E C48E O7E 124.5(9) . . ?
O8E C48E C49E 118.2(9) . . ?
C50E C49E C48E 110.7(10) . . ?
C50E C49E C51E 110.8(12) . . ?
C50E C49E C52E 109.9(13) . . ?
C51E C49E C48E 107.5(11) . . ?
C52E C49E C48E 113.1(11) . . ?
C52E C49E C51E 104.6(13) . . ?
C49E C50E H50A 109.5 . . ?
C49E C50E H50B 109.5 . . ?
C49E C50E H50C 109.5 . . ?
H50A C50E H50B 109.5 . . ?
H50A C50E H50C 109.5 . . ?
H50B C50E H50C 109.5 . . ?
C49E C51E H51A 109.5 . . ?
C49E C51E H51B 109.5 . . ?
C49E C51E H51C 109.5 . . ?
H51A C51E H51B 109.5 . . ?
H51A C51E H51C 109.5 . . ?
H51B C51E H51C 109.5 . . ?
C49E C52E H52A 109.5 . . ?
C49E C52E H52B 109.5 . . ?
C49E C52E H52C 109.5 . . ?
H52A C52E H52B 109.5 . . ?
H52A C52E H52C 109.5 . . ?
H52B C52E H52C 109.5 . . ?
C53E O9E Cu2E 121.6(7) . . ?
C53E O10E Cu1E 124.1(6) . . ?
O9E C53E C54E 117.9(9) . . ?
O10E C53E O9E 125.1(9) . . ?
O10E C53E C54E 116.9(9) . . ?
C55E C54E C53E 108.4(10) . . ?
C55E C54E C56E 107.9(12) . . ?
C56E C54E C53E 106.3(11) . . ?
C57E C54E C53E 111.5(10) . . ?
C57E C54E C55E 113.0(13) . . ?
C57E C54E C56E 109.4(13) . . ?
C54E C55E H55A 109.5 . . ?
C54E C55E H55B 109.5 . . ?
C54E C55E H55C 109.5 . . ?
H55A C55E H55B 109.5 . . ?
H55A C55E H55C 109.5 . . ?
H55B C55E H55C 109.5 . . ?
C54E C56E H56A 109.5 . . ?
C54E C56E H56B 109.5 . . ?
C54E C56E H56C 109.5 . . ?
H56A C56E H56B 109.5 . . ?
H56A C56E H56C 109.5 . . ?
H56B C56E H56C 109.5 . . ?
C54E C57E H57A 109.5 . . ?
C54E C57E H57B 109.5 . . ?
C54E C57E H57C 109.5 . . ?
H57A C57E H57B 109.5 . . ?
H57A C57E H57C 109.5 . . ?
H57B C57E H57C 109.5 . . ?
C58E O11E Cu2E 123.3(6) . . ?
C58E O12E Cu1E 122.6(6) . . ?
O11E C58E C59E 116.4(8) . . ?
O12E C58E O11E 124.1(9) . . ?
O12E C58E C59E 119.4(9) . . ?
C60E C59E C58E 110.3(10) . . ?
C60E C59E C61E 109.9(11) . . ?
C60E C59E C62E 112.6(12) . . ?
C61E C59E C58E 106.4(10) . . ?
C61E C59E C62E 109.2(12) . . ?
C62E C59E C58E 108.3(10) . . ?
C59E C60E H60A 109.5 . . ?
C59E C60E H60B 109.5 . . ?
C59E C60E H60C 109.5 . . ?
H60A C60E H60B 109.5 . . ?
H60A C60E H60C 109.5 . . ?
H60B C60E H60C 109.5 . . ?
C59E C61E H61A 109.5 . . ?
C59E C61E H61B 109.5 . . ?
C59E C61E H61C 109.5 . . ?
H61A C61E H61B 109.5 . . ?
H61A C61E H61C 109.5 . . ?
H61B C61E H61C 109.5 . . ?
C59E C62E H62A 109.5 . . ?
C59E C62E H62B 109.5 . . ?
C59E C62E H62C 109.5 . . ?
H62A C62E H62B 109.5 . . ?
H62A C62E H62C 109.5 . . ?
H62B C62E H62C 109.5 . . ?
C63E O13E Cu4E 123.8(6) . . ?
C63E O14E Cu3E 124.0(6) . . ?
O13E C63E C64E 117.3(9) . . ?
O14E C63E O13E 122.8(9) . . ?
O14E C63E C64E 119.9(9) . . ?
C65E C64E C63E 110.0(10) . . ?
C65E C64E C66E 110.9(11) . . ?
C65E C64E C67E 108.7(11) . . ?
C66E C64E C63E 107.3(9) . . ?
C67E C64E C63E 110.8(10) . . ?
C67E C64E C66E 109.1(11) . . ?
C64E C65E H65A 109.5 . . ?
C64E C65E H65B 109.5 . . ?
C64E C65E H65C 109.5 . . ?
H65A C65E H65B 109.5 . . ?
H65A C65E H65C 109.5 . . ?
H65B C65E H65C 109.5 . . ?
C64E C66E H66A 109.5 . . ?
C64E C66E H66B 109.5 . . ?
C64E C66E H66C 109.5 . . ?
H66A C66E H66B 109.5 . . ?
H66A C66E H66C 109.5 . . ?
H66B C66E H66C 109.5 . . ?
C64E C67E H67A 109.5 . . ?
C64E C67E H67B 109.5 . . ?
C64E C67E H67C 109.5 . . ?
H67A C67E H67B 109.5 . . ?
H67A C67E H67C 109.5 . . ?
H67B C67E H67C 109.5 . . ?
C68E O15E Cu4E 121.2(6) . . ?
C68E O16E Cu3E 125.3(6) . . ?
O15E C68E C69E 117.8(8) . . ?
O16E C68E O15E 124.2(8) . . ?
O16E C68E C69E 118.0(8) . . ?
C70E C69E C68E 111.9(10) . . ?
C70E C69E C71E 111.4(13) . . ?
C70E C69E C72E 108.8(14) . . ?
C71E C69E C68E 110.3(10) . . ?
C72E C69E C68E 108.3(10) . . ?
C72E C69E C71E 105.9(14) . . ?
C69E C70E H70A 109.5 . . ?
C69E C70E H70B 109.5 . . ?
C69E C70E H70C 109.5 . . ?
H70A C70E H70B 109.5 . . ?
H70A C70E H70C 109.5 . . ?
H70B C70E H70C 109.5 . . ?
C69E C71E H71A 109.5 . . ?
C69E C71E H71B 109.5 . . ?
C69E C71E H71C 109.5 . . ?
H71A C71E H71B 109.5 . . ?
H71A C71E H71C 109.5 . . ?
H71B C71E H71C 109.5 . . ?
C69E C72E H72A 109.5 . . ?
C69E C72E H72B 109.5 . . ?
C69E C72E H72C 109.5 . . ?
H72A C72E H72B 109.5 . . ?
H72A C72E H72C 109.5 . . ?
H72B C72E H72C 109.5 . . ?
C73E O17E Cu4E 125.4(6) . . ?
C73E O18E Cu3E 121.8(7) . . ?
O17E C73E O18E 123.5(9) . . ?
O17E C73E C74E 120.2(9) . . ?
O18E C73E C74E 116.3(9) . . ?
C75E C74E C73E 108.1(10) . . ?
C75E C74E C77E 112.4(13) . . ?
C76E C74E C73E 110.3(11) . . ?
C76E C74E C75E 111.0(11) . . ?
C76E C74E C77E 107.0(13) . . ?
C77E C74E C73E 108.0(10) . . ?
C74E C75E H75A 109.5 . . ?
C74E C75E H75B 109.5 . . ?
C74E C75E H75C 109.5 . . ?
H75A C75E H75B 109.5 . . ?
H75A C75E H75C 109.5 . . ?
H75B C75E H75C 109.5 . . ?
C74E C76E H76A 109.5 . . ?
C74E C76E H76B 109.5 . . ?
C74E C76E H76C 109.5 . . ?
H76A C76E H76B 109.5 . . ?
H76A C76E H76C 109.5 . . ?
H76B C76E H76C 109.5 . . ?
C74E C77E H77A 109.5 . . ?
C74E C77E H77B 109.5 . . ?
C74E C77E H77C 109.5 . . ?
H77A C77E H77B 109.5 . . ?
H77A C77E H77C 109.5 . . ?
H77B C77E H77C 109.5 . . ?
C78E O19E Cu4E 123.6(5) . . ?
C78E O20E Cu3E 123.2(6) . . ?
O19E C78E C79E 117.6(7) . . ?
O20E C78E O19E 123.8(8) . . ?
O20E C78E C79E 118.6(8) . . ?
C80E C79E C78E 109.0(9) . . ?
C81E C79E C78E 112.3(8) . . ?
C81E C79E C80E 107.5(11) . . ?
C82E C79E C78E 108.5(9) . . ?
C82E C79E C80E 107.6(10) . . ?
C82E C79E C81E 111.8(10) . . ?
C79E C80E H80A 109.5 . . ?
C79E C80E H80B 109.5 . . ?
C79E C80E H80C 109.5 . . ?
H80A C80E H80B 109.5 . . ?
H80A C80E H80C 109.5 . . ?
H80B C80E H80C 109.5 . . ?
C79E C81E H81A 109.5 . . ?
C79E C81E H81B 109.5 . . ?
C79E C81E H81C 109.5 . . ?
H81A C81E H81B 109.5 . . ?
H81A C81E H81C 109.5 . . ?
H81B C81E H81C 109.5 . . ?
C79E C82E H82A 109.5 . . ?
C79E C82E H82B 109.5 . . ?
C79E C82E H82C 109.5 . . ?
H82A C82E H82B 109.5 . . ?
H82A C82E H82C 109.5 . . ?
H82B C82E H82C 109.5 . . ?
H0AA C0AQ H0AB 109.5 . . ?
H0AA C0AQ H0AC 109.5 . . ?
H0AB C0AQ H0AC 109.5 . . ?
C080 C0AQ H0AA 109.5 . . ?
C080 C0AQ H0AB 109.5 . . ?
C080 C0AQ H0AC 109.5 . . ?
C0BJ C080 C0AQ 118.7(8) . . ?
C0BJ C080 C076 120.0 . . ?
C076 C080 C0AQ 121.3(8) . . ?
C080 C0BJ H0BJ 120.0 . . ?
C080 C0BJ C06Z 120.0 . . ?
C06Z C0BJ H0BJ 120.0 . . ?
C0BJ C06Z H06Z 120.0 . . ?
C08S C06Z C0BJ 120.0 . . ?
C08S C06Z H06Z 120.0 . . ?
C06Z C08S H08S 120.0 . . ?
C06Z C08S C092 120.0 . . ?
C092 C08S H08S 120.0 . . ?
C08S C092 H092 120.0 . . ?
C076 C092 C08S 120.0 . . ?
C076 C092 H092 120.0 . . ?
C080 C076 H076 120.0 . . ?
C092 C076 C080 120.0 . . ?
C092 C076 H076 120.0 . . ?
C07W C084 C08L 120.0 . . ?
C07W C084 C7 120.4(8) . . ?
C08L C084 C7 119.6(8) . . ?
C084 C07W H07W 120.0 . . ?
C07V C07W C084 120.0 . . ?
C07V C07W H07W 120.0 . . ?
C07W C07V H07V 120.0 . . ?
C09W C07V C07W 120.0 . . ?
C09W C07V H07V 120.0 . . ?
C07V C09W H09W 120.0 . . ?
C07V C09W C0AY 120.0 . . ?
C0AY C09W H09W 120.0 . . ?
C09W C0AY H0AY 120.0 . . ?
C09W C0AY C08L 120.0 . . ?
C08L C0AY H0AY 120.0 . . ?
C084 C08L H08L 120.0 . . ?
C0AY C08L C084 120.0 . . ?
C0AY C08L H08L 120.0 . . ?
H0BH C0B0 H0BI 109.5 . . ?
H0BH C0B0 H0BK 109.5 . . ?
H0BI C0B0 H0BK 109.5 . . ?
C183 C0B0 H0BH 109.5 . . ?
C183 C0B0 H0BI 109.5 . . ?
C183 C0B0 H0BK 109.5 . . ?
H0BA C0B5 H0BB 109.5 . . ?
H0BA C0B5 H0BC 109.5 . . ?
H0BB C0B5 H0BC 109.5 . . ?
C81 C0B5 H0BA 109.5 . . ?
C81 C0B5 H0BB 109.5 . . ?
C81 C0B5 H0BC 109.5 . . ?
C05B C04Y H04Y 117.6 . . ?
C05B C04Y C058 124.9(13) . . ?
C058 C04Y H04Y 117.6 . . ?
C04Y C05B H05B 120.4 . . ?
C04Y C05B C81 119.1(12) . . ?
C81 C05B H05B 120.4 . . ?
C04Y C058 H058 120.9 . . ?
C04Y C058 C83 118.2(13) . . ?
C83 C058 H058 120.9 . . ?
C0B5 C81 C05B 124(2) . . ?
C0B5 C81 C82 119(2) . . ?
C05B C81 H81 121.6 . . ?
C82 C81 C05B 116.8(12) . . ?
C82 C81 H81 121.6 . . ?
C81 C82 H82 118.3 . . ?
C83 C82 C81 123.4(14) . . ?
C83 C82 H82 118.3 . . ?
C058 C83 H83 121.2 . . ?
C058 C83 C84 124.4(16) . . ?
C82 C83 C058 117.5(14) . . ?
C82 C83 H83 121.2 . . ?
C82 C83 C84 117.6(17) . . ?
C83 C84 H84A 109.5 . . ?
C83 C84 H84B 109.5 . . ?
C83 C84 H84C 109.5 . . ?
H84A C84 H84B 109.5 . . ?
H84A C84 H84C 109.5 . . ?
H84B C84 H84C 109.5 . . ?
H0BD C0B6 H0BE 109.5 . . ?
H0BD C0B6 H0BF 109.5 . . ?
H0BE C0B6 H0BF 109.5 . . ?
C081 C0B6 H0BD 109.5 . . ?
C081 C0B6 H0BE 109.5 . . ?
C081 C0B6 H0BF 109.5 . . ?
C06M C05X H05X 119.4 . . ?
C06O C05X H05X 119.4 . . ?
C06O C05X C06M 121.2(15) . . ?
C06O C06G C1 119.4(17) . . ?
C06R C06G C06O 118.5(16) . . ?
C06R C06G C1 121.6(18) . . ?
C05X C06M H06M 120.6 . . ?
C05X C06M C081 118.7(15) . . ?
C081 C06M H06M 120.6 . . ?
C05X C06O C06G 118.6(16) . . ?
C05X C06O H06O 120.7 . . ?
C06G C06O H06O 120.7 . . ?
C06G C06R H06R 117.0 . . ?
C081 C06R C06G 126.0(17) . . ?
C081 C06R H06R 117.0 . . ?
C06M C081 C0B6 120.6(18) . . ?
C06R C081 C0B6 122.0(19) . . ?
C06R C081 C06M 116.9(16) . . ?
C09Q C0BK C0BL 120.0 . . ?
C09Q C0BK C38 119.7(8) . . ?
C0BL C0BK C38 120.3(8) . . ?
C0BK C09Q H09Q 120.0 . . ?
C0BK C09Q C098 120.0 . . ?
C098 C09Q H09Q 120.0 . . ?
C09Q C098 H098 120.0 . . ?
C09Q C098 C0 120.0 . . ?
C0 C098 H098 120.0 . . ?
C098 C0 H0 120.0 . . ?
C09R C0 C098 120.0 . . ?
C09R C0 H0 120.0 . . ?
C0 C09R H09R 120.0 . . ?
C0 C09R C0BL 120.0 . . ?
C0BL C09R H09R 120.0 . . ?
C0BK C0BL H0BL 120.0 . . ?
C09R C0BL C0BK 120.0 . . ?
C09R C0BL H0BL 120.0 . . ?
C7F C6F O1E 136(3) . . ?
C11F C6F O1E 105(2) . . ?
C11F C6F C7F 118.7(16) . . ?
C6F C7F H7F 119.3 . . ?
C8F C7F C6F 121(2) . . ?
C8F C7F H7F 119.3 . . ?
C7F C8F H8F 120.2 . . ?
C7F C8F C9F 120(2) . . ?
C9F C8F H8F 120.2 . . ?
C8F C9F C10F 111.9(17) . . ?
C8F C9F C12F 121.1(13) . . ?
C10F C9F C12F 122.3(12) . . ?
C9F C10F H10F 120.2 . . ?
C11F C10F C9F 120(2) . . ?
C11F C10F H10F 120.2 . . ?
C6F C11F C10F 117(2) . . ?
C6F C11F H11F 121.5 . . ?
C10F C11F H11F 121.5 . . ?
C9F C12F H12C 107.2 . . ?
C9F C12F H12D 107.2 . . ?
H12C C12F H12D 106.9 . . ?
C13F C12F C9F 120.4(15) . . ?
C13F C12F H12C 107.2 . . ?
C13F C12F H12D 107.2 . . ?
C12F C13F H13C 113.0 . . ?
C12F C13F H13D 113.0 . . ?
C12F C13F N3F 93.4(15) . . ?
H13C C13F H13D 110.4 . . ?
N3F C13F H13C 113.0 . . ?
N3F C13F H13D 113.0 . . ?
C13F N3F H3FA 112.8 . . ?
C13F N3F H3FB 112.8 . . ?
H3FA N3F H3FB 110.3 . . ?
C14F N3F C13F 94.7(15) . . ?
C14F N3F H3FA 112.8 . . ?
C14F N3F H3FB 112.8 . . ?
N3F C14F H14C 108.1 . . ?
N3F C14F H14D 108.1 . . ?
N3F C14F C15F 116.8(13) . . ?
H14C C14F H14D 107.3 . . ?
C15F C14F H14C 108.1 . . ?
C15F C14F H14D 108.1 . . ?
C16F C15F C14F 123.3(18) . . ?
C16F C15F C20F 120.0 . . ?
C20F C15F C14F 116.7(18) . . ?
C15F C16F H16F 120.0 . . ?
C17F C16F C15F 120.0 . . ?
C17F C16F H16F 120.0 . . ?
C16F C17F H17F 120.0 . . ?
C16F C17F C18F 120.0 . . ?
C18F C17F H17F 120.0 . . ?
C17F C18F S21F 128.2(15) . . ?
C19F C18F C17F 120.0 . . ?
C19F C18F S21F 111.8(15) . . ?
C18F C19F H19F 120.0 . . ?
C20F C19F C18F 120.0 . . ?
C20F C19F H19F 120.0 . . ?
C15F C20F H20F 120.0 . . ?
C19F C20F C15F 120.0 . . ?
C19F C20F H20F 120.0 . . ?
C79 S21F C18F 115.8(11) . . ?
C28F C27F O3E 110.2(19) . . ?
C32F C27F O3E 127.9(19) . . ?
C32F C27F C28F 121.8(15) . . ?
C27F C28F H28F 119.5 . . ?
C29F C28F C27F 121(2) . . ?
C29F C28F H28F 119.5 . . ?
C28F C29F H29F 119.3 . . ?
C28F C29F C30F 121.3(18) . . ?
C30F C29F H29F 119.3 . . ?
C29F C30F C31F 116.8(14) . . ?
C29F C30F C33F 120.7(15) . . ?
C31F C30F C33F 122.5(15) . . ?
C30F C31F H31F 118.5 . . ?
C32F C31F C30F 123.1(16) . . ?
C32F C31F H31F 118.5 . . ?
C27F C32F C31F 116.0(17) . . ?
C27F C32F H32F 122.0 . . ?
C31F C32F H32F 122.0 . . ?
C30F C33F H33C 108.1 . . ?
C30F C33F H33D 108.1 . . ?
H33C C33F H33D 107.3 . . ?
C34F C33F C30F 116.6(10) . . ?
C34F C33F H33C 108.1 . . ?
C34F C33F H33D 108.1 . . ?
C33F C34F H34C 113.3 . . ?
C33F C34F H34D 113.3 . . ?
C33F C34F N6F 91.7(12) . . ?
H34C C34F H34D 110.7 . . ?
N6F C34F H34C 113.3 . . ?
N6F C34F H34D 113.3 . . ?
C34F N6F H6FA 112.5 . . ?
C34F N6F H6FB 112.5 . . ?
H6FA N6F H6FB 110.0 . . ?
C35F N6F C34F 96.3(12) . . ?
C35F N6F H6FA 112.5 . . ?
C35F N6F H6FB 112.5 . . ?
N6F C35F H35C 107.6 . . ?
N6F C35F H35D 107.6 . . ?
N6F C35F C36F 118.9(10) . . ?
H35C C35F H35D 107.0 . . ?
C36F C35F H35C 107.6 . . ?
C36F C35F H35D 107.6 . . ?
C37F C36F C35F 120.3(17) . . ?
C37F C36F C41F 120.0 . . ?
C41F C36F C35F 119.7(17) . . ?
C36F C37F H37F 120.0 . . ?
C38F C37F C36F 120.0 . . ?
C38F C37F H37F 120.0 . . ?
C37F C38F H38F 120.0 . . ?
C37F C38F C39F 120.0 . . ?
C39F C38F H38F 120.0 . . ?
C38F C39F S42F 125.1(12) . . ?
C40F C39F C38F 120.0 . . ?
C40F C39F S42F 114.9(12) . . ?
C39F C40F H40F 120.0 . . ?
C39F C40F C41F 120.0 . . ?
C41F C40F H40F 120.0 . . ?
C36F C41F H41F 120.0 . . ?
C40F C41F C36F 120.0 . . ?
C40F C41F H41F 120.0 . . ?
C39F S42F C93 114.4(12) . . ?
C0AK C183 C0B0 120.4(8) . . ?
C0AK C183 C0A4 120.0 . . ?
C0A4 C183 C0B0 119.6(8) . . ?
C183 C0AK H0AK 120.0 . . ?
C183 C0AK C160 120.0 . . ?
C160 C0AK H0AK 120.0 . . ?
C0AK C160 H160 120.0 . . ?
C0B3 C160 C0AK 120.0 . . ?
C0B3 C160 H160 120.0 . . ?
C160 C0B3 H0B3 120.0 . . ?
C160 C0B3 C170 120.0 . . ?
C170 C0B3 H0B3 120.0 . . ?
C0B3 C170 H170 120.0 . . ?
C0A4 C170 C0B3 120.0 . . ?
C0A4 C170 H170 120.0 . . ?
C183 C0A4 H0A4 120.0 . . ?
C170 C0A4 C183 120.0 . . ?
C170 C0A4 H0A4 120.0 . . ?
C06G C1 H1A 109.5 . . ?
C06G C1 H1B 109.5 . . ?
C06G C1 H1C 109.5 . . ?
H1A C1 H1B 109.5 . . ?
H1A C1 H1C 109.5 . . ?
H1B C1 H1C 109.5 . . ?
C084 C7 H7A 109.5 . . ?
C084 C7 H7B 109.5 . . ?
C084 C7 H7C 109.5 . . ?
H7A C7 H7B 109.5 . . ?
H7A C7 H7C 109.5 . . ?
H7B C7 H7C 109.5 . . ?
C0AP C189 H18J 109.5 . . ?
C0AP C189 H18K 109.5 . . ?
C0AP C189 H18L 109.5 . . ?
H18J C189 H18K 109.5 . . ?
H18J C189 H18L 109.5 . . ?
H18K C189 H18L 109.5 . . ?
C0BK C38 H38I 109.5 . . ?
C0BK C38 H38J 109.5 . . ?
C0BK C38 H38K 109.5 . . ?
H38I C38 H38J 109.5 . . ?
H38I C38 H38K 109.5 . . ?
H38J C38 H38K 109.5 . . ?
S21E C18 H18A 109.5 . . ?
S21E C18 H18B 109.5 . . ?
S21E C18 H18C 109.5 . . ?
H18A C18 H18B 109.5 . . ?
H18A C18 H18C 109.5 . . ?
H18B C18 H18C 109.5 . . ?
S21F C79 H79A 109.5 . . ?
S21F C79 H79B 109.5 . . ?
S21F C79 H79C 109.5 . . ?
H79A C79 H79B 109.5 . . ?
H79A C79 H79C 109.5 . . ?
H79B C79 H79C 109.5 . . ?
S42F C93 H93A 109.5 . . ?
S42F C93 H93B 109.5 . . ?
S42F C93 H93C 109.5 . . ?
H93A C93 H93B 109.5 . . ?
H93A C93 H93C 109.5 . . ?
H93B C93 H93C 109.5 . . ?
S42E C313 H31A 109.5 . . ?
S42E C313 H31B 109.5 . . ?
S42E C313 H31C 109.5 . . ?
H31A C313 H31B 109.5 . . ?
H31A C313 H31C 109.5 . . ?
H31B C313 H31C 109.5 . . ?
C1S O1S H1S 107.6 . . ?
O1S C1S C2S 117(2) . . ?
O2S C1S O1S 122(2) . . ?
O2S C1S C2S 118(2) . . ?
C3S C2S C1S 110.1(18) . . ?
C3S C2S C4S 108.0(18) . . ?
C3S C2S C5S 115(2) . . ?
C4S C2S C1S 111.7(19) . . ?
C5S C2S C1S 108.2(17) . . ?
C5S C2S C4S 103.9(18) . . ?
C2S C3S H3SA 109.5 . . ?
C2S C3S H3SB 109.5 . . ?
C2S C3S H3SC 109.5 . . ?
H3SA C3S H3SB 109.5 . . ?
H3SA C3S H3SC 109.5 . . ?
H3SB C3S H3SC 109.5 . . ?
C2S C4S H4SA 109.5 . . ?
C2S C4S H4SB 109.5 . . ?
C2S C4S H4SC 109.5 . . ?
H4SA C4S H4SB 109.5 . . ?
H4SA C4S H4SC 109.5 . . ?
H4SB C4S H4SC 109.5 . . ?
C2S C5S H5SA 109.5 . . ?
C2S C5S H5SB 109.5 . . ?
C2S C5S H5SC 109.5 . . ?
H5SA C5S H5SB 109.5 . . ?
H5SA C5S H5SC 109.5 . . ?
H5SB C5S H5SC 109.5 . . ?
C8 C3 C4 120.0 . . ?
C8 C3 C0AR 119.2(8) . . ?
C4 C3 C0AR 120.7(8) . . ?
C3 C8 H8 120.0 . . ?
C3 C8 C6 120.0 . . ?
C6 C8 H8 120.0 . . ?
C8 C6 H6 120.0 . . ?
C08T C6 C8 120.0 . . ?
C08T C6 H6 120.0 . . ?
C6 C08T H08T 120.0 . . ?
C6 C08T C5 120.0 . . ?
C5 C08T H08T 120.0 . . ?
C08T C5 H5 120.0 . . ?
C08T C5 C4 120.0 . . ?
C4 C5 H5 120.0 . . ?
C3 C4 H4 120.0 . . ?
C5 C4 C3 120.0 . . ?
C5 C4 H4 120.0 . . ?
C3 C0AR H0AD 109.5 . . ?
C3 C0AR H0AE 109.5 . . ?
C3 C0AR H0AF 109.5 . . ?
H0AD C0AR H0AE 109.5 . . ?
H0AD C0AR H0AF 109.5 . . ?
H0AE C0AR H0AF 109.5 . . ?
C10 C9 C11 120.0 . . ?
C10 C9 C12 119.6(8) . . ?
C11 C9 C12 120.4(8) . . ?
C9 C10 H10 120.0 . . ?
C9 C10 C13 120.0 . . ?
C13 C10 H10 120.0 . . ?
C10 C13 H13 120.0 . . ?
C14 C13 C10 120.0 . . ?
C14 C13 H13 120.0 . . ?
C13 C14 H14 120.0 . . ?
C0BC C14 C13 120.0 . . ?
C0BC C14 H14 120.0 . . ?
C14 C0BC H0BM 120.0 . . ?
C14 C0BC C11 120.0 . . ?
C11 C0BC H0BM 120.0 . . ?
C9 C11 H11 120.0 . . ?
C0BC C11 C9 120.0 . . ?
C0BC C11 H11 120.0 . . ?
C9 C12 H12E 109.5 . . ?
C9 C12 H12F 109.5 . . ?
C9 C12 H12G 109.5 . . ?
H12E C12 H12F 109.5 . . ?
H12E C12 H12G 109.5 . . ?
H12F C12 H12G 109.5 . . ?

loop_
_geom_torsion_atom_site_label_1
_geom_torsion_atom_site_label_2
_geom_torsion_atom_site_label_3
_geom_torsion_atom_site_label_4
_geom_torsion
_geom_torsion_site_symmetry_1
_geom_torsion_site_symmetry_2
_geom_torsion_site_symmetry_3
_geom_torsion_site_symmetry_4
_geom_torsion_publ_flag
Cr1A O1A C1A O2A -16(3) . . . . ?
Cr1A O1A C1A C2A 164.7(9) . . . . ?
Cr1A O3A C6A O4A -10(2) . . . . ?
Cr1A O3A C6A C7A 170.0(8) . . . . ?
Cr1A O30A C71A O29A 17(2) . . . . ?
Cr1A O30A C71A C72A -164.5(9) . . . . ?
Cr1A O32A C76A O31A -2(2) . . . . ?
Cr1A O32A C76A C77A 176.3(7) . . . . ?
Cr2A O2A C1A O1A -1(3) . . . . ?
Cr2A O2A C1A C2A 178.7(11) . . . . ?
Cr2A O4A C6A O3A -8(2) . . . . ?
Cr2A O4A C6A C7A 171.6(9) . . . . ?
Cr2A O5A C11A O6A 8(3) . . . . ?
Cr2A O5A C11A C12A -179.4(11) . . . . ?
Cr2A O7A C16A O8A -10.4(19) . . . . ?
Cr2A O7A C16A C17A 171.1(9) . . . . ?
Cr3A O6A C11A O5A -23(2) . . . . ?
Cr3A O6A C11A C12A 165.0(9) . . . . ?
Cr3A O8A C16A O7A -0.6(18) . . . . ?
Cr3A O8A C16A C17A 177.9(7) . . . . ?
Cr3A O9A C21A O10A 13(2) . . . . ?
Cr3A O9A C21A C22A -168.5(9) . . . . ?
Cr3A O11A C26A O12A 5(2) . . . . ?
Cr3A O11A C26A C27A 177.0(9) . . . . ?
Cr4A O10A C21A O9A 9(2) . . . . ?
Cr4A O10A C21A C22A -169.5(9) . . . . ?
Cr4A O12A C26A O11A 15.9(19) . . . . ?
Cr4A O12A C26A C27A -156.0(8) . . . . ?
Cr4A O13A C31A O14A 2(2) . . . . ?
Cr4A O13A C31A C32A -177.9(8) . . . . ?
Cr4A O15A C36A O16A 16(2) . . . . ?
Cr4A O15A C36A C37A -161.3(8) . . . . ?
Cr5A O14A C31A O13A -7(2) . . . . ?
Cr5A O14A C31A C32A 173.2(9) . . . . ?
Cr5A O16A C36A O15A -20.6(19) . . . . ?
Cr5A O16A C36A C37A 156.7(8) . . . . ?
Cr5A O17A C41A O18A 2(2) . . . . ?
Cr5A O17A C41A C42A -177.3(9) . . . . ?
Cr5A O19A C46A O20A -9(2) . . . . ?
Cr5A O19A C46A C47A 160.3(10) . . . . ?
Cr6A O18A C41A O17A 4(2) . . . . ?
Cr6A O18A C41A C42A -177.0(8) . . . . ?
Cr6A O20A C46A O19A 14(2) . . . . ?
Cr6A O20A C46A C47A -155.9(10) . . . . ?
Cr6A O21A C51A O22A -6(2) . . . . ?
Cr6A O21A C51A C52A 165.6(8) . . . . ?
Cr6A O23A C56A O24A -1.3(16) . . . . ?
Cr6A O23A C56A C57A 179.6(7) . . . . ?
Cr7A O22A C51A O21A -15(2) . . . . ?
Cr7A O22A C51A C52A 173.0(8) . . . . ?
Cr7A O24A C56A O23A -19.5(15) . . . . ?
Cr7A O24A C56A C57A 159.6(6) . . . . ?
Cr7A O25A C61A O26A 2(2) . . . . ?
Cr7A O25A C61A C62A -173.3(9) . . . . ?
Cr7A O27A C66A O28A 6(2) . . . . ?
Cr7A O27A C66A C67A 168.8(9) . . . . ?
Cr8A O26A C61A O25A 15(2) . . . . ?
Cr8A O26A C61A C62A -169.9(10) . . . . ?
Cr8A O28A C66A O27A 13(2) . . . . ?
Cr8A O28A C66A C67A -151.0(9) . . . . ?
Cr8A O29A C71A O30A 4(2) . . . . ?
Cr8A O29A C71A C72A -174.8(10) . . . . ?
Cr8A O31A C76A O32A 21.4(17) . . . . ?
Cr8A O31A C76A C77A -157.5(7) . . . . ?
F1A Cr2A F2A Cr3A 133.6(4) . . . . ?
F6A Cr6A F5A Cr5A 138.9(4) . . . . ?
O1A C1A C2A C3A 26(2) . . . . ?
O1A C1A C2A C4A 151.7(17) . . . . ?
O1A C1A C2A C5A -96.0(19) . . . . ?
O2A C1A C2A C3A -153.6(17) . . . . ?
O2A C1A C2A C4A -28(2) . . . . ?
O2A C1A C2A C5A 85(2) . . . . ?
O3A C6A C7A C8A -131.9(16) . . . . ?
O3A C6A C7A C9A 106.6(16) . . . . ?
O3A C6A C7A C10A -9.9(18) . . . . ?
O4A Cr2A F2A Cr3A -135.3(4) . . . . ?
O4A C6A C7A C8A 48.0(19) . . . . ?
O4A C6A C7A C9A -73.5(17) . . . . ?
O4A C6A C7A C10A 170.0(14) . . . . ?
O5A Cr2A F2A Cr3A -47.2(5) . . . . ?
O5A C11A C12A C13A 75.2(18) . . . . ?
O5A C11A C12A C14A -51.3(19) . . . . ?
O5A C11A C12A C15A -166.0(16) . . . . ?
O6A C11A C12A C13A -112.1(15) . . . . ?
O6A C11A C12A C14A 121.3(16) . . . . ?
O6A C11A C12A C15A 6.7(18) . . . . ?
O7A Cr2A F2A Cr3A 44.2(5) . . . . ?
O7A C16A C17A C18A -59.5(15) . . . . ?
O7A C16A C17A C19A 59.6(15) . . . . ?
O7A C16A C17A C20A 179.6(13) . . . . ?
O8A C16A C17A C18A 121.8(13) . . . . ?
O8A C16A C17A C19A -119.0(14) . . . . ?
O8A C16A C17A C20A 1.0(16) . . . . ?
O9A C21A C22A C23A -6.8(18) . . . . ?
O9A C21A C22A C24A -127.6(13) . . . . ?
O9A C21A C22A C25A 115.4(14) . . . . ?
O10A C21A C22A C23A 172.2(14) . . . . ?
O10A C21A C22A C24A 51.4(15) . . . . ?
O10A C21A C22A C25A -65.5(16) . . . . ?
O11A C26A C27A C28A -61.3(14) . . . . ?
O11A C26A C27A C29A 178.1(12) . . . . ?
O11A C26A C27A C30A 55.6(16) . . . . ?
O12A C26A C27A C28A 111.1(13) . . . . ?
O12A C26A C27A C29A -9.5(17) . . . . ?
O12A C26A C27A C30A -132.0(14) . . . . ?
O13A C31A C32A C33A -33.2(16) . . . . ?
O13A C31A C32A C34A -154.4(11) . . . . ?
O13A C31A C32A C35A 87.8(12) . . . . ?
O14A C31A C32A C33A 147.0(13) . . . . ?
O14A C31A C32A C34A 25.9(15) . . . . ?
O14A C31A C32A C35A -91.9(14) . . . . ?
O15A C36A C37A C38A -25.1(15) . . . . ?
O15A C36A C37A C39A 95.7(14) . . . . ?
O15A C36A C37A C40A -147.1(12) . . . . ?
O16A C36A C37A C38A 157.5(11) . . . . ?
O16A C36A C37A C39A -81.7(14) . . . . ?
O16A C36A C37A C40A 35.5(15) . . . . ?
O17A C41A C42A C43A -20.5(19) . . . . ?
O17A C41A C42A C44A 97.0(16) . . . . ?
O17A C41A C42A C45A -145.5(15) . . . . ?
O18A Cr6A F5A Cr5A -41.8(4) . . . . ?
O18A C41A C42A C43A 160.0(15) . . . . ?
O18A C41A C42A C44A -82.5(17) . . . . ?
O18A C41A C42A C45A 35.0(17) . . . . ?
O19A C46A C47A C48A 29.9(19) . . . . ?
O19A C46A C47A C49A -91.3(16) . . . . ?
O19A C46A C47A C50A 154.6(15) . . . . ?
O20A Cr6A F5A Cr5A 48.3(4) . . . . ?
O20A C46A C47A C48A -159.6(15) . . . . ?
O20A C46A C47A C49A 79.2(17) . . . . ?
O20A C46A C47A C50A -34.9(19) . . . . ?
O21A C51A C52A C53A -65.4(17) . . . . ?
O21A C51A C52A C54A 55.5(18) . . . . ?
O21A C51A C52A C55A 173.8(15) . . . . ?
O22A C51A C52A C53A 107.5(15) . . . . ?
O22A C51A C52A C54A -131.6(16) . . . . ?
O22A C51A C52A C55A -13.4(18) . . . . ?
O23A Cr6A F5A Cr5A -129.7(4) . . . . ?
O23A C56A C57A C58A -177.6(9) . . . . ?
O23A C56A C57A C59A -56.4(11) . . . . ?
O23A C56A C57A C60A 61.9(10) . . . . ?
O24A C56A C57A C58A 3.3(12) . . . . ?
O24A C56A C57A C59A 124.4(10) . . . . ?
O24A C56A C57A C60A -117.2(9) . . . . ?
O25A C61A C62A C63A 37.3(18) . . . . ?
O25A C61A C62A C64A -81.5(16) . . . . ?
O25A C61A C62A C65A 160.1(15) . . . . ?
O26A C61A C62A C63A -138.4(16) . . . . ?
O26A C61A C62A C64A 102.8(16) . . . . ?
O26A C61A C62A C65A -16(2) . . . . ?
O27A C66A C67A C68A 28.7(19) . . . . ?
O27A C66A C67A C69A 151.5(14) . . . . ?
O27A C66A C67A C70A -92.7(16) . . . . ?
O28A C66A C67A C68A -166.5(14) . . . . ?
O28A C66A C67A C69A -43.7(17) . . . . ?
O28A C66A C67A C70A 72.1(16) . . . . ?
O29A C71A C72A C73A -4(2) . . . . ?
O29A C71A C72A C74A -127.8(18) . . . . ?
O29A C71A C72A C75A 117.8(16) . . . . ?
O30A C71A C72A C73A 177.3(16) . . . . ?
O30A C71A C72A C74A 53.5(19) . . . . ?
O30A C71A C72A C75A -60.9(17) . . . . ?
O31A C76A C77A C78A -5.0(14) . . . . ?
O31A C76A C77A C79A 114.1(12) . . . . ?
O31A C76A C77A C80A -126.4(11) . . . . ?
O32A C76A C77A C78A 176.1(10) . . . . ?
O32A C76A C77A C79A -64.8(13) . . . . ?
O32A C76A C77A C80A 54.7(14) . . . . ?
Cr1C O1C C1C O2C -10(2) . . . . ?
Cr1C O1C C1C C2C 176.9(8) . . . . ?
Cr1C O3C C6C O4C -2.6(19) . . . . ?
Cr1C O3C C6C C7C 178.7(8) . . . . ?
Cr1C O30C C71C O29C 2(2) . . . . ?
Cr1C O30C C71C C72C -174.2(8) . . . . ?
Cr1C O32C C76C O31C -5.3(19) . . . . ?
Cr1C O32C C76C C77C 173.4(8) . . . . ?
Cr2C O2C C1C O1C 22(2) . . . . ?
Cr2C O2C C1C C2C -164.8(9) . . . . ?
Cr2C O4C C6C O3C 11.8(17) . . . . ?
Cr2C O4C C6C C7C -169.7(8) . . . . ?
Cr2C O5C C11C O6C -17(2) . . . . ?
Cr2C O5C C11C C12C 166.3(10) . . . . ?
Cr2C O7C C16C O8C -7(2) . . . . ?
Cr2C O7C C16C C17C -177.7(9) . . . . ?
Cr3C O6C C11C O5C -10(3) . . . . ?
Cr3C O6C C11C C12C 166.8(10) . . . . ?
Cr3C O8C C16C O7C -20.6(18) . . . . ?
Cr3C O8C C16C C17C 150.5(9) . . . . ?
Cr3C O9C C21C O10C -5(2) . . . . ?
Cr3C O9C C21C C22C -177.2(8) . . . . ?
Cr3C O11C C26C O12C -3.6(19) . . . . ?
Cr3C O11C C26C C27C 170.4(7) . . . . ?
Cr4C O10C C21C O9C 25(2) . . . . ?
Cr4C O10C C21C C22C -163.1(9) . . . . ?
Cr4C O12C C26C O11C 17.6(19) . . . . ?
Cr4C O12C C26C C27C -156.4(8) . . . . ?
Cr4C O13C C31C O14C 6(3) . . . . ?
Cr4C O13C C31C C32C 173.3(11) . . . . ?
Cr4C O15C C36C O16C 2(3) . . . . ?
Cr4C O15C C36C C37C -169.3(11) . . . . ?
Cr5C O14C C31C O13C -25(3) . . . . ?
Cr5C O14C C31C C32C 167.1(11) . . . . ?
Cr5C O16C C36C O15C -13(3) . . . . ?
Cr5C O16C C36C C37C 157.5(11) . . . . ?
Cr5C O17C C41C O18C 13(2) . . . . ?
Cr5C O17C C41C C42C -164.3(9) . . . . ?
Cr5C O19C C46C O20C 9.1(18) . . . . ?
Cr5C O19C C46C C47C -171.6(7) . . . . ?
Cr6C O18C C41C O17C 15(2) . . . . ?
Cr6C O18C C41C C42C -167.4(8) . . . . ?
Cr6C O20C C46C O19C 17.4(16) . . . . ?
Cr6C O20C C46C C47C -161.8(7) . . . . ?
Cr6C O21C C51C O22C -8(2) . . . . ?
Cr6C O21C C51C C52C 171.1(8) . . . . ?
Cr6C O23C C56C O24C -15(2) . . . . ?
Cr6C O23C C56C C57C 167.1(9) . . . . ?
Cr7C O22C C51C O21C -13(2) . . . . ?
Cr7C O22C C51C C52C 168.0(9) . . . . ?
Cr7C O24C C56C O23C -9(2) . . . . ?
Cr7C O24C C56C C57C 168.3(9) . . . . ?
Cr7C O25C C61C O26C -14(2) . . . . ?
Cr7C O25C C61C C62C 169.7(9) . . . . ?
Cr7C O27C C66C O28C -21.3(15) . . . . ?
Cr7C O27C C66C C67C 157.4(6) . . . . ?
Cr8C O26C C61C O25C -5(2) . . . . ?
Cr8C O26C C61C C62C 170.9(9) . . . . ?
Cr8C O28C C66C O27C 3.3(18) . . . . ?
Cr8C O28C C66C C67C -175.4(7) . . . . ?
Cr8C O29C C71C O30C 18(2) . . . . ?
Cr8C O29C C71C C72C -165.5(8) . . . . ?
Cr8C O31C C76C O32C 21.6(17) . . . . ?
Cr8C O31C C76C C77C -157.0(8) . . . . ?
F1C Cr1C F8C Cr8C -132.9(4) . . . . ?
F5C Cr5C F4C Cr4C -140.1(4) . . . . ?
O1C C1C C2C C3C 50.0(17) . . . . ?
O1C C1C C2C C4C 167.0(12) . . . . ?
O1C C1C C2C C5C -74.0(15) . . . . ?
O2C C1C C2C C3C -123.7(16) . . . . ?
O2C C1C C2C C4C -6.7(17) . . . . ?
O2C C1C C2C C5C 112.2(15) . . . . ?
O3C Cr1C F8C Cr8C 136.0(4) . . . . ?
O3C C6C C7C C8C -63.0(14) . . . . ?
O3C C6C C7C C9C 178.2(11) . . . . ?
O3C C6C C7C C10C 55.6(15) . . . . ?
O4C C6C C7C C8C 118.4(13) . . . . ?
O4C C6C C7C C9C -0.5(16) . . . . ?
O4C C6C C7C C10C -123.0(13) . . . . ?
O5C C11C C12C C13C 115.2(15) . . . . ?
O5C C11C C12C C14C -11(2) . . . . ?
O5C C11C C12C C15C -132.2(15) . . . . ?
O6C C11C C12C C13C -61.8(18) . . . . ?
O6C C11C C12C C14C 172.1(16) . . . . ?
O6C C11C C12C C15C 50.7(18) . . . . ?
O7C C16C C17C C18C -51.3(17) . . . . ?
O7C C16C C17C C19C 65.9(15) . . . . ?
O7C C16C C17C C20C -176.3(13) . . . . ?
O8C C16C C17C C18C 137.0(15) . . . . ?
O8C C16C C17C C19C -105.7(14) . . . . ?
O8C C16C C17C C20C 12.1(18) . . . . ?
O9C C21C C22C C23C -54.1(16) . . . . ?
O9C C21C C22C C24C -174.3(12) . . . . ?
O9C C21C C22C C25C 66.1(15) . . . . ?
O10C C21C C22C C23C 133.4(15) . . . . ?
O10C C21C C22C C24C 13.2(17) . . . . ?
O10C C21C C22C C25C -106.5(15) . . . . ?
O11C C26C C27C C28C -91.3(14) . . . . ?
O11C C26C C27C C29C 149.2(12) . . . . ?
O11C C26C C27C C30C 26.6(15) . . . . ?
O12C C26C C27C C28C 82.9(15) . . . . ?
O12C C26C C27C C29C -36.5(16) . . . . ?
O12C C26C C27C C30C -159.2(12) . . . . ?
O13C C31C C32C C33C 10(2) . . . . ?
O13C C31C C32C C34C -106.3(19) . . . . ?
O13C C31C C32C C35C 140.6(18) . . . . ?
O14C Cr5C F4C Cr4C 39.1(5) . . . . ?
O14C C31C C32C C33C 178.5(17) . . . . ?
O14C C31C C32C C34C 62.5(19) . . . . ?
O14C C31C C32C C35C -51(2) . . . . ?
O15C C36C C37C C38C -29(2) . . . . ?
O15C C36C C37C C39C 91(2) . . . . ?
O15C C36C C37C C40C -153.6(19) . . . . ?
O16C Cr5C F4C Cr4C -50.3(4) . . . . ?
O16C C36C C37C C38C 158.9(18) . . . . ?
O16C C36C C37C C39C -80(2) . . . . ?
O16C C36C C37C C40C 35(2) . . . . ?
O17C C41C C42C C43C -1.4(18) . . . . ?
O17C C41C C42C C44C 116.1(15) . . . . ?
O17C C41C C42C C45C -124.0(15) . . . . ?
O18C C41C C42C C43C -179.2(12) . . . . ?
O18C C41C C42C C44C -61.6(15) . . . . ?
O18C C41C C42C C45C 58.2(17) . . . . ?
O19C Cr5C F4C Cr4C 127.2(4) . . . . ?
O19C C46C C47C C48C 58.3(14) . . . . ?
O19C C46C C47C C49C -60.0(13) . . . . ?
O19C C46C C47C C50C -179.3(10) . . . . ?
O20C C46C C47C C48C -122.4(12) . . . . ?
O20C C46C C47C C49C 119.3(12) . . . . ?
O20C C46C C47C C50C 0.0(14) . . . . ?
O21C C51C C52C C53C -31.6(18) . . . . ?
O21C C51C C52C C54C 88.7(16) . . . . ?
O21C C51C C52C C55C -153.4(15) . . . . ?
O22C C51C C52C C53C 147.1(16) . . . . ?
O22C C51C C52C C54C -92.5(16) . . . . ?
O22C C51C C52C C55C 25.3(18) . . . . ?
O23C C56C C57C C58C -177.1(13) . . . . ?
O23C C56C C57C C59C -59.6(15) . . . . ?
O23C C56C C57C C60C 48.9(17) . . . . ?
O24C C56C C57C C58C 5.0(19) . . . . ?
O24C C56C C57C C59C 122.5(14) . . . . ?
O24C C56C C57C C60C -129.0(14) . . . . ?
O25C C61C C62C C63C 44.3(17) . . . . ?
O25C C61C C62C C64C -71.3(17) . . . . ?
O25C C61C C62C C65C 164.1(14) . . . . ?
O26C C61C C62C C63C -132.4(14) . . . . ?
O26C C61C C62C C64C 112.0(17) . . . . ?
O26C C61C C62C C65C -12.6(19) . . . . ?
O27C C66C C67C C68C 7.9(12) . . . . ?
O27C C66C C67C C69C 132.5(10) . . . . ?
O27C C66C C67C C70C -112.7(10) . . . . ?
O28C C66C C67C C68C -173.3(9) . . . . ?
O28C C66C C67C C69C -48.7(12) . . . . ?
O28C C66C C67C C70C 66.1(11) . . . . ?
O29C C71C C72C C73C 56.4(16) . . . . ?
O29C C71C C72C C74C -65.1(15) . . . . ?
O29C C71C C72C C75C 180.0(12) . . . . ?
O30C Cr1C F8C Cr8C 48.1(5) . . . . ?
O30C C71C C72C C73C -127.1(14) . . . . ?
O30C C71C C72C C74C 111.4(14) . . . . ?
O30C C71C C72C C75C -3.6(16) . . . . ?
O31C C76C C77C C78C 0.6(16) . . . . ?
O31C C76C C77C C79C 118.7(13) . . . . ?
O31C C76C C77C C80C -125.2(12) . . . . ?
O32C Cr1C F8C Cr8C -42.6(4) . . . . ?
O32C C76C C77C C78C -178.1(11) . . . . ?
O32C C76C C77C C79C -60.0(13) . . . . ?
O32C C76C C77C C80C 56.1(14) . . . . ?
Cu1E N1E C1E N2E -176.9(7) . . . . ?
Cu1E N1E C4E C3E 177.3(8) . . . . ?
Cu1E O6E C43E O5E 5.1(15) . . . . ?
Cu1E O6E C43E C44E -176.5(7) . . . . ?
Cu1E O8E C48E O7E 8.2(17) . . . . ?
Cu1E O8E C48E C49E -176.8(8) . . . . ?
Cu1E O10E C53E O9E 7(2) . . . . ?
Cu1E O10E C53E C54E -174.3(8) . . . . ?
Cu1E O12E C58E O11E -7.5(18) . . . . ?
Cu1E O12E C58E C59E 174.7(8) . . . . ?
Cu2E N5E C22E N4E 179.3(7) . . . . ?
Cu2E N5E C23E C24E -180.0(7) . . . . ?
Cu2E O5E C43E O6E -1.3(15) . . . . ?
Cu2E O5E C43E C44E -179.7(7) . . . . ?
Cu2E O7E C48E O8E -4.7(17) . . . . ?
Cu2E O7E C48E C49E -179.8(8) . . . . ?
Cu2E O9E C53E O10E -1.5(18) . . . . ?
Cu2E O9E C53E C54E 179.3(9) . . . . ?
Cu2E O11E C58E O12E 11.0(18) . . . . ?
Cu2E O11E C58E C59E -171.2(8) . . . . ?
Cu3E N4E C22E N5E -177.8(7) . . . . ?
Cu3E N4E C25E C24E 177.6(7) . . . . ?
Cu3E O14E C63E O13E 1.9(15) . . . . ?
Cu3E O14E C63E C64E -177.4(7) . . . . ?
Cu3E O16E C68E O15E -2.0(17) . . . . ?
Cu3E O16E C68E C69E 177.4(8) . . . . ?
Cu3E O18E C73E O17E -1.9(17) . . . . ?
Cu3E O18E C73E C74E 176.5(7) . . . . ?
Cu3E O20E C78E O19E -1.0(15) . . . . ?
Cu3E O20E C78E C79E 177.8(7) . . . . ?
Cu4E N2E C1E N1E 177.2(8) 1_655 . . . ?
Cu4E N2E C2E C3E -177.5(7) 1_655 . . . ?
Cu4E O13E C63E O14E -3.1(15) . . . . ?
Cu4E O13E C63E C64E 176.2(7) . . . . ?
Cu4E O15E C68E O16E 1.6(16) . . . . ?
Cu4E O15E C68E C69E -177.9(8) . . . . ?
Cu4E O17E C73E O18E 0.7(18) . . . . ?
Cu4E O17E C73E C74E -177.7(7) . . . . ?
Cu4E O19E C78E O20E 0.5(16) . . . . ?
Cu4E O19E C78E C79E -178.3(7) . . . . ?
C0AP C30 C0A1 C2 0.0 . . . . ?
C30 C0AP C77 C0BB 0.0 . . . . ?
C30 C0A1 C2 C0BB 0.0 . . . . ?
C0A1 C2 C0BB C77 0.0 . . . . ?
C2 C0BB C77 C0AP 0.0 . . . . ?
C77 C0AP C30 C0A1 0.0 . . . . ?
O1E C6E C7E C8E 179.92(17) . . . . ?
O1E C6E C11E C10E -179.94(16) . . . . ?
O1E C6F C7F C8F -168(3) . . . . ?
O1E C6F C11F C10F 164(3) . . . . ?
N2E C2E C3E C4E 0.7(16) . . . . ?
N2E C2E C3E C5E 178.6(10) . . . . ?
C1E N1E C4E C3E -0.2(16) . . . . ?
C1E N2E C2E C3E -0.5(16) . . . . ?
C2E N2E C1E N1E -0.1(16) . . . . ?
C2E C3E C4E N1E -0.3(16) . . . . ?
C2E C3E C5E O1E -179.0(9) . . . . ?
C2E C3E C5E O2E 3.3(18) . . . . ?
C4E N1E C1E N2E 0.5(15) . . . . ?
C4E C3E C5E O1E -1.2(15) . . . . ?
C4E C3E C5E O2E -178.9(12) . . . . ?
C5E O1E C6E C7E 137.1(11) . . . . ?
C5E O1E C6E C11E -42.9(11) . . . . ?
C5E O1E C6F C7F -49(5) . . . . ?
C5E O1E C6F C11F 136(2) . . . . ?
C5E C3E C4E N1E -178.2(10) . . . . ?
C6E O1E C5E O2E -6.9(18) . . . . ?
C6E O1E C5E C3E 175.3(10) . . . . ?
C6E C7E C8E C9E 0.1(2) . . . . ?
C7E C6E C11E C10E 0.0(3) . . . . ?
C7E C8E C9E C10E -0.1(2) . . . . ?
C7E C8E C9E C12E -179.99(13) . . . . ?
C8E C9E C10E C11E 0.1(2) . . . . ?
C8E C9E C12E C13E -62.8(14) . . . . ?
C9E C10E C11E C6E 0.0(2) . . . . ?
C9E C12E C13E N3E 167.4(12) . . . . ?
C10E C9E C12E C13E 117.3(14) . . . . ?
C11E C6E C7E C8E 0.0(3) . . . . ?
C12E C9E C10E C11E 179.97(13) . . . . ?
C12E C13E N3E C14E 170.0(14) . . . . ?
C13E N3E C14E C15E 173.6(14) . . . . ?
N3E C14E C15E C16E -92.0(16) . . . . ?
N3E C14E C15E C20E 88.1(16) . . . . ?
C14E C15E C16E C17E -179.99(9) . . . . ?
C14E C15E C20E C19E 179.99(9) . . . . ?
C15E C16E C17E C18E 0.0 . . . . ?
C16E C15E C20E C19E 0.0 . . . . ?
C16E C17E C18E C19E 0.0 . . . . ?
C16E C17E C18E S21E 180.0(3) . . . . ?
C17E C18E C19E C20E 0.0 . . . . ?
C17E C18E S21E C18 19(2) . . . . ?
C18E C19E C20E C15E 0.0 . . . . ?
C19E C18E S21E C18 -161(2) . . . . ?
C20E C15E C16E C17E 0.0 . . . . ?
S21E C18E C19E C20E -180.0(2) . . . . ?
O3E C27E C28E C29E 179.9(3) . . . . ?
O3E C27E C32E C31E -179.9(5) . . . . ?
O3E C27F C28F C29F -179.8(3) . . . . ?
O3E C27F C32F C31F 179.8(3) . . . . ?
N5E C23E C24E C25E -1.0(15) . . . . ?
N5E C23E C24E C26E 179.1(9) . . . . ?
C22E N4E C25E C24E -2.3(14) . . . . ?
C22E N5E C23E C24E 0.8(14) . . . . ?
C23E N5E C22E N4E -1.4(14) . . . . ?
C23E C24E C25E N4E 1.8(14) . . . . ?
C23E C24E C26E O3E 178.9(9) . . . . ?
C23E C24E C26E O4E -5.7(18) . . . . ?
C25E N4E C22E N5E 2.2(14) . . . . ?
C25E C24E C26E O3E -1.1(14) . . . . ?
C25E C24E C26E O4E 174.3(11) . . . . ?
C26E O3E C27E C28E 48.2(14) . . . . ?
C26E O3E C27E C32E -132.0(14) . . . . ?
C26E O3E C27F C28F -133.5(10) . . . . ?
C26E O3E C27F C32F 46.5(10) . . . . ?
C26E C24E C25E N4E -178.2(9) . . . . ?
C27E O3E C26E O4E -2(2) . . . . ?
C27E O3E C26E C24E 174.1(14) . . . . ?
C27E C28E C29E C30E 0.1(3) . . . . ?
C28E C27E C32E C31E 0.0(7) . . . . ?
C28E C29E C30E C31E -0.1(7) . . . . ?
C28E C29E C30E C33E -179.8(4) . . . . ?
C29E C30E C31E C32E 0.1(9) . . . . ?
C29E C30E C33E C34E -115(2) . . . . ?
C30E C31E C32E C27E 0.0(9) . . . . ?
C30E C33E C34E N6E -154.6(17) . . . . ?
C31E C30E C33E C34E 65(2) . . . . ?
C32E C27E C28E C29E 0.0(3) . . . . ?
C33E C30E C31E C32E 179.8(6) . . . . ?
C33E C34E N6E C35E -140(2) . . . . ?
C34E N6E C35E C36E -174(2) . . . . ?
N6E C35E C36E C37E -85(2) . . . . ?
N6E C35E C36E C41E 95(2) . . . . ?
C35E C36E C37E C38E 180.0(3) . . . . ?
C35E C36E C41E C40E -180.0(3) . . . . ?
C36E C37E C38E C39E 0.0 . . . . ?
C37E C36E C41E C40E 0.0 . . . . ?
C37E C38E C39E C40E 0.0 . . . . ?
C37E C38E C39E S42E 179.9(3) . . . . ?
C38E C39E C40E C41E 0.0 . . . . ?
C38E C39E S42E C313 77(2) . . . . ?
C39E C40E C41E C36E 0.0 . . . . ?
C40E C39E S42E C313 -103(2) . . . . ?
C41E C36E C37E C38E 0.0 . . . . ?
S42E C39E C40E C41E -179.9(2) . . . . ?
O5E C43E C44E C45E -109.0(13) . . . . ?
O5E C43E C44E C46E 132.5(11) . . . . ?
O5E C43E C44E C47E 12.4(16) . . . . ?
O6E C43E C44E C45E 72.5(14) . . . . ?
O6E C43E C44E C46E -46.0(14) . . . . ?
O6E C43E C44E C47E -166.0(13) . . . . ?
O7E C48E C49E C50E 110.6(14) . . . . ?
O7E C48E C49E C51E -128.3(15) . . . . ?
O7E C48E C49E C52E -13.2(19) . . . . ?
O8E C48E C49E C50E -64.8(17) . . . . ?
O8E C48E C49E C51E 56.4(17) . . . . ?
O8E C48E C49E C52E 171.4(16) . . . . ?
O9E C53E C54E C55E 140.0(14) . . . . ?
O9E C53E C54E C56E -104.2(15) . . . . ?
O9E C53E C54E C57E 15.0(19) . . . . ?
O10E C53E C54E C55E -39.3(17) . . . . ?
O10E C53E C54E C56E 76.5(16) . . . . ?
O10E C53E C54E C57E -164.3(15) . . . . ?
O11E C58E C59E C60E 178.0(12) . . . . ?
O11E C58E C59E C61E -62.8(14) . . . . ?
O11E C58E C59E C62E 54.4(16) . . . . ?
O12E C58E C59E C60E -4.1(17) . . . . ?
O12E C58E C59E C61E 115.1(14) . . . . ?
O12E C58E C59E C62E -127.7(14) . . . . ?
O13E C63E C64E C65E -170.7(11) . . . . ?
O13E C63E C64E C66E 68.6(13) . . . . ?
O13E C63E C64E C67E -50.4(14) . . . . ?
O14E C63E C64E C65E 8.7(15) . . . . ?
O14E C63E C64E C66E -112.0(12) . . . . ?
O14E C63E C64E C67E 129.0(12) . . . . ?
O15E C68E C69E C70E -177.3(15) . . . . ?
O15E C68E C69E C71E -52.7(17) . . . . ?
O15E C68E C69E C72E 62.7(17) . . . . ?
O16E C68E C69E C70E 3.2(19) . . . . ?
O16E C68E C69E C71E 127.8(15) . . . . ?
O16E C68E C69E C72E -116.8(16) . . . . ?
O17E C73E C74E C75E -93.6(14) . . . . ?
O17E C73E C74E C76E 27.9(17) . . . . ?
O17E C73E C74E C77E 144.6(14) . . . . ?
O18E C73E C74E C75E 87.9(13) . . . . ?
O18E C73E C74E C76E -150.6(13) . . . . ?
O18E C73E C74E C77E -33.9(17) . . . . ?
O19E C78E C79E C80E 112.4(12) . . . . ?
O19E C78E C79E C81E -6.7(16) . . . . ?
O19E C78E C79E C82E -130.7(11) . . . . ?
O20E C78E C79E C80E -66.5(13) . . . . ?
O20E C78E C79E C81E 174.5(12) . . . . ?
O20E C78E C79E C82E 50.4(13) . . . . ?
C0AQ C080 C0BJ C06Z -179.9(8) . . . . ?
C0AQ C080 C076 C092 179.9(8) . . . . ?
C080 C0BJ C06Z C08S 0.0 . . . . ?
C0BJ C080 C076 C092 0.0 . . . . ?
C0BJ C06Z C08S C092 0.0 . . . . ?
C06Z C08S C092 C076 0.0 . . . . ?
C08S C092 C076 C080 0.0 . . . . ?
C076 C080 C0BJ C06Z 0.0 . . . . ?
C084 C07W C07V C09W 0.0 . . . . ?
C07W C084 C08L C0AY 0.0 . . . . ?
C07W C07V C09W C0AY 0.0 . . . . ?
C07V C09W C0AY C08L 0.0 . . . . ?
C09W C0AY C08L C084 0.0 . . . . ?
C08L C084 C07W C07V 0.0 . . . . ?
C0B0 C183 C0AK C160 -179.0(6) . . . . ?
C0B0 C183 C0A4 C170 179.0(6) . . . . ?
C0B5 C81 C82 C83 -179(2) . . . . ?
C04Y C05B C81 C0B5 180(2) . . . . ?
C04Y C05B C81 C82 -2.3(16) . . . . ?
C04Y C058 C83 C82 0.8(19) . . . . ?
C04Y C058 C83 C84 173.4(16) . . . . ?
C05B C04Y C058 C83 -0.4(19) . . . . ?
C05B C81 C82 C83 2.9(19) . . . . ?
C058 C04Y C05B C81 1.2(18) . . . . ?
C81 C82 C83 C058 -2(2) . . . . ?
C81 C82 C83 C84 -175.3(15) . . . . ?
C05X C06M C081 C0B6 -172.3(18) . . . . ?
C05X C06M C081 C06R -1(2) . . . . ?
C06G C06R C081 C0B6 174.0(19) . . . . ?
C06G C06R C081 C06M 3(3) . . . . ?
C06M C05X C06O C06G 3(2) . . . . ?
C06O C05X C06M C081 -2(2) . . . . ?
C06O C06G C06R C081 -2(3) . . . . ?
C06R C06G C06O C05X -1(2) . . . . ?
C0BK C09Q C098 C0 0.0 . . . . ?
C09Q C0BK C0BL C09R 0.0 . . . . ?
C09Q C098 C0 C09R 0.0 . . . . ?
C098 C0 C09R C0BL 0.0 . . . . ?
C0 C09R C0BL C0BK 0.0 . . . . ?
C0BL C0BK C09Q C098 0.0 . . . . ?
C6F O1E C5E O2E 2(2) . . . . ?
C6F O1E C5E C3E -175.9(18) . . . . ?
C6F C7F C8F C9F -19(5) . . . . ?
C7F C6F C11F C10F -12(5) . . . . ?
C7F C8F C9F C10F 33(4) . . . . ?
C7F C8F C9F C12F -171(3) . . . . ?
C8F C9F C10F C11F -39(4) . . . . ?
C8F C9F C12F C13F -71(3) . . . . ?
C9F C10F C11F C6F 29(5) . . . . ?
C9F C12F C13F N3F 169.3(17) . . . . ?
C10F C9F C12F C13F 83(4) . . . . ?
C11F C6F C7F C8F 7(5) . . . . ?
C12F C9F C10F C11F 165(2) . . . . ?
C12F C13F N3F C14F 144(3) . . . . ?
C13F N3F C14F C15F 165(2) . . . . ?
N3F C14F C15F C16F -64(3) . . . . ?
N3F C14F C15F C20F 116(3) . . . . ?
C14F C15F C16F C17F 179.98(9) . . . . ?
C14F C15F C20F C19F -179.98(9) . . . . ?
C15F C16F C17F C18F 0.0 . . . . ?
C16F C15F C20F C19F 0.0 . . . . ?
C16F C17F C18F C19F 0.0 . . . . ?
C16F C17F C18F S21F 179.9(4) . . . . ?
C17F C18F C19F C20F 0.0 . . . . ?
C17F C18F S21F C79 65(2) . . . . ?
C18F C19F C20F C15F 0.0 . . . . ?
C19F C18F S21F C79 -115(2) . . . . ?
C20F C15F C16F C17F 0.0 . . . . ?
S21F C18F C19F C20F -179.9(3) . . . . ?
C27F O3E C26E O4E -9.3(17) . . . . ?
C27F O3E C26E C24E 166.4(11) . . . . ?
C27F C28F C29F C30F -0.5(6) . . . . ?
C28F C27F C32F C31F -0.2(6) . . . . ?
C28F C29F C30F C31F 0.6(8) . . . . ?
C28F C29F C30F C33F -179.5(5) . . . . ?
C29F C30F C31F C32F -0.6(8) . . . . ?
C29F C30F C33F C34F -96(2) . . . . ?
C30F C31F C32F C27F 0.4(8) . . . . ?
C30F C33F C34F N6F -166.9(18) . . . . ?
C31F C30F C33F C34F 84(2) . . . . ?
C32F C27F C28F C29F 0.3(4) . . . . ?
C33F C30F C31F C32F 179.5(5) . . . . ?
C33F C34F N6F C35F -160(2) . . . . ?
C34F N6F C35F C36F 178(2) . . . . ?
N6F C35F C36F C37F -87(2) . . . . ?
N6F C35F C36F C41F 93(2) . . . . ?
C35F C36F C37F C38F 179.99(9) . . . . ?
C35F C36F C41F C40F -179.99(9) . . . . ?
C36F C37F C38F C39F 0.0 . . . . ?
C37F C36F C41F C40F 0.0 . . . . ?
C37F C38F C39F C40F 0.0 . . . . ?
C37F C38F C39F S42F 179.9(3) . . . . ?
C38F C39F C40F C41F 0.0 . . . . ?
C38F C39F S42F C93 144(2) . . . . ?
C39F C40F C41F C36F 0.0 . . . . ?
C40F C39F S42F C93 -36(2) . . . . ?
C41F C36F C37F C38F 0.0 . . . . ?
S42F C39F C40F C41F -179.9(3) . . . . ?
C183 C0AK C160 C0B3 0.0 . . . . ?
C0AK C183 C0A4 C170 0.0 . . . . ?
C0AK C160 C0B3 C170 0.0 . . . . ?
C160 C0B3 C170 C0A4 0.0 . . . . ?
C0B3 C170 C0A4 C183 0.0 . . . . ?
C0A4 C183 C0AK C160 0.0 . . . . ?
C1 C06G C06O C05X -173.4(17) . . . . ?
C1 C06G C06R C081 170.4(18) . . . . ?
C7 C084 C07W C07V 178.5(15) . . . . ?
C7 C084 C08L C0AY -178.5(15) . . . . ?
C189 C0AP C30 C0A1 -174(2) . . . . ?
C189 C0AP C77 C0BB 174(2) . . . . ?
C38 C0BK C09Q C098 180.0(8) . . . . ?
C38 C0BK C0BL C09R -180.0(8) . . . . ?
O1S C1S C2S C3S -34(6) . . . . ?
O1S C1S C2S C4S 86(6) . . . . ?
O1S C1S C2S C5S -161(5) . . . . ?
O2S C1S C2S C3S 128(5) . . . . ?
O2S C1S C2S C4S -112(5) . . . . ?
O2S C1S C2S C5S 2(5) . . . . ?
C3 C8 C6 C08T 0.0 . . . . ?
C8 C3 C4 C5 0.0 . . . . ?
C8 C6 C08T C5 0.0 . . . . ?
C6 C08T C5 C4 0.0 . . . . ?
C08T C5 C4 C3 0.0 . . . . ?
C4 C3 C8 C6 0.0 . . . . ?
C0AR C3 C8 C6 -177(2) . . . . ?
C0AR C3 C4 C5 177(2) . . . . ?
C9 C10 C13 C14 0.0 . . . . ?
C10 C9 C11 C0BC 0.0 . . . . ?
C10 C13 C14 C0BC 0.0 . . . . ?
C13 C14 C0BC C11 0.0 . . . . ?
C14 C0BC C11 C9 0.0 . . . . ?
C11 C9 C10 C13 0.0 . . . . ?
C12 C9 C10 C13 -179.3(8) . . . . ?
C12 C9 C11 C0BC 179.3(8) . . . . ?

_smtbx_masks_special_details     
;
A solvent mask was calculated and 524 electrons were 
found in a volume of 3009\%A^3^ in 10 voids per unit cell. 
This is consistent with the presence of 
[+ solvents] per Unit Cell 
which account for 450 electrons 
per unit cell.
;
loop_
_smtbx_masks_void_nr
_smtbx_masks_void_average_x
_smtbx_masks_void_average_y
_smtbx_masks_void_average_z
_smtbx_masks_void_volume
_smtbx_masks_void_count_electrons
_smtbx_masks_void_content
1 -0.382 0.124 0.842 682.6 136.3 '2.5 toluene'
2 0.085 0.094 0.602 20.7 0.0 '0.5 ?'
3 0.029 0.189 0.769 9.4 0.0 '0.25 ?'
4 0.019 0.299 0.907 10.7 1.3 '0.5 ?'
5 -0.424 0.500 0.000 1187.7 209.2 '4 toluene'
6 -0.019 0.701 0.093 10.7 1.6 '0.5 ?'
7 -0.029 0.811 0.231 9.4 0.0 '0.25 ?'
8 0.382 0.876 0.158 682.6 134.8 '2.5 toluene'
9 -0.085 0.906 0.398 20.7 0.0 '0.5 ?'
10 0.089 0.291 0.687 11.5 0.0 '0.25 ?'
11 0.124 0.177 0.169 14.8 0.0 '0.5 ?'
12 0.089 0.644 0.364 8.1 0.0 ?
13 0.217 0.497 0.250 9.9 1.4 '0.25 ?'
14 0.226 0.170 0.325 9.4 1.3 '0.25 ?'
15 0.500 0.500 0.500 188.9 36.7 '1 ?'
16 0.324 0.652 0.350 24.5 0.0 '0.5 ?'
17 0.364 0.881 0.667 10.3 0.0 '0.25 ?'
18 0.398 0.155 0.142 11.7 0.0 '0.25 ?'
19 0.456 0.567 0.267 7.2 0.3 ?
20 0.544 0.433 0.733 7.2 0.3 ?
21 0.602 0.845 0.858 11.7 0.0 '0.25 ?'
22 0.636 0.119 0.333 10.3 0.0 '0.25 ?'
23 0.676 0.348 0.650 24.5 0.0 '0.5 ?'
24 0.774 0.830 0.675 9.4 1.2 '0.25 ?'
25 0.783 0.503 0.750 9.9 1.4 '0.25 ?'
26 0.876 0.823 0.831 14.8 0.0 '0.5 ?'
27 0.911 0.709 0.313 11.5 0.0 '0.25 ?'
28 0.911 0.356 0.636 8.1 0.0 ?

_smtbx_masks_void_probe_radius   1.2
_smtbx_masks_void_truncation_radius 1.2
_shelx_res_file                  
;
TITL merge2_a.res in P-1
    merge2.res
    created by SHELXL-2019/3 at 11:25:29 on 08-Mar-2024
REM Old TITL merge2 in P-1
REM SHELXT solution in P-1: R1 0.279, Rweak 0.068, Alpha 0.133
REM <I/s> 0.000 for 0 systematic absences, Orientation as input
REM Formula found by SHELXT: C228 N53 O115 Cr20
CELL 0.6889 16.506 34.2036 35.1533 80.444 88.909 85.438
ZERR 2 0.0004 0.0011 0.001 0.002 0.002 0.002
LATT 1
SFAC C H Cr Cu F N Ni O S
DISP C 0.0028 0.0015 10.8482
DISP Cr 0.3152 0.593 2384.9692
DISP Cu 0.3307 1.2021 4770.0792
DISP F 0.0164 0.0097 47.6614
DISP H 0 0 0.6228
DISP N 0.0056 0.0031 18.3366
DISP Ni 0.3427 1.0569 4205.493
DISP O 0.0101 0.0057 30.1916
DISP S 0.1187 0.1169 489.4073
UNIT 650 1008 28 8 32 12 4 172 4
EADP Cr2A Ni2A
EADP Cr3A Ni3A
EADP Cr4A Ni4A
EADP Cr5A Ni5A
EADP Cr6A Ni6A
EADP Cr2C Ni2C
EADP Cr3C Ni3C
EADP Cr4C Ni4C
EADP Cr5C Ni5C
EADP Cr6C Ni6C
EADP Cr7C Ni7C
DFIX 1.54 C189 C0AP
FLAT C0AP C30 C77 C189 C0A1 C0BB C2
SADI C30 C189 C189 C77
FLAT 0.01 C12E C8E C10E C9E C7E C11E C6E O1E
FLAT 0.01 C12F C9F C6F C7F C8F C10F C11F O1E
SADI O1E C6F O1E C6E
FLAT 0.01 C14E C16E C17E C18E C19E C20E C15E S21E
SADI S21F C79 S21F C18F S21E C18 S21E C18E
SADI S21E C18 S21E C18E S21F C18F S21F C79 S42E C313 S42F C93
SADI C18E C18 C79 C18F
SADI C93 C39F C313 C39E C18E C18 C18F C79
FLAT 0.01 O3E C27F C28F C29F C30F C32F C31F C33F
FLAT 0.01 C27E C28E C29E C32E C30E C31E C33E O3E
FLAT 0.01 C36E C37E C38E C39E C40E C41E C35E S42E
DFIX 1.54 C0AQ C080
FLAT C080 C0AQ C0BJ C076 C06Z C092 C08S
SADI C076 C0AQ C0AQ C0BJ
FLAT C084 C07W C08L C7 C07V C0AY C09W
DFIX 1.54 C7 C084
SADI C07W C7 C7 C08L
DFIX 1.54 C183 C0B0
FLAT C0B0 C0AK C0A4 C160 C170 C0B3 C183
SADI C0AK C0B0 C0B0 C0A4
DFIX 1.54 C38 C0BK
FLAT C0BK C09Q C38 C0BL C098 C09R C0
SADI C0BL C38 C38 C09Q
FLAT 0.01 C14F C15F C16F C17F C18F C19F C20F S21F
FLAT 0.01 C35F C36F C37F C38F C40F C41F C39F S42F
DFIX 1.54 C3 C0AR
FLAT C3 C4 C8 C0AR C5 C6 C08T
SADI C4 C0AR C0AR C8
DFIX 1.54 C9 C12
FLAT C12 C9 C10 C11 C13 C0BC C14
SADI C10 C12 C12 C11
SIMU
RIGU
EXYZ Cr2A Ni2A
EXYZ Cr3A Ni3A
EXYZ Cr4A Ni4A
EXYZ Cr5A Ni5A
EXYZ Cr6A Ni6A
EXYZ Cr2C Ni2C
EXYZ Cr3C Ni3C
EXYZ Cr4C Ni4C
EXYZ Cr5C Ni5C
EXYZ Cr6C Ni6C
EXYZ Cr7C Ni7C
SUMP 4 0 1 8 1 9 1 10 1 11 1 12
SUMP 5 0 1 13 1 14 1 15 1 16 1 17 1 18

L.S. 200
PLAN  180
SIZE 0.089 0.072 0.056
TEMP -173.15(10)
CONF
FREE C79 C18F
FREE C18E C18
BOND
list 4
MORE -1
BOND $H
ABIN
fmap 2 53
acta
SHEL 999 1
REM <olex2.extras>
REM <HklSrc "%.\\merge2.hkl">
REM </olex2.extras>

WGHT    0.172500   29.135700
FVAR       0.07837   0.63762   0.47422   0.39172   0.62556   0.34217   0.40056
FVAR       0.91826   0.83958   0.60869   0.70773   0.92573   0.92288   0.80010
FVAR       0.93113   0.79133   0.98432   0.57023
CR1A  3    0.780178   -0.012125    0.243329    11.00000    0.09174    0.08941 =
         0.11497    0.00980   -0.00918   -0.01243
CR2A  3    0.951009    0.009490    0.193302    81.00000    0.09125    0.09238 =
         0.19303    0.02138    0.00938    0.00131
CR3A  3    1.006220    0.090564    0.133653    91.00000    0.07811    0.11664 =
         0.09650    0.00978    0.00846    0.01010
CR4A  3    0.908036    0.177887    0.093677   101.00000    0.06596    0.10143 =
         0.09411    0.00837    0.00345   -0.00088
CR5A  3    0.729700    0.230786    0.108979   111.00000    0.06432    0.10821 =
         0.11026    0.02138   -0.00178    0.00212
CR6A  3    0.565880    0.212546    0.166897   121.00000    0.07320    0.11426 =
         0.07830    0.00132    0.00008    0.01124
CR7A  3    0.528616    0.136261    0.238405    11.00000    0.07334    0.09416 =
         0.10676   -0.00811    0.01550   -0.01688
CR8A  3    0.612183    0.042949    0.266355    11.00000    0.09230    0.09540 =
         0.10795    0.01045    0.01060   -0.01882
NI2A  7    0.951009    0.009490    0.193302   -81.00000    0.09125    0.09238 =
         0.19303    0.02138    0.00938    0.00131
NI3A  7    1.006220    0.090564    0.133653   -91.00000    0.07811    0.11664 =
         0.09650    0.00978    0.00846    0.01010
NI4A  7    0.908036    0.177887    0.093677  -101.00000    0.06596    0.10143 =
         0.09411    0.00837    0.00345   -0.00088
NI5A  7    0.729700    0.230786    0.108979  -111.00000    0.06432    0.10821 =
         0.11026    0.02138   -0.00178    0.00212
NI6A  7    0.565880    0.212546    0.166897  -121.00000    0.07320    0.11426 =
         0.07830    0.00132    0.00008    0.01124
F1A   5    0.857529    0.024266    0.222594    11.00000    0.08717    0.09500 =
         0.11324    0.01570   -0.01705   -0.01032
F2A   5    0.926420    0.054906    0.155620    11.00000    0.07061    0.09441 =
         0.10333   -0.01227   -0.00709    0.00348
F3A   5    0.927491    0.134183    0.136731    11.00000    0.06896    0.09913 =
         0.08870    0.00656    0.00314   -0.00142
F4A   5    0.792951    0.179891    0.107554    11.00000    0.05949    0.10767 =
         0.08638    0.00067   -0.00069   -0.00123
F5A   5    0.678577    0.206234    0.155973    11.00000    0.06366    0.10836 =
         0.08410    0.00097   -0.01223    0.00036
F6A   5    0.571390    0.156541    0.188051    11.00000    0.06706    0.10780 =
         0.08948   -0.01157   -0.00344   -0.01127
F7A   5    0.621298    0.098407    0.246808    11.00000    0.07169    0.09641 =
         0.08775   -0.00613    0.00529   -0.01336
F8A   5    0.696957    0.030061    0.230762    11.00000    0.07948    0.09008 =
         0.10960    0.00045   -0.00754   -0.01369
O1A   8    0.861673   -0.055169    0.257820    11.00000    0.11636    0.09433 =
         0.14265    0.02594   -0.00780   -0.00680
O2A   8    0.978411   -0.038164    0.231118    11.00000    0.10426    0.11739 =
         0.28638    0.07333    0.01448    0.01591
C1A   1    0.937132   -0.059878    0.253796    11.00000    0.10798    0.08622 =
         0.19515    0.03029   -0.05000   -0.02283
C2A   1    0.981441   -0.095061    0.278199    11.00000    0.13079    0.11515 =
         0.22439    0.03709   -0.06880   -0.00550
C3A   1    0.931843   -0.127440    0.290244    11.00000    0.15530    0.15500 =
         0.34915    0.14181    0.02990    0.00206
AFIX  33
H3AA  2    0.882670   -0.117839    0.303002    11.00000   -1.50000
H3AB  2    0.916608   -0.138568    0.267679    11.00000   -1.50000
H3AC  2    0.962313   -0.148069    0.308293    11.00000   -1.50000
AFIX   0
C4A   1    1.056005   -0.108625    0.258873    11.00000    0.22669    0.22536 =
         0.44197    0.19340    0.12302    0.08392
AFIX  33
H4AA  2    1.089063   -0.086084    0.250864    11.00000   -1.50000
H4AB  2    1.087110   -0.129153    0.276762    11.00000   -1.50000
H4AC  2    1.041406   -0.119653    0.236147    11.00000   -1.50000
AFIX   0
C5A   1    1.011878   -0.079595    0.312163    11.00000    0.57533    0.24879 =
         0.37614   -0.03003   -0.37255    0.12628
AFIX  33
H5AA  2    1.045579   -0.057511    0.303199    11.00000   -1.50000
H5AB  2    0.965630   -0.070226    0.327038    11.00000   -1.50000
H5AC  2    1.044389   -0.100903    0.328527    11.00000   -1.50000
AFIX   0
SAME 0.02 0.04 O1A > C5A
O3A   8    0.768600   -0.027031    0.192642    11.00000    0.08893    0.12888 =
         0.14274   -0.01692   -0.01782   -0.01259
O4A   8    0.887372   -0.019849    0.165161    11.00000    0.15240    0.10131 =
         0.20702   -0.03572    0.04082   -0.03902
C6A   1    0.818320   -0.030480    0.166301    11.00000    0.12864    0.07706 =
         0.13052   -0.01303   -0.01442    0.00787
C7A   1    0.791809   -0.049383    0.132876    11.00000    0.27004    0.11405 =
         0.13417   -0.01465   -0.04660   -0.00692
C8A   1    0.853882   -0.079880    0.124715    11.00000    0.44269    0.28843 =
         0.34670   -0.23943   -0.10945    0.11151
AFIX  33
H8AA  2    0.862421   -0.100221    0.147732    11.00000   -1.50000
H8AB  2    0.835915   -0.092194    0.103392    11.00000   -1.50000
H8AC  2    0.904910   -0.067663    0.117553    11.00000   -1.50000
AFIX   0
C9A   1    0.777804   -0.018236    0.098437    11.00000    0.52712    0.23372 =
         0.13530    0.05804   -0.08611   -0.08779
AFIX  33
H9AA  2    0.736111    0.001948    0.104367    11.00000   -1.50000
H9AB  2    0.828519   -0.005766    0.091168    11.00000   -1.50000
H9AC  2    0.759524   -0.030298    0.077007    11.00000   -1.50000
AFIX   0
C10A  1    0.712488   -0.067240    0.141207    11.00000    0.39395    0.25362 =
         0.24754   -0.08134   -0.03382   -0.17561
AFIX  33
H10D  2    0.671105   -0.046695    0.146655    11.00000   -1.50000
H10G  2    0.696042   -0.078278    0.118791    11.00000   -1.50000
H10H  2    0.718218   -0.088474    0.163647    11.00000   -1.50000
AFIX   0
SAME 0.02 0.04 O1A > C5A
O5A   8    1.044111   -0.006754    0.164585    11.00000    0.12356    0.10944 =
         0.29300    0.00229    0.06685    0.02211
O6A   8    1.086980    0.046955    0.130680    11.00000    0.09501    0.13651 =
         0.12699    0.00650    0.02257    0.03933
C11A  1    1.089598    0.010403    0.139802    11.00000    0.08764    0.12634 =
         0.14272   -0.04245   -0.00600    0.01443
C12A  1    1.158476   -0.014181    0.123437    11.00000    0.13233    0.13696 =
         0.21300   -0.08215    0.01131    0.02153
C13A  1    1.125469   -0.036960    0.096437    11.00000    0.14183    0.28037 =
         0.34673   -0.21675    0.00429    0.01191
AFIX  33
H13H  2    1.095243   -0.018769    0.076174    11.00000   -1.50000
H13I  2    1.170103   -0.051617    0.084768    11.00000   -1.50000
H13J  2    1.088933   -0.055762    0.110270    11.00000   -1.50000
AFIX   0
C14A  1    1.205304   -0.038098    0.155317    11.00000    0.20649    0.36299 =
         0.27854   -0.08574   -0.03728    0.18633
AFIX  33
H14H  2    1.225053   -0.020575    0.171916    11.00000   -1.50000
H14I  2    1.170491   -0.056923    0.170420    11.00000   -1.50000
H14J  2    1.251661   -0.052778    0.144919    11.00000   -1.50000
AFIX   0
C15A  1    1.217570    0.013273    0.101850    11.00000    0.19310    0.26275 =
         0.41623   -0.14531    0.14350   -0.04729
AFIX  33
H15D  2    1.240228    0.028761    0.119607    11.00000   -1.50000
H15E  2    1.261641   -0.002519    0.091041    11.00000   -1.50000
H15F  2    1.189110    0.031356    0.080920    11.00000   -1.50000
AFIX   0
SAME 0.02 0.04 O1A > C5A
O7A   8    1.016812    0.037597    0.222526    11.00000    0.09251    0.16810 =
         0.14808    0.04674   -0.04701   -0.04423
O8A   8    1.044835    0.093391    0.185391    11.00000    0.06743    0.10279 =
         0.13436    0.00744   -0.01363   -0.00670
C16A  1    1.044859    0.070741    0.216483    11.00000    0.04930    0.14568 =
         0.11014   -0.00501   -0.00693   -0.00329
C17A  1    1.083016    0.081541    0.251807    11.00000    0.07256    0.31532 =
         0.14342   -0.08083   -0.00252   -0.02854
C18A  1    1.023189    0.082287    0.284115    11.00000    0.11136    0.32214 =
         0.11398   -0.04367    0.00397    0.01063
AFIX  33
H18G  2    1.001078    0.056235    0.290626    11.00000   -1.50000
H18H  2    1.050326    0.088442    0.306718    11.00000   -1.50000
H18I  2    0.978890    0.102673    0.276209    11.00000   -1.50000
AFIX   0
C19A  1    1.150747    0.050416    0.264638    11.00000    0.11440    0.54199 =
         0.26919   -0.16700   -0.09513    0.09791
AFIX  33
H19D  2    1.128794    0.024297    0.270756    11.00000   -1.50000
H19G  2    1.191209    0.050079    0.243905    11.00000   -1.50000
H19H  2    1.176420    0.056569    0.287623    11.00000   -1.50000
AFIX   0
C20A  1    1.115287    0.120822    0.242562    11.00000    0.22954    0.41716 =
         0.24547   -0.17460    0.06907   -0.20470
AFIX  33
H20D  2    1.154718    0.120802    0.221366    11.00000   -1.50000
H20G  2    1.070622    0.141053    0.234821    11.00000   -1.50000
H20H  2    1.142058    0.126822    0.265330    11.00000   -1.50000
AFIX   0
SAME 0.02 0.04 O1A > C5A
O9A   8    1.088529    0.125202    0.113297    11.00000    0.07372    0.14900 =
         0.15679    0.04661    0.01983    0.00886
O10A  8    1.023455    0.177386    0.079225    11.00000    0.07445    0.11714 =
         0.13534    0.02648    0.01852    0.00137
C21A  1    1.085364    0.157036    0.090166    11.00000    0.07222    0.11345 =
         0.11196   -0.00786    0.01882    0.00242
C22A  1    1.165410    0.171993    0.074889    11.00000    0.07680    0.14356 =
         0.15565    0.00208    0.03363   -0.00723
C23A  1    1.233842    0.147327    0.094632    11.00000    0.07504    0.24741 =
         0.37834    0.12920    0.02139   -0.00874
AFIX  33
H23D  2    1.230361    0.148215    0.122341    11.00000   -1.50000
H23F  2    1.231790    0.119811    0.090418    11.00000   -1.50000
H23G  2    1.285077    0.157481    0.084324    11.00000   -1.50000
AFIX   0
C24A  1    1.168260    0.213998    0.081069    11.00000    0.08819    0.16891 =
         0.27322   -0.02697    0.03828   -0.04444
AFIX  33
H24D  2    1.122453    0.230338    0.067832    11.00000   -1.50000
H24E  2    1.164789    0.215043    0.108748    11.00000   -1.50000
H24F  2    1.219410    0.224188    0.070684    11.00000   -1.50000
AFIX   0
C25A  1    1.167944    0.171626    0.032773    11.00000    0.14601    0.39713 =
         0.17620   -0.06150    0.08884   -0.10755
AFIX  33
H25D  2    1.121551    0.188334    0.020493    11.00000   -1.50000
H25F  2    1.218622    0.181986    0.021945    11.00000   -1.50000
H25G  2    1.165335    0.144316    0.028039    11.00000   -1.50000
AFIX   0
SAME 0.02 0.04 O1A > C5A
O11A  8    0.972516    0.086249    0.082312    11.00000    0.13822    0.13139 =
         0.09889   -0.00368   -0.00464    0.03605
O12A  8    0.891369    0.138463    0.058871    11.00000    0.08815    0.12763 =
         0.08967   -0.00407   -0.01081    0.01126
C26A  1    0.926546    0.105707    0.056260    11.00000    0.10819    0.11853 =
         0.09017   -0.01436   -0.00954    0.00293
C27A  1    0.925302    0.089362    0.019320    11.00000    0.15436    0.13019 =
         0.10917   -0.02649   -0.01317   -0.02207
C28A  1    1.009044    0.088896    0.001713    11.00000    0.20580    0.21751 =
         0.12423   -0.02400    0.04779   -0.01095
AFIX  33
H28D  2    1.026338    0.116036   -0.003471    11.00000   -1.50000
H28G  2    1.047147    0.072078    0.019630    11.00000   -1.50000
H28H  2    1.008222    0.078271   -0.022496    11.00000   -1.50000
AFIX   0
C29A  1    0.866877    0.113962   -0.008841    11.00000    0.24462    0.20982 =
         0.11687   -0.04809   -0.06891    0.01150
AFIX  33
H29D  2    0.881181    0.141625   -0.013365    11.00000   -1.50000
H29G  2    0.869707    0.103609   -0.033247    11.00000   -1.50000
H29H  2    0.811562    0.112730    0.001685    11.00000   -1.50000
AFIX   0
C30A  1    0.903728    0.047322    0.026251    11.00000    0.35581    0.15500 =
         0.16460   -0.00848   -0.01617   -0.10151
AFIX  33
H30D  2    0.903385    0.037438    0.001640    11.00000   -1.50000
H30E  2    0.943873    0.030999    0.043443    11.00000   -1.50000
H30F  2    0.849721    0.045851    0.038233    11.00000   -1.50000
AFIX   0
SAME 0.02 0.04 O1A > C5A
O13A  8    0.889305    0.221178    0.050023    11.00000    0.09698    0.11342 =
         0.11044    0.03247    0.01599    0.01204
O14A  8    0.777710    0.255650    0.061240    11.00000    0.09705    0.16151 =
         0.15916    0.05978    0.03430    0.02796
C31A  1    0.836548    0.248717    0.041000    11.00000    0.07782    0.12028 =
         0.09570    0.02559    0.00334   -0.00202
C32A  1    0.846113    0.275267    0.002100    11.00000    0.08446    0.14645 =
         0.09805    0.03338   -0.00363   -0.00452
C33A  1    0.933893    0.278895   -0.006855    11.00000    0.09066    0.24671 =
         0.16403    0.10351    0.00650   -0.02895
AFIX  33
H33H  2    0.958322    0.291739    0.012574    11.00000   -1.50000
H33I  2    0.961320    0.252372   -0.006627    11.00000   -1.50000
H33J  2    0.939876    0.294964   -0.032414    11.00000   -1.50000
AFIX   0
C34A  1    0.803453    0.315827    0.002939    11.00000    0.15279    0.11666 =
         0.15395    0.03601   -0.02265   -0.01221
AFIX  33
H34H  2    0.745708    0.313122    0.008857    11.00000   -1.50000
H34I  2    0.827889    0.328090    0.022790    11.00000   -1.50000
H34J  2    0.809066    0.332599   -0.022285    11.00000   -1.50000
AFIX   0
C35A  1    0.805156    0.255724   -0.026785    11.00000    0.11755    0.15700 =
         0.08912    0.02121   -0.00679    0.00133
AFIX  33
H35H  2    0.747611    0.253894   -0.019898    11.00000   -1.50000
H35I  2    0.809852    0.271563   -0.052541    11.00000   -1.50000
H35J  2    0.831297    0.228970   -0.026754    11.00000   -1.50000
AFIX   0
SAME 0.02 0.04 O1A > C5A
O15A  8    0.928684    0.216242    0.126698    11.00000    0.07380    0.11237 =
         0.14013   -0.00762   -0.02175   -0.00305
O16A  8    0.814336    0.248649    0.138732    11.00000    0.08368    0.10792 =
         0.19385   -0.03620    0.01124   -0.01848
C36A  1    0.889916    0.243379    0.139010    11.00000    0.08202    0.10311 =
         0.10689    0.00656   -0.01237   -0.01833
C37A  1    0.933970    0.274494    0.154338    11.00000    0.09865    0.10554 =
         0.17892   -0.02220   -0.00534   -0.02584
C38A  1    1.016798    0.258621    0.168032    11.00000    0.08518    0.18336 =
         0.17939   -0.04009   -0.00719   -0.03604
AFIX  33
H38D  2    1.047521    0.248776    0.146964    11.00000   -1.50000
H38G  2    1.044972    0.279837    0.176442    11.00000   -1.50000
H38H  2    1.012432    0.236801    0.189706    11.00000   -1.50000
AFIX   0
C39A  1    0.937292    0.308329    0.120743    11.00000    0.27433    0.15276 =
         0.28232    0.05402   -0.08881   -0.12246
AFIX  33
H39D  2    0.881908    0.318047    0.112473    11.00000   -1.50000
H39E  2    0.964810    0.329976    0.128721    11.00000   -1.50000
H39F  2    0.967308    0.298873    0.099285    11.00000   -1.50000
AFIX   0
C40A  1    0.887447    0.289464    0.186648    11.00000    0.13729    0.18451 =
         0.28468   -0.13026    0.01269   -0.01654
AFIX  33
H40D  2    0.832846    0.299950    0.177771    11.00000   -1.50000
H40G  2    0.883244    0.267605    0.208299    11.00000   -1.50000
H40H  2    0.915784    0.310642    0.195035    11.00000   -1.50000
AFIX   0
SAME 0.02 0.04 O1A > C5A
O17A  8    0.665922    0.281403    0.111350    11.00000    0.09923    0.10778 =
         0.18942    0.03685    0.03102    0.02044
O18A  8    0.558777    0.268347    0.146693    11.00000    0.10865    0.11786 =
         0.10216    0.01967    0.01390    0.03072
C41A  1    0.601892    0.291452    0.126242    11.00000    0.09195    0.10100 =
         0.12462    0.00377   -0.00260    0.00767
C42A  1    0.572590    0.335593    0.118827    11.00000    0.13038    0.09720 =
         0.21020   -0.00550   -0.01497    0.02504
C43A  1    0.640626    0.359949    0.106512    11.00000    0.22690    0.11149 =
         0.45613    0.03294    0.11499   -0.00015
AFIX  33
H43D  2    0.666956    0.351277    0.083780    11.00000   -1.50000
H43E  2    0.620268    0.387937    0.100054    11.00000   -1.50000
H43F  2    0.680094    0.356901    0.127477    11.00000   -1.50000
AFIX   0
C44A  1    0.512498    0.340227    0.086039    11.00000    0.37720    0.20844 =
         0.35410    0.00368   -0.20783    0.11459
AFIX  33
H44D  2    0.466826    0.324042    0.094032    11.00000   -1.50000
H44E  2    0.492338    0.368223    0.079364    11.00000   -1.50000
H44F  2    0.539459    0.331414    0.063514    11.00000   -1.50000
AFIX   0
C45A  1    0.529962    0.347192    0.153206    11.00000    0.27444    0.12852 =
         0.32604   -0.06370    0.08464    0.03718
AFIX  33
H45G  2    0.485154    0.330216    0.160388    11.00000   -1.50000
H45H  2    0.568181    0.343997    0.174697    11.00000   -1.50000
H45I  2    0.508355    0.375033    0.147273    11.00000   -1.50000
AFIX   0
SAME 0.02 0.04 O1A > C5A
O19A  8    0.641671    0.214950    0.078605    11.00000    0.07639    0.19752 =
         0.08329   -0.00771   -0.00402   -0.00099
O20A  8    0.537745    0.201306    0.117036    11.00000    0.06939    0.16858 =
         0.08506    0.00858   -0.01593   -0.01610
C46A  1    0.570934    0.206518    0.085096    11.00000    0.07406    0.16577 =
         0.08289   -0.00890   -0.00809   -0.01122
C47A  1    0.518372    0.209496    0.050018    11.00000    0.10935    0.35109 =
         0.09931   -0.05071   -0.02401   -0.04048
C48A  1    0.566920    0.201270    0.016226    11.00000    0.14876    0.63453 =
         0.10000   -0.10098    0.00077   -0.08900
AFIX  33
H48D  2    0.609814    0.219744    0.011374    11.00000   -1.50000
H48E  2    0.591547    0.173895    0.021231    11.00000   -1.50000
H48F  2    0.531688    0.204701   -0.006401    11.00000   -1.50000
AFIX   0
C49A  1    0.477672    0.250892    0.042770    11.00000    0.26365    0.45328 =
         0.24272    0.02491   -0.16613    0.10252
AFIX  33
H49D  2    0.518901    0.270102    0.036555    11.00000   -1.50000
H49E  2    0.440036    0.253450    0.021114    11.00000   -1.50000
H49F  2    0.447526    0.256129    0.065914    11.00000   -1.50000
AFIX   0
C50A  1    0.452741    0.182871    0.059036    11.00000    0.20664    0.58331 =
         0.14398   -0.14870    0.01848   -0.21228
AFIX  33
H50G  2    0.422317    0.189482    0.081627    11.00000   -1.50000
H50H  2    0.416098    0.186074    0.036937    11.00000   -1.50000
H50I  2    0.475957    0.155267    0.064568    11.00000   -1.50000
AFIX   0
SAME 0.02 0.04 O1A > C5A
O21A  8    0.449368    0.218407    0.179554    11.00000    0.07545    0.15576 =
         0.10808    0.01561    0.00837    0.03469
O22A  8    0.434519    0.173712    0.232335    11.00000    0.08411    0.10859 =
         0.14292    0.00470    0.02467   -0.00620
C51A  1    0.409254    0.201963    0.206707    11.00000    0.06732    0.13748 =
         0.11576   -0.01176    0.00057   -0.00413
C52A  1    0.325000    0.220180    0.213020    11.00000    0.05425    0.16290 =
         0.17643   -0.01420    0.00709    0.00362
C53A  1    0.327810    0.259167    0.223830    11.00000    0.10010    0.20391 =
         0.45540   -0.12789    0.03068    0.02242
AFIX  33
H53D  2    0.357359    0.256689    0.248137    11.00000   -1.50000
H53E  2    0.355647    0.276487    0.203561    11.00000   -1.50000
H53F  2    0.272325    0.270669    0.227096    11.00000   -1.50000
AFIX   0
C54A  1    0.281100    0.222892    0.176697    11.00000    0.11859    0.64806 =
         0.28094   -0.20851   -0.08127    0.16009
AFIX  33
H54D  2    0.279909    0.196280    0.169930    11.00000   -1.50000
H54E  2    0.225362    0.234196    0.179708    11.00000   -1.50000
H54F  2    0.308684    0.240014    0.156173    11.00000   -1.50000
AFIX   0
C55A  1    0.279687    0.195217    0.243853    11.00000    0.09460    0.25680 =
         0.46638    0.09730    0.12807    0.04134
AFIX  33
H55G  2    0.276905    0.168632    0.237233    11.00000   -1.50000
H55H  2    0.307869    0.193069    0.268486    11.00000   -1.50000
H55I  2    0.224527    0.207555    0.246089    11.00000   -1.50000
AFIX   0
SAME 0.02 0.04 O1A > C5A
O23A  8    0.592526    0.226144    0.217362    11.00000    0.12958    0.08972 =
         0.08336    0.00262    0.00228   -0.00714
O24A  8    0.586969    0.173044    0.261717    11.00000    0.11330    0.09062 =
         0.07726   -0.00633    0.01591   -0.02244
C56A  1    0.599174    0.208682    0.251215    11.00000    0.07712    0.08823 =
         0.08657   -0.00337    0.00866   -0.00542
C57A  1    0.622701    0.233706    0.280924    11.00000    0.08686    0.09104 =
         0.08612   -0.00612    0.00507   -0.01008
C58A  1    0.631498    0.208192    0.319300    11.00000    0.12412    0.11872 =
         0.09047   -0.00206   -0.01634   -0.00801
AFIX  33
H58D  2    0.675477    0.187375    0.318288    11.00000   -1.50000
H58E  2    0.644306    0.224434    0.338554    11.00000   -1.50000
H58F  2    0.580525    0.195906    0.326419    11.00000   -1.50000
AFIX   0
C59A  1    0.702072    0.251260    0.267277    11.00000    0.09979    0.10749 =
         0.13391   -0.03534    0.01521   -0.03384
AFIX  33
H59D  2    0.694175    0.267910    0.241912    11.00000   -1.50000
H59E  2    0.719177    0.267473    0.285751    11.00000   -1.50000
H59F  2    0.744012    0.229711    0.265374    11.00000   -1.50000
AFIX   0
C60A  1    0.555318    0.266342    0.281137    11.00000    0.11181    0.09515 =
         0.08580   -0.01638    0.00870    0.00055
AFIX  33
H60G  2    0.550935    0.282678    0.255466    11.00000   -1.50000
H60H  2    0.503791    0.254482    0.287973    11.00000   -1.50000
H60I  2    0.567572    0.283009    0.300108    11.00000   -1.50000
AFIX   0
SAME 0.02 0.04 O1A > C5A
O25A  8    0.483362    0.117089    0.289041    11.00000    0.10594    0.11321 =
         0.14375   -0.01282    0.04416   -0.02181
O26A  8    0.527485    0.054322    0.302410    11.00000    0.12620    0.12598 =
         0.13528    0.01284    0.04551   -0.01295
C61A  1    0.487834    0.083921    0.310083    11.00000    0.11454    0.11617 =
         0.11707   -0.01172    0.02986   -0.04417
C62A  1    0.434399    0.080655    0.346213    11.00000    0.16697    0.15217 =
         0.16950   -0.01722    0.09374   -0.05044
C63A  1    0.355714    0.103687    0.338549    11.00000    0.18548    0.39742 =
         0.21765    0.05223    0.12371    0.02507
AFIX  33
H63D  2    0.326314    0.092997    0.319102    11.00000   -1.50000
H63E  2    0.323601    0.101827    0.362429    11.00000   -1.50000
H63F  2    0.364761    0.131594    0.329007    11.00000   -1.50000
AFIX   0
C64A  1    0.478147    0.097298    0.375784    11.00000    0.28766    0.31369 =
         0.14275   -0.07999    0.11122   -0.10257
AFIX  33
H64D  2    0.530776    0.082165    0.381144    11.00000   -1.50000
H64E  2    0.486810    0.125226    0.366126    11.00000   -1.50000
H64F  2    0.445650    0.095459    0.399549    11.00000   -1.50000
AFIX   0
C65A  1    0.422714    0.037873    0.360756    11.00000    0.40770    0.18661 =
         0.27331   -0.00138    0.22250   -0.11120
AFIX  33
H65G  2    0.475825    0.023085    0.365671    11.00000   -1.50000
H65H  2    0.390925    0.035612    0.384745    11.00000   -1.50000
H65I  2    0.393729    0.026861    0.341390    11.00000   -1.50000
AFIX   0
SAME 0.02 0.04 O1A > C5A
O27A  8    0.466917    0.099551    0.216426    11.00000    0.06617    0.11353 =
         0.14780   -0.01415   -0.01261   -0.01317
O28A  8    0.531543    0.039826    0.227486    11.00000    0.08758    0.09393 =
         0.16166   -0.02142    0.00152   -0.01519
C66A  1    0.475486    0.063520    0.213038    11.00000    0.08152    0.12336 =
         0.13856   -0.02708   -0.00500   -0.01955
C67A  1    0.404790    0.043825    0.200002    11.00000    0.09285    0.17215 =
         0.23710   -0.07151   -0.02904   -0.02145
C68A  1    0.352164    0.073280    0.175610    11.00000    0.22692    0.16892 =
         0.41528   -0.10293   -0.20810    0.00873
AFIX  33
H68D  2    0.334205    0.094841    0.189756    11.00000   -1.50000
H68E  2    0.382050    0.084075    0.152374    11.00000   -1.50000
H68F  2    0.304707    0.060809    0.168233    11.00000   -1.50000
AFIX   0
C69A  1    0.433509    0.010265    0.179176    11.00000    0.16595    0.15902 =
         0.31524   -0.10459   -0.04310   -0.02430
AFIX  33
H69D  2    0.468866   -0.009222    0.196156    11.00000   -1.50000
H69E  2    0.386524   -0.002570    0.171824    11.00000   -1.50000
H69F  2    0.463867    0.020696    0.155965    11.00000   -1.50000
AFIX   0
C70A  1    0.360429    0.025182    0.235347    11.00000    0.15248    0.30918 =
         0.37873   -0.04093    0.07213   -0.09792
AFIX  33
H70G  2    0.397442    0.005483    0.251194    11.00000   -1.50000
H70H  2    0.340756    0.045816    0.250307    11.00000   -1.50000
H70I  2    0.314190    0.012102    0.227565    11.00000   -1.50000
AFIX   0
SAME 0.02 0.04 O1A > C5A
O29A  8    0.600415   -0.013028    0.286496    11.00000    0.12512    0.09756 =
         0.18089    0.03613    0.04162   -0.01436
O30A  8    0.700795   -0.048640    0.263147    11.00000    0.11257    0.09439 =
         0.17700    0.01711    0.01183   -0.02013
C71A  1    0.637980   -0.044858    0.282154    11.00000    0.10825    0.09643 =
         0.15357    0.01414   -0.00491   -0.02321
C72A  1    0.602795   -0.083048    0.301275    11.00000    0.13057    0.09702 =
         0.21845    0.02255    0.03333   -0.03186
C73A  1    0.531197   -0.074248    0.324173    11.00000    0.34115    0.12159 =
         0.43109    0.00733    0.25138   -0.06150
AFIX  33
H73D  2    0.490395   -0.057687    0.307547    11.00000   -1.50000
H73E  2    0.508557   -0.099145    0.335760    11.00000   -1.50000
H73F  2    0.546479   -0.059992    0.344612    11.00000   -1.50000
AFIX   0
C74A  1    0.667264   -0.108031    0.324501    11.00000    0.25562    0.19704 =
         0.52445    0.18376   -0.10174   -0.05288
AFIX  33
H74D  2    0.713926   -0.113101    0.307869    11.00000   -1.50000
H74E  2    0.684259   -0.094199    0.344940    11.00000   -1.50000
H74F  2    0.646338   -0.133352    0.336089    11.00000   -1.50000
AFIX   0
C75A  1    0.583366   -0.104503    0.269814    11.00000    0.32233    0.18126 =
         0.33795   -0.07311    0.08682   -0.16219
AFIX  33
H75G  2    0.632905   -0.109863    0.255124    11.00000   -1.50000
H75H  2    0.561155   -0.129697    0.280796    11.00000   -1.50000
H75I  2    0.543156   -0.088175    0.252663    11.00000   -1.50000
AFIX   0
SAME 0.02 0.04 O1A > C5A
O31A  8    0.693000    0.045152    0.306505    11.00000    0.11819    0.13428 =
         0.09559    0.01025    0.00336    0.00499
O32A  8    0.793386    0.001211    0.294905    11.00000    0.10574    0.12978 =
         0.10413    0.00822   -0.01715    0.00279
C76A  1    0.755849    0.022795    0.315525    11.00000    0.11001    0.09659 =
         0.09744    0.02003   -0.00621   -0.02393
C77A  1    0.789572    0.020928    0.355806    11.00000    0.13574    0.13851 =
         0.08832    0.01927   -0.00339   -0.04572
C78A  1    0.742371    0.050365    0.376692    11.00000    0.12480    0.20020 =
         0.12475   -0.02256    0.00274   -0.04302
AFIX  33
H78D  2    0.684927    0.044862    0.378045    11.00000   -1.50000
H78E  2    0.763689    0.048073    0.402864    11.00000   -1.50000
H78F  2    0.747718    0.077354    0.362786    11.00000   -1.50000
AFIX   0
C79A  1    0.780578   -0.020615    0.376776    11.00000    0.21538    0.15397 =
         0.12745    0.04551   -0.04336   -0.06515
AFIX  33
H79G  2    0.722996   -0.025860    0.378002    11.00000   -1.50000
H79H  2    0.811045   -0.039756    0.362981    11.00000   -1.50000
H79I  2    0.801839   -0.023274    0.402996    11.00000   -1.50000
AFIX   0
C80A  1    0.876994    0.029292    0.353741    11.00000    0.13236    0.15374 =
         0.12323    0.00161   -0.02276   -0.03135
AFIX  33
H80G  2    0.907759    0.010093    0.340121    11.00000   -1.50000
H80H  2    0.882349    0.056280    0.339834    11.00000   -1.50000
H80I  2    0.898321    0.026999    0.379912    11.00000   -1.50000
AFIX   0

CR1C  3    0.376201    0.318637    0.867300    11.00000    0.08961    0.09868 =
         0.10698    0.01983   -0.00851   -0.00739
CR2C  3    0.435346    0.410225    0.830174   131.00000    0.08151    0.09092 =
         0.13520    0.01485   -0.01910   -0.00696
CR3C  3    0.336143    0.492812    0.780238   141.00000    0.08173    0.08623 =
         0.12416    0.01288   -0.00946   -0.00915
CR4C  3    0.168343    0.515020    0.724603   151.00000    0.09134    0.08180 =
         0.16043    0.01116   -0.02704    0.00144
CR5C  3    0.005897    0.465816    0.708026   161.00000    0.08496    0.10673 =
         0.14127    0.00747   -0.01578    0.00200
CR6C  3   -0.029167    0.368796    0.729406   171.00000    0.07670    0.11442 =
         0.10779    0.00949   -0.00814   -0.02200
CR7C  3    0.045745    0.292310    0.795687   181.00000    0.07806    0.09543 =
         0.12322    0.00615    0.00395   -0.01411
CR8C  3    0.204594    0.273144    0.857385    11.00000    0.11200    0.09055 =
         0.09368    0.00988   -0.01036   -0.01542
NI2C  7    0.435346    0.410225    0.830174  -131.00000    0.08151    0.09092 =
         0.13520    0.01485   -0.01910   -0.00696
NI3C  7    0.336143    0.492812    0.780238  -141.00000    0.08173    0.08623 =
         0.12416    0.01288   -0.00946   -0.00915
NI4C  7    0.168343    0.515020    0.724603  -151.00000    0.09134    0.08180 =
         0.16043    0.01116   -0.02704    0.00144
NI5C  7    0.005897    0.465816    0.708026  -161.00000    0.08496    0.10673 =
         0.14127    0.00747   -0.01578    0.00200
NI6C  7   -0.029167    0.368796    0.729406  -171.00000    0.07670    0.11442 =
         0.10779    0.00949   -0.00814   -0.02200
NI7C  7    0.045745    0.292310    0.795687  -181.00000    0.07806    0.09543 =
         0.12322    0.00615    0.00395   -0.01411
F1C   5    0.353688    0.374337    0.849995    11.00000    0.07977    0.09907 =
         0.10648    0.00602   -0.00502   -0.00200
F2C   5    0.360640    0.435722    0.790643    11.00000    0.07344    0.08493 =
         0.11815    0.01306   -0.01361   -0.00277
F3C   5    0.224700    0.485301    0.769551    11.00000    0.07363    0.09150 =
         0.12194   -0.00045   -0.00980   -0.00088
F4C   5    0.117465    0.467573    0.718663    11.00000    0.07777    0.08248 =
         0.12053    0.00496   -0.00404    0.00264
F5C   5    0.009259    0.417090    0.743178    11.00000    0.07188    0.10643 =
         0.11984    0.00367   -0.00718   -0.00320
F6C   5    0.060018    0.339702    0.758231    11.00000    0.07249    0.09602 =
         0.10891    0.00394    0.00310   -0.01398
F7C   5    0.125623    0.309648    0.828486    11.00000    0.09594    0.08936 =
         0.10298    0.00357    0.00523   -0.00935
F8C   5    0.286709    0.308497    0.838371    11.00000    0.09812    0.09488 =
         0.09804    0.01651   -0.00433   -0.00809
SAME 0.02 0.04 O1A > C5A
O1C   8    0.465488    0.328537    0.898892    11.00000    0.09730    0.12231 =
         0.12563    0.03388   -0.01899   -0.02264
O2C   8    0.509004    0.385609    0.870782    11.00000    0.08783    0.11928 =
         0.16529    0.02609   -0.04066   -0.01186
C1C   1    0.507875    0.356950    0.897491    11.00000    0.07520    0.11593 =
         0.12002   -0.00122   -0.01588    0.00259
C2C   1    0.569465    0.353017    0.929878    11.00000    0.10925    0.18153 =
         0.13218   -0.00590   -0.04227    0.00083
C3C   1    0.615543    0.313869    0.932779    11.00000    0.27516    0.24119 =
         0.36009   -0.02671   -0.20886    0.10226
AFIX  33
H3CA  2    0.643517    0.311832    0.908264    11.00000   -1.50000
H3CB  2    0.655636    0.310976    0.953462    11.00000   -1.50000
H3CC  2    0.578077    0.292800    0.938537    11.00000   -1.50000
AFIX   0
C4C   1    0.630097    0.383736    0.921065    11.00000    0.08969    0.29546 =
         0.15012   -0.05597   -0.02822   -0.04731
AFIX  33
H4CA  2    0.601966    0.410340    0.918879    11.00000   -1.50000
H4CB  2    0.670045    0.380048    0.941876    11.00000   -1.50000
H4CC  2    0.657901    0.380897    0.896681    11.00000   -1.50000
AFIX   0
C5C   1    0.524652    0.359323    0.965470    11.00000    0.14536    0.48343 =
         0.12200   -0.04569   -0.01283   -0.08891
AFIX  33
H5CA  2    0.495655    0.385801    0.961417    11.00000   -1.50000
H5CB  2    0.485527    0.339085    0.971825    11.00000   -1.50000
H5CC  2    0.563085    0.357260    0.986750    11.00000   -1.50000
AFIX   0
SAME 0.02 0.04 O1A > C5A
O3C   8    0.447259    0.314389    0.823471    11.00000    0.09976    0.10528 =
         0.14515    0.00233    0.02270   -0.01039
O4C   8    0.479454    0.373630    0.796300    11.00000    0.07010    0.09795 =
         0.14315    0.01367    0.00581    0.00206
C6C   1    0.484170    0.337157    0.798624    11.00000    0.06990    0.10677 =
         0.12769   -0.00278   -0.00968   -0.00539
C7C   1    0.534654    0.316117    0.770409    11.00000    0.09390    0.18155 =
         0.17387   -0.05533    0.02761   -0.02707
C8C   1    0.599666    0.289158    0.792847    11.00000    0.11183    0.24583 =
         0.33232   -0.03658    0.02145    0.05868
AFIX  33
H8CA  2    0.574368    0.269599    0.812026    11.00000   -1.50000
H8CB  2    0.633356    0.275335    0.775193    11.00000   -1.50000
H8CC  2    0.633679    0.304955    0.805960    11.00000   -1.50000
AFIX   0
C9C   1    0.573587    0.345497    0.741564    11.00000    0.17472    0.23061 =
         0.19235   -0.07466    0.07326   -0.08647
AFIX  33
H9CA  2    0.531556    0.363211    0.726793    11.00000   -1.50000
H9CB  2    0.607653    0.361176    0.754783    11.00000   -1.50000
H9CC  2    0.607330    0.331557    0.724016    11.00000   -1.50000
AFIX   0
C10C  1    0.481587    0.291449    0.751201    11.00000    0.16661    0.29582 =
         0.21872   -0.14559    0.07258   -0.10133
AFIX  33
H10A  2    0.456581    0.272277    0.770878    11.00000   -1.50000
H10B  2    0.438962    0.308844    0.736528    11.00000   -1.50000
H10C  2    0.514656    0.277161    0.733689    11.00000   -1.50000
AFIX   0
SAME 0.02 0.04 O1A > C5A
O5C   8    0.518382    0.446277    0.811239    11.00000    0.08059    0.10314 =
         0.19070    0.01352   -0.02985   -0.00739
O6C   8    0.446978    0.502567    0.790171    11.00000    0.09160    0.08822 =
         0.18084    0.02189   -0.02580   -0.01325
C11C  1    0.510960    0.483008    0.799734    11.00000    0.08836    0.09909 =
         0.18217    0.01633   -0.02985   -0.01711
C12C  1    0.586835    0.505253    0.795171    11.00000    0.08183    0.14141 =
         0.25435    0.01162    0.00322   -0.02795
C13C  1    0.598083    0.521675    0.753677    11.00000    0.13608    0.23755 =
         0.28950    0.06068    0.01613   -0.07337
AFIX  33
H13E  2    0.548739    0.537763    0.743925    11.00000   -1.50000
H13F  2    0.644207    0.538309    0.750723    11.00000   -1.50000
H13G  2    0.608715    0.499772    0.739040    11.00000   -1.50000
AFIX   0
C14C  1    0.658401    0.480534    0.812326    11.00000    0.08629    0.17685 =
         0.48212    0.08659   -0.04071   -0.02682
AFIX  33
H14E  2    0.647404    0.470604    0.839565    11.00000   -1.50000
H14F  2    0.669943    0.458014    0.798567    11.00000   -1.50000
H14G  2    0.705435    0.496551    0.810250    11.00000   -1.50000
AFIX   0
C15C  1    0.575372    0.541971    0.813761    11.00000    0.14618    0.17778 =
         0.41622   -0.06979   -0.03409   -0.05373
AFIX  33
H15A  2    0.527900    0.558650    0.802566    11.00000   -1.50000
H15B  2    0.566916    0.534218    0.841575    11.00000   -1.50000
H15C  2    0.623843    0.556928    0.809234    11.00000   -1.50000
AFIX   0
SAME 0.02 0.04 O1A > C5A
O7C   8    0.394109    0.444894    0.864499    11.00000    0.11329    0.11935 =
         0.12671    0.01305   -0.03756   -0.00910
O8C   8    0.306437    0.492608    0.833893    11.00000    0.10867    0.11317 =
         0.12874   -0.00247   -0.01907    0.00682
C16C  1    0.342106    0.475182    0.863645    11.00000    0.10131    0.12088 =
         0.12753   -0.00512   -0.01355   -0.01633
C17C  1    0.332775    0.494138    0.899631    11.00000    0.16290    0.16080 =
         0.12839   -0.01699   -0.03293    0.02233
C18C  1    0.319721    0.463927    0.933124    11.00000    0.41658    0.19165 =
         0.15224    0.00208    0.07501    0.02414
AFIX  33
H18D  2    0.363363    0.442574    0.934535    11.00000   -1.50000
H18E  2    0.319724    0.475906    0.956587    11.00000   -1.50000
H18F  2    0.267295    0.452977    0.930780    11.00000   -1.50000
AFIX   0
C19C  1    0.410773    0.512472    0.906608    11.00000    0.23666    0.22755 =
         0.27863   -0.12358   -0.06670   -0.01618
AFIX  33
H19A  2    0.421735    0.533047    0.884606    11.00000   -1.50000
H19B  2    0.405028    0.524395    0.930107    11.00000   -1.50000
H19C  2    0.455932    0.491816    0.909617    11.00000   -1.50000
AFIX   0
C20C  1    0.267591    0.527131    0.896505    11.00000    0.26107    0.22754 =
         0.18059   -0.05057   -0.01730    0.08549
AFIX  33
H20A  2    0.277738    0.547018    0.873804    11.00000   -1.50000
H20B  2    0.214833    0.516589    0.893923    11.00000   -1.50000
H20C  2    0.267262    0.539518    0.919730    11.00000   -1.50000
AFIX   0
SAME 0.02 0.04 O1A > C5A
O9C   8    0.312485    0.550464    0.771921    11.00000    0.10423    0.08160 =
         0.15668    0.00030   -0.02851   -0.00455
O10C  8    0.215535    0.564653    0.728770    11.00000    0.13611    0.10113 =
         0.21112    0.01239   -0.05915   -0.00214
C21C  1    0.262518    0.574269    0.751897    11.00000    0.10487    0.08090 =
         0.15703    0.00364   -0.01264    0.00541
C22C  1    0.267875    0.618181    0.752644    11.00000    0.11826    0.08295 =
         0.15211    0.00060   -0.01443    0.00279
C23C  1    0.263793    0.623266    0.793562    11.00000    0.35178    0.13433 =
         0.17124   -0.03166    0.00600    0.02215
AFIX  33
H23A  2    0.211481    0.615318    0.804635    11.00000   -1.50000
H23B  2    0.308037    0.606637    0.807791    11.00000   -1.50000
H23C  2    0.269153    0.651218    0.795412    11.00000   -1.50000
AFIX   0
C24C  1    0.199130    0.642549    0.730543    11.00000    0.12518    0.08386 =
         0.26173    0.03399   -0.01238    0.01693
AFIX  33
H24A  2    0.202555    0.638908    0.703474    11.00000   -1.50000
H24B  2    0.147246    0.633951    0.741600    11.00000   -1.50000
H24C  2    0.202714    0.670695    0.732130    11.00000   -1.50000
AFIX   0
C25C  1    0.346546    0.629908    0.734409    11.00000    0.13187    0.09272 =
         0.29688   -0.00407    0.02784   -0.00950
AFIX  33
H25A  2    0.347241    0.626181    0.707356    11.00000   -1.50000
H25B  2    0.352607    0.657916    0.735754    11.00000   -1.50000
H25C  2    0.391491    0.613335    0.748133    11.00000   -1.50000
AFIX   0
SAME 0.02 0.04 O1A > C5A
O11C  8    0.369027    0.493812    0.726052    11.00000    0.08551    0.11643 =
         0.12657    0.01734    0.00988    0.00753
O12C  8    0.258722    0.501817    0.691174    11.00000    0.10444    0.14040 =
         0.12153    0.03608   -0.00514   -0.02671
C26C  1    0.333650    0.498249    0.694261    11.00000    0.10775    0.09292 =
         0.11818    0.00710    0.00193   -0.01537
C27C  1    0.385091    0.503417    0.657830    11.00000    0.15047    0.11719 =
         0.13961    0.00755    0.02938   -0.03157
C28C  1    0.391655    0.547288    0.645295    11.00000    0.26045    0.12700 =
         0.23145    0.06529    0.09024   -0.02169
AFIX  33
H28A  2    0.417088    0.558196    0.665794    11.00000   -1.50000
H28B  2    0.424902    0.551655    0.621801    11.00000   -1.50000
H28C  2    0.337252    0.560599    0.640123    11.00000   -1.50000
AFIX   0
C29C  1    0.346170    0.486721    0.626460    11.00000    0.17844    0.27260 =
         0.12771   -0.03767    0.01090   -0.02218
AFIX  33
H29A  2    0.291269    0.499579    0.621718    11.00000   -1.50000
H29B  2    0.378723    0.491655    0.602789    11.00000   -1.50000
H29C  2    0.343084    0.458021    0.634375    11.00000   -1.50000
AFIX   0
C30C  1    0.469439    0.483993    0.665475    11.00000    0.13708    0.17143 =
         0.14113   -0.00602    0.02969   -0.01705
AFIX  33
H30A  2    0.494277    0.495113    0.685998    11.00000   -1.50000
H30B  2    0.466695    0.455285    0.673498    11.00000   -1.50000
H30C  2    0.502334    0.488919    0.641911    11.00000   -1.50000
AFIX   0
SAME 0.02 0.04 O1A > C5A
O13C  8    0.116385    0.543798    0.677733    11.00000    0.13182    0.09946 =
         0.21990    0.04607   -0.06572   -0.01096
O14C  8    0.002454    0.515181    0.673310    11.00000    0.11007    0.10196 =
         0.18618    0.02255   -0.04629   -0.00774
C31C  1    0.052562    0.539380    0.660860    11.00000    0.13258    0.10585 =
         0.21202    0.05273   -0.06850   -0.00536
C32C  1    0.023576    0.569708    0.626940    11.00000    0.19859    0.13770 =
         0.24922    0.07694   -0.11188   -0.01890
C33C  1    0.082254    0.598123    0.613678    11.00000    0.30153    0.23151 =
         0.24208    0.11405   -0.07091   -0.10013
AFIX  33
H33E  2    0.100068    0.609740    0.635487    11.00000   -1.50000
H33F  2    0.129203    0.584708    0.602399    11.00000   -1.50000
H33G  2    0.057345    0.619219    0.594141    11.00000   -1.50000
AFIX   0
C34C  1   -0.050349    0.594164    0.640423    11.00000    0.25425    0.17442 =
         0.41702    0.07503   -0.08105    0.06711
AFIX  33
H34E  2   -0.092799    0.576443    0.649866    11.00000   -1.50000
H34F  2   -0.034078    0.607666    0.661241    11.00000   -1.50000
H34G  2   -0.071324    0.613981    0.618764    11.00000   -1.50000
AFIX   0
C35C  1   -0.009216    0.549475    0.596740    11.00000    0.39993    0.17878 =
         0.24367    0.07559   -0.16107   -0.04840
AFIX  33
H35E  2   -0.048329    0.530873    0.608501    11.00000   -1.50000
H35F  2   -0.036361    0.569384    0.576809    11.00000   -1.50000
H35G  2    0.035496    0.534873    0.585067    11.00000   -1.50000
AFIX   0
SAME 0.02 0.04 O1A > C5A
O15C  8    0.079538    0.530833    0.755646    11.00000    0.10394    0.12218 =
         0.22269   -0.06484   -0.02672    0.00972
O16C  8   -0.026277    0.494700    0.750018    11.00000    0.07911    0.13227 =
         0.18731   -0.02990   -0.00107    0.00815
C36C  1    0.007575    0.521160    0.762835    11.00000    0.11850    0.16263 =
         0.23088   -0.07444    0.00552    0.00292
C37C  1   -0.044695    0.548650    0.784740    11.00000    0.13277    0.24050 =
         0.34055   -0.14598    0.02226    0.02041
C38C  1    0.001457    0.568628    0.810461    11.00000    0.18054    0.32143 =
         0.32114   -0.19547    0.03875    0.01624
AFIX  33
H38A  2    0.042828    0.583620    0.795432    11.00000   -1.50000
H38B  2   -0.035706    0.586871    0.822465    11.00000   -1.50000
H38C  2    0.027889    0.548656    0.830563    11.00000   -1.50000
AFIX   0
C39C  1   -0.087174    0.579190    0.754224    11.00000    0.35566    0.36319 =
         0.43096   -0.19841   -0.11669    0.22723
AFIX  33
H39A  2   -0.117676    0.565732    0.737260    11.00000   -1.50000
H39B  2   -0.124672    0.596997    0.766581    11.00000   -1.50000
H39C  2   -0.046783    0.594688    0.738998    11.00000   -1.50000
AFIX   0
C40C  1   -0.108133    0.525572    0.806613    11.00000    0.25098    0.39334 =
         0.59203   -0.28664    0.22399   -0.11841
AFIX  33
H40A  2   -0.137909    0.512603    0.788974    11.00000   -1.50000
H40B  2   -0.082356    0.505342    0.826690    11.00000   -1.50000
H40C  2   -0.145952    0.543558    0.818592    11.00000   -1.50000
AFIX   0
SAME 0.02 0.04 O1A > C5A
O17C  8   -0.107965    0.463350    0.697054    11.00000    0.09211    0.11643 =
         0.17846    0.02054   -0.02181   -0.00257
O18C  8   -0.119367    0.398863    0.699055    11.00000    0.08446    0.13318 =
         0.11937    0.00855   -0.01436   -0.02387
C41C  1   -0.144974    0.434714    0.691847    11.00000    0.08453    0.13413 =
         0.13194    0.00545    0.00129   -0.01369
C42C  1   -0.228328    0.443628    0.673562    11.00000    0.09111    0.18223 =
         0.17093    0.02544   -0.03008   -0.01660
C43C  1   -0.253539    0.486953    0.665481    11.00000    0.11608    0.18694 =
         0.21817    0.04167   -0.02966   -0.00590
AFIX  33
H43A  2   -0.213587    0.500695    0.648303    11.00000   -1.50000
H43B  2   -0.306911    0.491099    0.653082    11.00000   -1.50000
H43C  2   -0.256714    0.497583    0.689740    11.00000   -1.50000
AFIX   0
C44C  1   -0.220448    0.428759    0.635755    11.00000    0.14641    0.32308 =
         0.24599   -0.08063   -0.10118    0.03429
AFIX  33
H44A  2   -0.203857    0.400225    0.640377    11.00000   -1.50000
H44B  2   -0.272874    0.433332    0.622489    11.00000   -1.50000
H44C  2   -0.179461    0.443004    0.619694    11.00000   -1.50000
AFIX   0
C45C  1   -0.288497    0.422077    0.699744    11.00000    0.07996    0.25763 =
         0.31850    0.12263   -0.02780   -0.02444
AFIX  33
H45D  2   -0.271159    0.393630    0.704810    11.00000   -1.50000
H45E  2   -0.291796    0.432475    0.724125    11.00000   -1.50000
H45F  2   -0.341993    0.425992    0.687467    11.00000   -1.50000
AFIX   0
SAME 0.02 0.04 O1A > C5A
O19C  8    0.037404    0.439278    0.664630    11.00000    0.10453    0.11460 =
         0.10580    0.00033   -0.00613   -0.01556
O20C  8    0.038316    0.374714    0.683088    11.00000    0.09816    0.11837 =
         0.10056    0.00551   -0.00620   -0.01519
C46C  1    0.051800    0.404057    0.658910    11.00000    0.07980    0.11406 =
         0.10351    0.00039   -0.00830   -0.02164
C47C  1    0.086895    0.398690    0.619384    11.00000    0.11339    0.14961 =
         0.10364   -0.00926   -0.00174   -0.03489
C48C  1    0.164053    0.418099    0.612746    11.00000    0.15696    0.23622 =
         0.15635   -0.05543    0.06860   -0.09671
AFIX  33
H48A  2    0.154483    0.446270    0.615006    11.00000   -1.50000
H48B  2    0.204027    0.405140    0.631990    11.00000   -1.50000
H48C  2    0.184756    0.415745    0.586845    11.00000   -1.50000
AFIX   0
C49C  1    0.025412    0.418947    0.589909    11.00000    0.19330    0.21074 =
         0.10266   -0.01506   -0.02858   -0.00338
AFIX  33
H49A  2   -0.025787    0.406159    0.594225    11.00000   -1.50000
H49B  2    0.016051    0.447069    0.592394    11.00000   -1.50000
H49C  2    0.046010    0.416780    0.563951    11.00000   -1.50000
AFIX   0
C50C  1    0.100142    0.355917    0.616079    11.00000    0.10923    0.17039 =
         0.12358   -0.03320    0.00030   -0.02161
AFIX  33
H50D  2    0.048633    0.343426    0.620533    11.00000   -1.50000
H50E  2    0.120631    0.353355    0.590190    11.00000   -1.50000
H50F  2    0.139902    0.342749    0.635335    11.00000   -1.50000
AFIX   0
SAME 0.02 0.04 O1A > C5A
O21C  8   -0.067429    0.322229    0.714710    11.00000    0.11473    0.12527 =
         0.14305   -0.00021   -0.01218   -0.03010
O22C  8   -0.034495    0.274151    0.763441    11.00000    0.09073    0.10469 =
         0.15316    0.00075   -0.01813   -0.02151
C51C  1   -0.067897    0.287576    0.732038    11.00000    0.07646    0.11195 =
         0.13619   -0.01286   -0.00300   -0.01778
C52C  1   -0.114915    0.259114    0.713827    11.00000    0.10494    0.16292 =
         0.18557   -0.04068   -0.01933   -0.04427
C53C  1   -0.183867    0.281961    0.692963    11.00000    0.20375    0.21371 =
         0.58058   -0.08769   -0.22719   -0.01074
AFIX  33
H53A  2   -0.163910    0.303051    0.673549    11.00000   -1.50000
H53B  2   -0.214008    0.264281    0.680215    11.00000   -1.50000
H53C  2   -0.219834    0.293844    0.711163    11.00000   -1.50000
AFIX   0
C54C  1   -0.059374    0.240335    0.687249    11.00000    0.21986    0.32288 =
         0.34154   -0.22296    0.01842   -0.05877
AFIX  33
H54A  2   -0.013843    0.225256    0.701883    11.00000   -1.50000
H54B  2   -0.088994    0.222337    0.674660    11.00000   -1.50000
H54C  2   -0.038579    0.261000    0.667641    11.00000   -1.50000
AFIX   0
C55C  1   -0.143159    0.226903    0.743475    11.00000    0.39743    0.29260 =
         0.28207   -0.02015   -0.02081   -0.24964
AFIX  33
H55D  2   -0.096159    0.212005    0.757075    11.00000   -1.50000
H55E  2   -0.178904    0.238490    0.761945    11.00000   -1.50000
H55F  2   -0.173078    0.208927    0.730997    11.00000   -1.50000
AFIX   0
SAME 0.02 0.04 O1A > C5A
O23C  8   -0.099640    0.363968    0.774794    11.00000    0.07362    0.14074 =
         0.11739    0.02027    0.00468   -0.00627
O24C  8   -0.039316    0.322340    0.821802    11.00000    0.09191    0.13885 =
         0.11114    0.02799    0.01695   -0.00100
C56C  1   -0.093853    0.348085    0.808601    11.00000    0.08322    0.15140 =
         0.10170    0.00540   -0.00032    0.00649
C57C  1   -0.159943    0.360000    0.835401    11.00000    0.09285    0.23767 =
         0.12084   -0.00148    0.00425    0.04248
C58C  1   -0.150376    0.342196    0.876389    11.00000    0.10081    0.25958 =
         0.13524    0.02146    0.01963    0.04536
AFIX  33
H58A  2   -0.094912    0.344761    0.884601    11.00000   -1.50000
H58B  2   -0.189209    0.355999    0.892024    11.00000   -1.50000
H58C  2   -0.160648    0.313996    0.879785    11.00000   -1.50000
AFIX   0
C59C  1   -0.157655    0.405385    0.833496    11.00000    0.21267    0.22332 =
         0.20868   -0.00427    0.04984    0.06598
AFIX  33
H59A  2   -0.105671    0.411065    0.843573    11.00000   -1.50000
H59B  2   -0.163572    0.418663    0.806653    11.00000   -1.50000
H59C  2   -0.202273    0.415195    0.849055    11.00000   -1.50000
AFIX   0
C60C  1   -0.241079    0.358128    0.819310    11.00000    0.08328    0.39462 =
         0.12577   -0.01687    0.01382    0.02187
AFIX  33
H60D  2   -0.241908    0.370577    0.792106    11.00000   -1.50000
H60E  2   -0.253360    0.330280    0.821443    11.00000   -1.50000
H60F  2   -0.281920    0.372283    0.833681    11.00000   -1.50000
AFIX   0
SAME 0.02 0.04 O1A > C5A
O25C  8    0.029063    0.244756    0.832956    11.00000    0.09178    0.11788 =
         0.14690    0.02583   -0.00301   -0.02910
O26C  8    0.122363    0.237358    0.878263    11.00000    0.15716    0.12002 =
         0.10333    0.01338   -0.01107   -0.04843
C61C  1    0.059378    0.229221    0.864406    11.00000    0.11286    0.10763 =
         0.12335    0.01375    0.01104   -0.02956
C62C  1    0.015413    0.194761    0.886862    11.00000    0.17337    0.13367 =
         0.14190    0.01874    0.05352   -0.05112
C63C  1   -0.005961    0.168065    0.860044    11.00000    0.20684    0.11736 =
         0.22026    0.01050    0.00772   -0.05664
AFIX  33
H63A  2   -0.041368    0.183018    0.839724    11.00000   -1.50000
H63B  2    0.043730    0.157491    0.848395    11.00000   -1.50000
H63C  2   -0.034380    0.146033    0.874279    11.00000   -1.50000
AFIX   0
C64C  1   -0.061758    0.212777    0.901070    11.00000    0.35027    0.22419 =
         0.32728    0.02084    0.26030   -0.00397
AFIX  33
H64A  2   -0.093395    0.227252    0.879124    11.00000   -1.50000
H64B  2   -0.093188    0.191760    0.915075    11.00000   -1.50000
H64C  2   -0.049622    0.231209    0.918388    11.00000   -1.50000
AFIX   0
C65C  1    0.068684    0.172040    0.917342    11.00000    0.31282    0.23406 =
         0.19603    0.10695   -0.02838   -0.13459
AFIX  33
H65D  2    0.083009    0.189561    0.935164    11.00000   -1.50000
H65E  2    0.040161    0.150003    0.931498    11.00000   -1.50000
H65F  2    0.118271    0.161461    0.905614    11.00000   -1.50000
AFIX   0
SAME 0.02 0.04 O1A > C5A
O27C  8    0.132599    0.263569    0.769516    11.00000    0.09135    0.11225 =
         0.12121   -0.01779   -0.00929   -0.00165
O28C  8    0.226037    0.244723    0.814093    11.00000    0.13500    0.10491 =
         0.11670   -0.01471   -0.02676    0.00825
C66C  1    0.194534    0.242645    0.782557    11.00000    0.08913    0.09287 =
         0.08374    0.01246    0.00216   -0.02091
C67C  1    0.234034    0.212250    0.759991    11.00000    0.09176    0.09112 =
         0.10322    0.00071    0.00852   -0.01327
C68C  1    0.197306    0.215954    0.721304    11.00000    0.11179    0.11070 =
         0.10889   -0.01069    0.00289   -0.01419
AFIX  33
H68A  2    0.224176    0.195885    0.707428    11.00000   -1.50000
H68B  2    0.139250    0.211884    0.724098    11.00000   -1.50000
H68C  2    0.204196    0.242544    0.706797    11.00000   -1.50000
AFIX   0
C69C  1    0.324723    0.215937    0.757598    11.00000    0.09071    0.14150 =
         0.13196   -0.00759   -0.00506   -0.01832
AFIX  33
H69A  2    0.346704    0.213337    0.783676    11.00000   -1.50000
H69B  2    0.350658    0.194901    0.744652    11.00000   -1.50000
H69C  2    0.335594    0.241964    0.742915    11.00000   -1.50000
AFIX   0
C70C  1    0.220398    0.172413    0.784608    11.00000    0.13733    0.09761 =
         0.12183    0.00648    0.01361   -0.00902
AFIX  33
H70D  2    0.245383    0.170953    0.809923    11.00000   -1.50000
H70E  2    0.161926    0.169653    0.787894    11.00000   -1.50000
H70F  2    0.245086    0.150926    0.771895    11.00000   -1.50000
AFIX   0
SAME 0.02 0.04 O1A > C5A
O29C  8    0.284747    0.235326    0.886087    11.00000    0.14680    0.09020 =
         0.12990    0.02056   -0.04679   -0.01990
O30C  8    0.401843    0.262193    0.884535    11.00000    0.10380    0.10574 =
         0.15638    0.02287   -0.01152   -0.00026
C71C  1    0.359289    0.234217    0.890616    11.00000    0.13099    0.09760 =
         0.08485    0.00529   -0.02299   -0.00497
C72C  1    0.398168    0.193403    0.907900    11.00000    0.16993    0.10329 =
         0.13101   -0.00683   -0.02814    0.01450
C73C  1    0.379273    0.164150    0.883626    11.00000    0.31544    0.11900 =
         0.23292   -0.06415   -0.12945    0.06257
AFIX  33
H73A  2    0.320194    0.163646    0.881865    11.00000   -1.50000
H73B  2    0.402147    0.171607    0.857748    11.00000   -1.50000
H73C  2    0.402907    0.137735    0.895116    11.00000   -1.50000
AFIX   0
C74C  1    0.366184    0.182138    0.948436    11.00000    0.27925    0.15606 =
         0.14969    0.04917   -0.00258    0.03558
AFIX  33
H74A  2    0.379463    0.201996    0.964001    11.00000   -1.50000
H74B  2    0.307072    0.181112    0.947761    11.00000   -1.50000
H74C  2    0.391255    0.155993    0.959860    11.00000   -1.50000
AFIX   0
C75C  1    0.487428    0.195826    0.911915    11.00000    0.17282    0.16234 =
         0.22203    0.01167   -0.05741    0.02569
AFIX  33
H75D  2    0.496888    0.215598    0.928246    11.00000   -1.50000
H75E  2    0.512376    0.169799    0.923752    11.00000   -1.50000
H75F  2    0.511615    0.203672    0.886383    11.00000   -1.50000
AFIX   0
SAME 0.02 0.04 O1A > C5A
O31C  8    0.188680    0.299770    0.902999    11.00000    0.11527    0.13201 =
         0.11240   -0.00179    0.00016   -0.04082
O32C  8    0.307995    0.321698    0.911741    11.00000    0.11073    0.13587 =
         0.09730    0.00316   -0.00119   -0.03634
C76C  1    0.238512    0.312768    0.923042    11.00000    0.09992    0.09124 =
         0.10518   -0.00251    0.00446   -0.00740
C77C  1    0.217063    0.317797    0.964438    11.00000    0.11564    0.16240 =
         0.10421   -0.00926    0.00971   -0.02195
C78C  1    0.134435    0.305162    0.975483    11.00000    0.12202    0.23450 =
         0.11443   -0.02820    0.02425   -0.05459
AFIX  33
H78A  2    0.093919    0.322054    0.958958    11.00000   -1.50000
H78B  2    0.131531    0.277390    0.972272    11.00000   -1.50000
H78C  2    0.123455    0.307723    1.002490    11.00000   -1.50000
AFIX   0
C79C  1    0.277111    0.291504    0.990123    11.00000    0.12708    0.28075 =
         0.11293    0.01368    0.00132    0.00215
AFIX  33
H79D  2    0.332092    0.299297    0.983358    11.00000   -1.50000
H79E  2    0.265290    0.294145    1.017045    11.00000   -1.50000
H79F  2    0.273366    0.263812    0.986827    11.00000   -1.50000
AFIX   0
C80C  1    0.227812    0.359975    0.969116    11.00000    0.16960    0.20255 =
         0.16840   -0.09658    0.02982   -0.04640
AFIX  33
H80D  2    0.283154    0.366505    0.961426    11.00000   -1.50000
H80E  2    0.188641    0.378011    0.952811    11.00000   -1.50000
H80F  2    0.218647    0.362902    0.996159    11.00000   -1.50000
AFIX   0

CU1E  4    0.832955    0.228410    0.484892    11.00000    0.05396    0.13960 =
         0.10196   -0.02168    0.00514   -0.01385
CU2E  4    0.694376    0.244291    0.515882    11.00000    0.05203    0.11854 =
         0.09254   -0.01125    0.00190   -0.01276
CU3E  4    0.328192    0.238501    0.506000    11.00000    0.05167    0.11503 =
         0.09171   -0.00705   -0.00359   -0.01170
CU4E  4    0.201162    0.220751    0.473850    11.00000    0.05375    0.13128 =
         0.08823   -0.01131   -0.00297   -0.01807
PART 1
AFIX  66
C0AP  1    0.489726    0.376414    0.506163    71.00000    0.27497
C30   1    0.424590    0.397321    0.521287    71.00000    0.28083
AFIX  43
H30   2    0.372607    0.399485    0.509641    71.00000   -1.20000
AFIX  65
C0A1  1    0.435512    0.415063    0.553450    71.00000    0.24371
AFIX  43
H0A1  2    0.390995    0.429352    0.563787    71.00000   -1.20000
AFIX  65
C2    1    0.511570    0.411897    0.570490    71.00000    0.29238
AFIX  43
H2    2    0.519035    0.424022    0.592473    71.00000   -1.20000
AFIX  65
C0BB  1    0.576706    0.390990    0.555367    71.00000    0.26516
AFIX  43
H0BG  2    0.628688    0.388826    0.567013    71.00000   -1.20000
AFIX  65
C77   1    0.565786    0.373248    0.523203    71.00000    0.24726
AFIX  43
H77   2    0.610304    0.358959    0.512867    71.00000   -1.20000
AFIX   0

PART 0
O1E   8    0.924084    0.182953    0.350535    11.00000    0.06343    0.13529 =
         0.09709   -0.02794   -0.00671   -0.01660
O2E   8    1.058942    0.177451    0.340467    11.00000    0.07415    0.17523 =
         0.09751   -0.03503    0.00274   -0.01217
N1E   6    0.944976    0.214361    0.454035    11.00000    0.04866    0.12421 =
         0.09922   -0.01789   -0.00228   -0.01078
N2E   6    1.087659    0.210647    0.447318    11.00000    0.05480    0.12990 =
         0.08564   -0.01119   -0.00357   -0.01208
C1E   1    1.019090    0.217716    0.467518    11.00000    0.05404    0.12815 =
         0.09495   -0.02651    0.00102   -0.01994
AFIX  43
H1E   2    1.023574    0.225330    0.492135    11.00000   -1.20000
AFIX   0
C2E   1    1.081464    0.200165    0.413644    11.00000    0.05214    0.14199 =
         0.07932   -0.00903   -0.00269   -0.00709
AFIX  43
H2E   2    1.129378    0.195346    0.399192    11.00000   -1.20000
AFIX   0
C3E   1    1.006872    0.195892    0.398456    11.00000    0.05343    0.10580 =
         0.09186   -0.01687   -0.00335   -0.01180
C4E   1    0.940520    0.203521    0.420029    11.00000    0.05971    0.11610 =
         0.10213   -0.01990   -0.00008   -0.01761
AFIX  43
H4E   2    0.888397    0.200923    0.410149    11.00000   -1.20000
AFIX   0
C5E   1    1.002807    0.184979    0.360341    11.00000    0.05887    0.13072 =
         0.08360   -0.01475   -0.00442   -0.00749
PART 1
C6E   1    0.892708    0.176084    0.315599    21.00000    0.04949    0.12151 =
         0.08317   -0.01997   -0.00347   -0.00805
C7E   1    0.832504    0.150992    0.316224    21.00000    0.03338    0.09686 =
         0.07371   -0.00723   -0.01114    0.00986
AFIX  43
H7E   2    0.812088    0.138259    0.340167    21.00000   -1.20000
AFIX   0
C8E   1    0.802774    0.144422    0.283829    21.00000    0.04826    0.09367 =
         0.07500   -0.00093   -0.02047    0.00577
AFIX  43
H8E   2    0.760752    0.126834    0.284849    21.00000   -1.20000
AFIX   0
C9E   1    0.829678    0.161776    0.248809    21.00000    0.04263    0.06779 =
         0.07377   -0.00293   -0.01682    0.01618
C10E  1    0.891552    0.187574    0.248314    21.00000    0.08380    0.11227 =
         0.08963    0.01079   -0.02639   -0.02228
AFIX  43
H10E  2    0.911648    0.200208    0.224260    21.00000   -1.20000
AFIX   0
C11E  1    0.924141    0.195071    0.282262    21.00000    0.06995    0.12086 =
         0.09648   -0.00822   -0.00788   -0.02730
AFIX  43
H11E  2    0.966143    0.212533    0.282165    21.00000   -1.20000
AFIX   0
C12E  1    0.793474    0.153308    0.212047    21.00000    0.07421    0.09933 =
         0.06879    0.01127   -0.03764   -0.01411
AFIX  23
H12A  2    0.734732    0.161747    0.212502    21.00000   -1.20000
H12B  2    0.817696    0.170875    0.190283    21.00000   -1.20000
AFIX   0
C13E  1    0.800875    0.114397    0.203171    21.00000    0.06169    0.10508 =
         0.06083    0.00051   -0.01699   -0.02026
AFIX  23
H13A  2    0.784782    0.094385    0.225118    21.00000   -1.20000
H13B  2    0.856416    0.106844    0.194407    21.00000   -1.20000
AFIX   0
N3E   6    0.733851    0.121433    0.167386    21.00000    0.09256    0.11512 =
         0.09365   -0.01283   -0.03990    0.00689
AFIX  23
H3EA  2    0.682401    0.124822    0.176696    21.00000   -1.20000
H3EB  2    0.744004    0.143319    0.149943    21.00000   -1.20000
AFIX   0
C14E  1    0.742969    0.087689    0.150467    21.00000    0.09335    0.12909 =
         0.09734   -0.02551   -0.00485   -0.02179
AFIX  23
H14A  2    0.739539    0.064104    0.170822    21.00000   -1.20000
H14B  2    0.797877    0.086000    0.138737    21.00000   -1.20000
AFIX  66
C15E  1    0.681937    0.086211    0.120419    21.00000    0.09674    0.12771 =
         0.10099   -0.02347   -0.01446   -0.01283
C16E  1    0.610925    0.067794    0.130996    21.00000    0.13712    0.20011 =
         0.13425   -0.03302   -0.01192   -0.06738
AFIX  43
H16E  2    0.602077    0.056402    0.157134    21.00000   -1.20000
AFIX  65
C17E  1    0.552857    0.066045    0.103329    21.00000    0.15431    0.25828 =
         0.17119   -0.03918   -0.04073   -0.07744
AFIX  43
H17E  2    0.504322    0.053457    0.110558    21.00000   -1.20000
AFIX  65
C18E  1    0.565803    0.082712    0.065085    21.00000    0.14159    0.29252 =
         0.15165   -0.07529   -0.04035   -0.06159
C19E  1    0.636815    0.101130    0.054507    21.00000    0.12421    0.23962 =
         0.12963   -0.04160   -0.04392   -0.02567
AFIX  43
H19E  2    0.645662    0.112521    0.028369    21.00000   -1.20000
AFIX  65
C20E  1    0.694883    0.102879    0.082173    21.00000    0.11515    0.18952 =
         0.10230   -0.01892   -0.02143   -0.03578
AFIX  43
H20E  2    0.743417    0.115467    0.074944    21.00000   -1.20000
AFIX   0
S21E  9    0.493803    0.082049    0.026652    21.00000    0.15029    0.42345 =
         0.24906   -0.15248   -0.05190   -0.03805
SAME 0.02 0.04 O1E > S21E
PART 0
O3E   8    0.391829    0.321349    0.617766    11.00000    0.06588    0.11523 =
         0.10534   -0.02587    0.00574   -0.00821
O4E   8    0.524028    0.323215    0.629243    11.00000    0.07573    0.16103 =
         0.13860   -0.06539   -0.00245   -0.01447
N4E   6    0.432761    0.258008    0.531562    11.00000    0.05043    0.10495 =
         0.08908   -0.00770    0.00078   -0.01072
N5E   6    0.574734    0.261018    0.537461    11.00000    0.05451    0.10626 =
         0.08590   -0.01304   -0.00144   -0.01307
C22E  1    0.509416    0.250232    0.521131    11.00000    0.05125    0.10662 =
         0.08448   -0.01164    0.00397   -0.01478
AFIX  43
H22E  2    0.518500    0.235819    0.500356    11.00000   -1.20000
AFIX   0
C23E  1    0.561917    0.281761    0.565744    11.00000    0.05736    0.11238 =
         0.09110   -0.01948   -0.00008   -0.01536
AFIX  43
H23E  2    0.607020    0.290187    0.577768    11.00000   -1.20000
AFIX   0
C24E  1    0.483707    0.291538    0.578310    11.00000    0.06146    0.09508 =
         0.09119   -0.01618    0.00797   -0.01600
C25E  1    0.421704    0.279449    0.559982    11.00000    0.05455    0.09216 =
         0.08312   -0.00458    0.00578   -0.00672
AFIX  43
H25E  2    0.367703    0.286486    0.567609    11.00000   -1.20000
AFIX   0
C26E  1    0.472897    0.313909    0.609955    11.00000    0.06468    0.11334 =
         0.11100   -0.02904    0.00121   -0.01383
PART 1
C27E  1    0.351008    0.338623    0.646971    31.00000    0.06749    0.08976 =
         0.09457   -0.01177    0.00391   -0.00192
C28E  1    0.374751    0.373757    0.655007    31.00000    0.09328    0.09173 =
         0.11740   -0.01304    0.02881   -0.02077
AFIX  43
H28E  2    0.418349    0.385837    0.640820    31.00000   -1.20000
AFIX   0
C29E  1    0.338206    0.391075    0.682047    31.00000    0.09002    0.08408 =
         0.10925   -0.01162    0.01549   -0.00698
AFIX  43
H29E  2    0.355717    0.415500    0.687095    31.00000   -1.20000
AFIX   0
C30E  1    0.275549    0.374505    0.702955    31.00000    0.06431    0.07516 =
         0.10218   -0.00576    0.00311    0.00918
C31E  1    0.251300    0.338750    0.694780    31.00000    0.03922    0.09045 =
         0.09656   -0.00868   -0.00736    0.00188
AFIX  43
H31E  2    0.207665    0.326798    0.709051    31.00000   -1.20000
AFIX   0
C32E  1    0.289136    0.320212    0.666419    31.00000    0.04966    0.09329 =
         0.10756   -0.01328   -0.00043    0.00147
AFIX  43
H32E  2    0.272645    0.295803    0.660824    31.00000   -1.20000
AFIX   0
C33E  1    0.231869    0.394294    0.734540    31.00000    0.09363    0.07139 =
         0.11136   -0.00796    0.01382    0.01999
AFIX  23
H33A  2    0.252885    0.420717    0.733867    31.00000   -1.20000
H33B  2    0.173369    0.398765    0.728118    31.00000   -1.20000
AFIX   0
C34E  1    0.239134    0.373480    0.772366    31.00000    0.09629    0.10192 =
         0.10964   -0.00492    0.02221    0.01272
AFIX  23
H34A  2    0.287285    0.379784    0.785896    31.00000   -1.20000
H34B  2    0.238059    0.344361    0.773908    31.00000   -1.20000
AFIX   0
N6E   6    0.150338    0.395491    0.787096    31.00000    0.09103    0.15885 =
         0.12065   -0.02815    0.01980    0.01814
AFIX  23
H6EA  2    0.135585    0.419059    0.771799    31.00000   -1.20000
H6EB  2    0.108886    0.379249    0.788836    31.00000   -1.20000
AFIX   0
C35E  1    0.177727    0.400556    0.823606    31.00000    0.10835    0.13651 =
         0.11850   -0.01649    0.01510    0.00209
AFIX  23
H35A  2    0.221405    0.419085    0.819890    31.00000   -1.20000
H35B  2    0.201547    0.374626    0.837181    31.00000   -1.20000
AFIX  66
C36E  1    0.113641    0.416024    0.848252    31.00000    0.10269    0.13843 =
         0.11137   -0.02095    0.01169   -0.00987
C37E  1    0.093837    0.456710    0.844917    31.00000    0.16558    0.15047 =
         0.15364   -0.03628    0.05082   -0.00245
AFIX  43
H37E  2    0.121621    0.474721    0.826705    31.00000   -1.20000
AFIX  65
C38E  1    0.033381    0.471043    0.868228    31.00000    0.20798    0.17443 =
         0.19140   -0.04142    0.08402    0.00532
AFIX  43
H38E  2    0.019846    0.498850    0.865949    31.00000   -1.20000
AFIX  65
C39E  1   -0.007272    0.444690    0.894875    31.00000    0.23526    0.21579 =
         0.20193   -0.03689    0.10088   -0.01495
C40E  1    0.012531    0.404004    0.898210    31.00000    0.16314    0.20577 =
         0.17131   -0.01694    0.06637   -0.02188
AFIX  43
H40E  2   -0.015253    0.385994    0.916422    31.00000   -1.20000
AFIX  65
C41E  1    0.072987    0.389671    0.874899    31.00000    0.11328    0.17705 =
         0.12350   -0.00871    0.01474   -0.02010
AFIX  43
H41E  2    0.086522    0.361864    0.877179    31.00000   -1.20000
AFIX   0
S42E  9   -0.085321    0.457446    0.926819    31.00000    0.31243    0.39216 =
         0.27288   -0.11974    0.17258   -0.01270
SAME 0.02 0.04 O1A > C5A
PART 0
O5E   8    0.657997    0.200999    0.492785    11.00000    0.05877    0.12906 =
         0.10137   -0.02654    0.01112   -0.02448
O6E   8    0.775276    0.188891    0.463801    11.00000    0.06008    0.14318 =
         0.11627   -0.02898    0.01097   -0.01656
C43E  1    0.703128    0.181651    0.472060    11.00000    0.05319    0.12292 =
         0.09411   -0.01696    0.00127   -0.01067
C44E  1    0.669213    0.148819    0.455312    11.00000    0.07557    0.13508 =
         0.11171   -0.04537   -0.00217   -0.00361
C45E  1    0.706179    0.110277    0.475190    11.00000    0.29562    0.13181 =
         0.22470    0.00175   -0.09025   -0.06371
AFIX  33
H45A  2    0.692957    0.107259    0.502767    11.00000   -1.50000
H45B  2    0.684801    0.088637    0.464279    11.00000   -1.50000
H45C  2    0.765311    0.109357    0.471714    11.00000   -1.50000
AFIX   0
C46E  1    0.690019    0.152647    0.413819    11.00000    0.21551    0.17264 =
         0.11056   -0.04420   -0.00302   -0.08348
AFIX  33
H46A  2    0.665911    0.178112    0.400176    11.00000   -1.50000
H46B  2    0.749221    0.151543    0.410610    11.00000   -1.50000
H46C  2    0.668711    0.130823    0.403175    11.00000   -1.50000
AFIX   0
C47E  1    0.579582    0.150248    0.459444    11.00000    0.10062    0.41553 =
         0.42775   -0.31996    0.03825   -0.07952
AFIX  33
H47A  2    0.555656    0.175916    0.446168    11.00000   -1.50000
H47B  2    0.558960    0.128748    0.448036    11.00000   -1.50000
H47C  2    0.564841    0.147024    0.486863    11.00000   -1.50000
AFIX   0
SAME 0.02 0.04 O1A > C5A
O7E   8    0.673229    0.280847    0.466914    11.00000    0.06551    0.14299 =
         0.10994    0.01481   -0.00331   -0.00280
O8E   8    0.795097    0.268560    0.441716    11.00000    0.08253    0.14973 =
         0.10150    0.00678    0.02053   -0.02096
C48E  1    0.724428    0.284908    0.439878    11.00000    0.08213    0.13119 =
         0.10464    0.00678   -0.00488   -0.02730
C49E  1    0.700042    0.314416    0.403586    11.00000    0.14760    0.17182 =
         0.11823    0.03784   -0.01145   -0.03656
C50E  1    0.746999    0.349008    0.399798    11.00000    0.22450    0.13972 =
         0.20049    0.03436   -0.06650   -0.03567
AFIX  33
H50A  2    0.805103    0.340415    0.400693    11.00000   -1.50000
H50B  2    0.734446    0.366260    0.375134    11.00000   -1.50000
H50C  2    0.733144    0.363697    0.421010    11.00000   -1.50000
AFIX   0
C51E  1    0.714531    0.293157    0.369654    11.00000    0.54898    0.19431 =
         0.11856    0.00305   -0.07952   -0.04425
AFIX  33
H51A  2    0.682330    0.269953    0.372782    11.00000   -1.50000
H51B  2    0.698365    0.311210    0.345908    11.00000   -1.50000
H51C  2    0.772346    0.284446    0.368142    11.00000   -1.50000
AFIX   0
C52E  1    0.611643    0.327175    0.402259    11.00000    0.14590    0.48038 =
         0.30437    0.19594   -0.04357    0.01160
AFIX  33
H52A  2    0.580297    0.303707    0.404829    11.00000   -1.50000
H52B  2    0.597568    0.341828    0.423475    11.00000   -1.50000
H52C  2    0.598870    0.344391    0.377598    11.00000   -1.50000
AFIX   0
SAME 0.02 0.04 O1A > C5A
O9E   8    0.746482    0.285893    0.534885    11.00000    0.05583    0.14369 =
         0.12395   -0.02722    0.00045   -0.01885
O10E  8    0.866530    0.270041    0.511268    11.00000    0.05923    0.17482 =
         0.14709   -0.05228    0.02022   -0.02706
C53E  1    0.819716    0.290760    0.528766    11.00000    0.06162    0.15570 =
         0.13530   -0.04840    0.00465   -0.02472
C54E  1    0.855089    0.324468    0.544362    11.00000    0.09406    0.16994 =
         0.20623   -0.06999    0.00430   -0.04137
C55E  1    0.937994    0.310294    0.559667    11.00000    0.14939    0.29398 =
         0.28924   -0.14429   -0.08545   -0.01295
AFIX  33
H55A  2    0.971368    0.300546    0.539334    11.00000   -1.50000
H55B  2    0.963322    0.332324    0.568132    11.00000   -1.50000
H55C  2    0.933663    0.288715    0.581572    11.00000   -1.50000
AFIX   0
C56E  1    0.864374    0.357088    0.510184    11.00000    0.29647    0.16434 =
         0.28112   -0.03187    0.00420   -0.09363
AFIX  33
H56A  2    0.900477    0.346977    0.490969    11.00000   -1.50000
H56B  2    0.811004    0.365816    0.498678    11.00000   -1.50000
H56C  2    0.887658    0.379608    0.518755    11.00000   -1.50000
AFIX   0
C57E  1    0.800898    0.339658    0.573192    11.00000    0.19477    0.32152 =
         0.33867   -0.22960    0.08125   -0.11373
AFIX  33
H57A  2    0.747614    0.348507    0.561644    11.00000   -1.50000
H57B  2    0.794658    0.318489    0.595291    11.00000   -1.50000
H57C  2    0.824317    0.362098    0.581850    11.00000   -1.50000
AFIX   0
SAME 0.02 0.04 O1A > C5A
O11E  8    0.737595    0.204951    0.559480    11.00000    0.07817    0.13202 =
         0.09093   -0.00276    0.00158    0.00276
O12E  8    0.854229    0.189976    0.531460    11.00000    0.07102    0.17274 =
         0.11386   -0.00776    0.00457    0.01815
C58E  1    0.803556    0.184189    0.558013    11.00000    0.09813    0.12695 =
         0.09349   -0.00562    0.00178    0.01153
C59E  1    0.821983    0.150949    0.592134    11.00000    0.13188    0.15919 =
         0.10963    0.00961   -0.02771    0.02740
C60E  1    0.900063    0.128224    0.585710    11.00000    0.17534    0.25084 =
         0.17998   -0.01214   -0.03096    0.10432
AFIX  33
H60A  2    0.895516    0.115379    0.562993    11.00000   -1.50000
H60B  2    0.943599    0.146381    0.581516    11.00000   -1.50000
H60C  2    0.912614    0.107909    0.608382    11.00000   -1.50000
AFIX   0
C61E  1    0.828225    0.170644    0.626682    11.00000    0.21150    0.19563 =
         0.12035   -0.01420   -0.05853    0.06133
AFIX  33
H61A  2    0.776502    0.185579    0.630743    11.00000   -1.50000
H61B  2    0.840644    0.150408    0.649428    11.00000   -1.50000
H61C  2    0.871629    0.188880    0.622563    11.00000   -1.50000
AFIX   0
C62E  1    0.751802    0.125333    0.597463    11.00000    0.19257    0.15239 =
         0.24140    0.06023   -0.03327   -0.01427
AFIX  33
H62A  2    0.701875    0.141639    0.601588    11.00000   -1.50000
H62B  2    0.746030    0.113208    0.574381    11.00000   -1.50000
H62C  2    0.761581    0.104391    0.619906    11.00000   -1.50000
AFIX   0
SAME 0.02 0.04 O1A > C5A
O13E  8    0.250656    0.166625    0.486495    11.00000    0.09402    0.12341 =
         0.09555   -0.00959   -0.00178   -0.03337
O14E  8    0.358641    0.182683    0.514775    11.00000    0.07074    0.12575 =
         0.10477   -0.01285   -0.01124   -0.00899
C63E  1    0.317286    0.157491    0.504741    11.00000    0.08738    0.11655 =
         0.08281   -0.00976    0.00511   -0.01578
C64E  1    0.345097    0.113748    0.514541    11.00000    0.14700    0.12060 =
         0.11282    0.00160    0.00927    0.00173
C65E  1    0.415827    0.108092    0.541204    11.00000    0.21146    0.15361 =
         0.15945    0.00557   -0.05210    0.04746
AFIX  33
H65A  2    0.460115    0.123239    0.529041    11.00000   -1.50000
H65B  2    0.399507    0.117518    0.565272    11.00000   -1.50000
H65C  2    0.434334    0.079802    0.546819    11.00000   -1.50000
AFIX   0
C66E  1    0.368026    0.099533    0.477276    11.00000    0.16732    0.13058 =
         0.13897   -0.01842    0.00494    0.01843
AFIX  33
H66A  2    0.320738    0.103526    0.460236    11.00000   -1.50000
H66B  2    0.412062    0.114611    0.464744    11.00000   -1.50000
H66C  2    0.386229    0.071192    0.482551    11.00000   -1.50000
AFIX   0
C67E  1    0.277865    0.090344    0.533638    11.00000    0.21606    0.14113 =
         0.15556    0.01872    0.04572   -0.01700
AFIX  33
H67A  2    0.231001    0.093837    0.516366    11.00000   -1.50000
H67B  2    0.296784    0.062107    0.539276    11.00000   -1.50000
H67C  2    0.261957    0.099823    0.557729    11.00000   -1.50000
AFIX   0
SAME 0.02 0.04 O1A > C5A
O15E  8    0.261396    0.228387    0.426063    11.00000    0.06256    0.13182 =
         0.09704   -0.00591    0.00543   -0.02150
O16E  8    0.370956    0.243409    0.453527    11.00000    0.06319    0.15416 =
         0.09678    0.00101    0.00283   -0.03228
C68E  1    0.332664    0.238397    0.424871    11.00000    0.06041    0.12628 =
         0.09162   -0.00047    0.00032   -0.00901
C69E  1    0.374828    0.245221    0.385769    11.00000    0.07755    0.20932 =
         0.09908   -0.01078    0.01591   -0.01683
C70E  1    0.458617    0.254916    0.388872    11.00000    0.14403    0.74711 =
         0.15505   -0.13391    0.06697   -0.18641
AFIX  33
H70A  2    0.489223    0.232888    0.405236    11.00000   -1.50000
H70B  2    0.483524    0.259257    0.363137    11.00000   -1.50000
H70C  2    0.459431    0.279120    0.400327    11.00000   -1.50000
AFIX   0
C71E  1    0.370270    0.210453    0.366405    11.00000    0.42457    0.31129 =
         0.17211   -0.11223    0.18548   -0.18078
AFIX  33
H71A  2    0.313350    0.204682    0.364754    11.00000   -1.50000
H71B  2    0.393383    0.216136    0.340369    11.00000   -1.50000
H71C  2    0.401042    0.187402    0.381203    11.00000   -1.50000
AFIX   0
C72E  1    0.329738    0.278508    0.361163    11.00000    0.33089    0.38155 =
         0.23282    0.18078    0.12519    0.10194
AFIX  33
H72A  2    0.273277    0.272277    0.358893    11.00000   -1.50000
H72B  2    0.330893    0.302650    0.372692    11.00000   -1.50000
H72C  2    0.354986    0.282787    0.335502    11.00000   -1.50000
AFIX   0
SAME 0.02 0.04 O1A > C5A
O17E  8    0.172102    0.278531    0.469057    11.00000    0.06760    0.14297 =
         0.12301   -0.00755   -0.01954    0.00696
O18E  8    0.281936    0.293645    0.495797    11.00000    0.09178    0.10774 =
         0.13167   -0.00166   -0.02302   -0.01692
C73E  1    0.214289    0.302899    0.480201    11.00000    0.09126    0.11481 =
         0.11786    0.01510   -0.00751   -0.00221
C74E  1    0.183505    0.346202    0.476144    11.00000    0.14803    0.12504 =
         0.13253    0.01470   -0.00987    0.02489
C75E  1    0.214954    0.367207    0.439313    11.00000    0.16090    0.13344 =
         0.17540    0.04164    0.00668   -0.01016
AFIX  33
H75A  2    0.274496    0.364194    0.439383    11.00000   -1.50000
H75B  2    0.194655    0.355846    0.417846    11.00000   -1.50000
H75C  2    0.196553    0.395500    0.436301    11.00000   -1.50000
AFIX   0
C76E  1    0.093933    0.350085    0.477098    11.00000    0.15057    0.19322 =
         0.32341    0.10217    0.08721    0.05859
AFIX  33
H76A  2    0.074617    0.335949    0.501733    11.00000   -1.50000
H76B  2    0.074767    0.378270    0.474325    11.00000   -1.50000
H76C  2    0.072868    0.338616    0.455870    11.00000   -1.50000
AFIX   0
C77E  1    0.212018    0.362103    0.510293    11.00000    0.44265    0.16442 =
         0.18761   -0.04779   -0.08564    0.07561
AFIX  33
H77A  2    0.271567    0.360019    0.510658    11.00000   -1.50000
H77B  2    0.191715    0.390049    0.508595    11.00000   -1.50000
H77C  2    0.191454    0.346658    0.534001    11.00000   -1.50000
AFIX   0
SAME 0.02 0.04 O1A > C5A
O19E  8    0.154297    0.214671    0.525771    11.00000    0.06418    0.16428 =
         0.09348   -0.01808    0.00215   -0.03280
O20E  8    0.262515    0.230186    0.553774    11.00000    0.04712    0.14957 =
         0.09317   -0.02027   -0.00110   -0.01773
C78E  1    0.191611    0.220073    0.554753    11.00000    0.04437    0.12905 =
         0.09724   -0.01525   -0.00042   -0.00819
C79E  1    0.147959    0.213064    0.593398    11.00000    0.06255    0.19737 =
         0.08506   -0.02915   -0.00487   -0.02093
C80E  1    0.189215    0.177474    0.618250    11.00000    0.15209    0.18786 =
         0.14968    0.04330    0.03996   -0.03531
AFIX  33
H80A  2    0.185161    0.153888    0.606135    11.00000   -1.50000
H80B  2    0.246590    0.181787    0.621195    11.00000   -1.50000
H80C  2    0.162867    0.173475    0.643669    11.00000   -1.50000
AFIX   0
C81E  1    0.061085    0.204983    0.589435    11.00000    0.08520    0.39382 =
         0.11000   -0.06432    0.02025   -0.06822
AFIX  33
H81A  2    0.058406    0.181837    0.576522    11.00000   -1.50000
H81B  2    0.036005    0.199602    0.615073    11.00000   -1.50000
H81C  2    0.031904    0.228213    0.574111    11.00000   -1.50000
AFIX   0
C82E  1    0.155661    0.248120    0.612932    11.00000    0.14218    0.18973 =
         0.10465   -0.02525    0.02675   -0.01997
AFIX  33
H82A  2    0.213250    0.252505    0.615016    11.00000   -1.50000
H82B  2    0.127346    0.271746    0.597824    11.00000   -1.50000
H82C  2    0.131447    0.243134    0.638786    11.00000   -1.50000
AFIX   0

PART 1
C0AQ  1    0.109594    0.278913    0.278392    51.00000    0.33556
AFIX  33
H0AA  2    0.168289    0.278965    0.282063    51.00000   -1.50000
H0AB  2    0.097142    0.253144    0.272212    51.00000   -1.50000
H0AC  2    0.091982    0.300068    0.257165    51.00000   -1.50000
AFIX  66
C080  1    0.065373    0.285961    0.315051    51.00000    0.15976
C0BJ  1   -0.018988    0.286996    0.315953    51.00000    0.17728
AFIX  43
H0BJ  2   -0.047770    0.283267    0.293846    51.00000   -1.20000
AFIX  65
C06Z  1   -0.061238    0.293487    0.349200    51.00000    0.18629
AFIX  43
H06Z  2   -0.118895    0.294195    0.349816    51.00000   -1.20000
AFIX  65
C08S  1   -0.019126    0.298943    0.381546    51.00000    0.16205
AFIX  43
H08S  2   -0.048002    0.303380    0.404269    51.00000   -1.20000
AFIX  65
C092  1    0.065236    0.297908    0.380645    51.00000    0.17527
AFIX  43
H092  2    0.094017    0.301637    0.402752    51.00000   -1.20000
AFIX  65
C076  1    0.107486    0.291417    0.347398    51.00000    0.19329
AFIX  43
H076  2    0.165144    0.290709    0.346782    51.00000   -1.20000
AFIX  66

C084  1    0.374820    0.391252    0.332370    11.00000    0.22363
C07W  1    0.433402    0.374889    0.309439    11.00000    0.20477
AFIX  43
H07W  2    0.489362    0.374483    0.315453    11.00000   -1.20000
AFIX  65
C07V  1    0.410106    0.359119    0.277708    11.00000    0.21131
AFIX  43
H07V  2    0.450144    0.347936    0.262036    11.00000   -1.20000
AFIX  65
C09W  1    0.328228    0.359713    0.268908    11.00000    0.25384
AFIX  43
H09W  2    0.312306    0.348935    0.247221    11.00000   -1.20000
AFIX  65
C0AY  1    0.269644    0.376076    0.291839    11.00000    0.22933
AFIX  43
H0AY  2    0.213684    0.376483    0.285824    11.00000   -1.20000
AFIX  65
C08L  1    0.292940    0.391846    0.323570    11.00000    0.22776
AFIX  43
H08L  2    0.252901    0.403029    0.339243    11.00000   -1.20000
AFIX   0

PART 0
C0B0  1    1.161923   -0.004119    0.504226    11.00000    0.31852
AFIX  33
H0BH  2    1.109885   -0.007560    0.517776    11.00000   -1.50000
H0BI  2    1.203022   -0.024344    0.516419    11.00000   -1.50000
H0BK  2    1.179083    0.022402    0.505533    11.00000   -1.50000
AFIX   0

PART 1
C0B5  1    0.535902    0.165273    0.577566    61.00000    0.13106
AFIX  33
H0BA  2    0.487914    0.156460    0.566432    61.00000   -1.50000
H0BB  2    0.564068    0.182810    0.557607    61.00000   -1.50000
H0BC  2    0.572623    0.142081    0.587637    61.00000   -1.50000
AFIX   0
PART 0
C04Y  1    0.415230    0.213017    0.647057    11.00000    0.10439
AFIX  43
H04Y  2    0.359906    0.217417    0.654252    11.00000   -1.20000
AFIX   0
C05B  1    0.431077    0.193403    0.618229    11.00000    0.09908
AFIX  43
H05B  2    0.388141    0.184567    0.605017    11.00000   -1.20000
AFIX   0
C058  1    0.471888    0.227375    0.667200    11.00000    0.11314
AFIX  43
H058  2    0.456557    0.241468    0.687660    11.00000   -1.20000
AFIX   0
C81   1    0.511998    0.185737    0.607300    11.00000    0.10362
PART 2
AFIX  43
H81   2    0.525953    0.170862    0.587258   -61.00000   -1.20000
AFIX   0
PART 0
C82   1    0.570842    0.200889    0.627121    11.00000    0.12584
AFIX  43
H82   2    0.625999    0.197116    0.619412    11.00000   -1.20000
AFIX   0
C83   1    0.553601    0.220912    0.657091    11.00000    0.12934
PART 1
AFIX  43
H83   2    0.595561    0.230139    0.670616    61.00000   -1.20000
AFIX   0
PART 2
C84   1    0.620636    0.237984    0.673397   -61.00000    0.17292
AFIX  33
H84A  2    0.600249    0.251473    0.694579   -61.00000   -1.50000
H84B  2    0.662070    0.216756    0.683190   -61.00000   -1.50000
H84C  2    0.644582    0.257181    0.653365   -61.00000   -1.50000
AFIX   0

PART 0
C0B6  1    1.161541    0.097104    0.390663   -41.00000    0.16995
AFIX  33
H0BD  2    1.145546    0.087858    0.367165   -41.00000   -1.50000
H0BE  2    1.179378    0.124058    0.384000   -41.00000   -1.50000
H0BF  2    1.206197    0.079206    0.403083   -41.00000   -1.50000
AFIX   0
C05X  1    0.949761    0.096130    0.429143    11.00000    0.13649
AFIX  43
H05X  2    0.896693    0.092581    0.420974    11.00000   -1.20000
AFIX   0
C06G  1    1.037109    0.113051    0.475155    11.00000    0.13484
C06M  1    1.015842    0.090875    0.404704    11.00000    0.13908
AFIX  43
H06M  2    1.008423    0.083035    0.380394    11.00000   -1.20000
AFIX   0
C06O  1    0.959931    0.106236    0.464436    11.00000    0.14583
AFIX  43
H06O  2    0.914964    0.108574    0.481401    11.00000   -1.20000
AFIX   0
C06R  1    1.098301    0.108678    0.450784    11.00000    0.14201
AFIX  43
H06R  2    1.150494    0.114159    0.458506    11.00000   -1.20000
AFIX   0
C081  1    1.093331    0.097379    0.416690    11.00000    0.14594

PART -1
AFIX  66
C0BK  1    0.554230    0.019043    0.539032    10.50000    0.19868
C09Q  1    0.574593    0.020881    0.500260    10.50000    0.17261
AFIX  43
H09Q  2    0.621596    0.033424    0.490236    10.50000   -1.20000
AFIX  65
C098  1    0.526183    0.004367    0.476155    10.50000    0.16330
AFIX  43
H098  2    0.540100    0.005623    0.449656    10.50000   -1.20000
AFIX  65
C0    1    0.457410   -0.013986    0.490822    10.50000    0.16669
AFIX  43
H0    2    0.424324   -0.025273    0.474347    10.50000   -1.20000
AFIX  65
C09R  1    0.437046   -0.015824    0.529594    10.50000    0.15508
AFIX  43
H09R  2    0.390043   -0.028367    0.539618    10.50000   -1.20000
AFIX  65
C0BL  1    0.485455    0.000690    0.553699    10.50000    0.20954
AFIX  43
H0BL  2    0.471537   -0.000566    0.580199    10.50000   -1.20000
AFIX   0

SAME 0.02 0.04 C6E > S21E
PART 2
C6F   1    0.912209    0.169831    0.314754   -21.00000    0.03686    0.10961 =
         0.07837   -0.00883   -0.00741    0.01289
C7F   1    0.940527    0.179010    0.277208   -21.00000    0.06424    0.11296 =
         0.08691   -0.00824    0.00635   -0.00724
AFIX  43
H7F   2    0.985233    0.195000    0.272085   -21.00000   -1.20000
AFIX   0
C8F   1    0.906720    0.166013    0.248376   -21.00000    0.10396    0.12062 =
         0.08799   -0.01030    0.00014   -0.01823
AFIX  43
H8F   2    0.915125    0.178501    0.222538   -21.00000   -1.20000
AFIX   0
C9F   1    0.859039    0.134126    0.256047   -21.00000    0.10623    0.13875 =
         0.09375   -0.01038   -0.00548   -0.02943
C10F  1    0.816750    0.133463    0.291108   -21.00000    0.07395    0.11349 =
         0.08424    0.00560   -0.01841   -0.00941
AFIX  43
H10F  2    0.762351    0.126102    0.293326   -21.00000   -1.20000
AFIX   0
C11F  1    0.854662    0.143574    0.322376   -21.00000    0.04533    0.09683 =
         0.07756    0.00742   -0.02009    0.01461
AFIX  43
H11F  2    0.840922    0.132574    0.348083   -21.00000   -1.20000
AFIX   0
C12F  1    0.829395    0.114235    0.223475   -21.00000    0.12059    0.14655 =
         0.10627   -0.01061   -0.02981   -0.01818
AFIX  23
H12C  2    0.877610    0.107654    0.207888   -21.00000   -1.20000
H12D  2    0.808661    0.088688    0.235569   -21.00000   -1.20000
AFIX   0
C13F  1    0.771578    0.133401    0.198560   -21.00000    0.09737    0.14180 =
         0.09973    0.00087   -0.01750   -0.02435
AFIX  23
H13C  2    0.785080    0.160407    0.186589   -21.00000   -1.20000
H13D  2    0.716535    0.134334    0.210223   -21.00000   -1.20000
AFIX   0
N3F   6    0.785133    0.099491    0.167874   -21.00000    0.06899    0.14634 =
         0.09477   -0.00316   -0.01740   -0.01184
AFIX  23
H3FA  2    0.817431    0.107731    0.147304   -21.00000   -1.20000
H3FB  2    0.804016    0.074952    0.180007   -21.00000   -1.20000
AFIX   0
C14F  1    0.703435    0.101441    0.158203   -21.00000    0.06732    0.13406 =
         0.10329   -0.02569   -0.00625   -0.01002
AFIX  23
H14C  2    0.682406    0.129738    0.153936   -21.00000   -1.20000
H14D  2    0.673727    0.087755    0.180624   -21.00000   -1.20000
AFIX  66
C15F  1    0.683893    0.084475    0.124463   -21.00000    0.09484    0.15332 =
         0.10059   -0.02656   -0.01930   -0.01641
C16F  1    0.709313    0.099325    0.087315   -21.00000    0.12688    0.19038 =
         0.09887   -0.03083   -0.01514   -0.02377
AFIX  43
H16F  2    0.741071    0.121639    0.082991   -21.00000   -1.20000
AFIX  65
C17F  1    0.688268    0.081525    0.056496   -21.00000    0.14189    0.23148 =
         0.11358   -0.05642   -0.03049   -0.01818
AFIX  43
H17F  2    0.705643    0.091674    0.031107   -21.00000   -1.20000
AFIX  65
C18F  1    0.641802    0.048876    0.062823   -21.00000    0.16477    0.26344 =
         0.13810   -0.07054   -0.04982   -0.04559
C19F  1    0.616380    0.034026    0.099970   -21.00000    0.13570    0.21194 =
         0.15148   -0.06184   -0.04569   -0.04275
AFIX  43
H19F  2    0.584622    0.011711    0.104294   -21.00000   -1.20000
AFIX  65
C20F  1    0.637426    0.051825    0.130790   -21.00000    0.12604    0.17392 =
         0.12831   -0.03797   -0.02577   -0.04028
AFIX  43
H20F  2    0.620052    0.041676    0.156178   -21.00000   -1.20000
AFIX   0
S21F  9    0.607133    0.021130    0.028016   -21.00000    0.34730    0.40796 =
         0.18025   -0.14500   -0.09464   -0.05253
SAME 0.02 0.04 C6E > S21E
C27F  1    0.368911    0.334837    0.652092   -31.00000    0.04484    0.08585 =
         0.08951   -0.00737   -0.00668    0.00805
C28F  1    0.306674    0.313704    0.669862   -31.00000    0.05541    0.10922 =
         0.10380   -0.01107   -0.00091   -0.00749
AFIX  43
H28F  2    0.286490    0.293317    0.658196   -31.00000   -1.20000
AFIX   0
C29F  1    0.275133    0.321384    0.702550   -31.00000    0.06057    0.09679 =
         0.10685    0.00102    0.00796   -0.00161
AFIX  43
H29F  2    0.232151    0.306567    0.714081   -31.00000   -1.20000
AFIX   0
C30F  1    0.302870    0.350347    0.720443   -31.00000    0.05732    0.10323 =
         0.11145   -0.01653    0.00389    0.01339
C31F  1    0.365699    0.371434    0.701959   -31.00000    0.07685    0.10942 =
         0.10468   -0.03508   -0.00188   -0.01008
AFIX  43
H31F  2    0.385693    0.391843    0.713659   -31.00000   -1.20000
AFIX   0
C32F  1    0.399990    0.363999    0.667559   -31.00000    0.06010    0.08932 =
         0.09353   -0.00643   -0.00162   -0.00246
AFIX  43
H32F  2    0.442878    0.378503    0.655459   -31.00000   -1.20000
AFIX   0
C33F  1    0.265934    0.358739    0.758769   -31.00000    0.10310    0.08149 =
         0.12724   -0.00886    0.03354   -0.00933
AFIX  23
H33C  2    0.243506    0.334114    0.772193   -31.00000   -1.20000
H33D  2    0.310269    0.364756    0.774949   -31.00000   -1.20000
AFIX   0
C34F  1    0.205195    0.389475    0.756759   -31.00000    0.09239    0.10755 =
         0.13362   -0.02228    0.03048    0.00234
AFIX  23
H34C  2    0.152065    0.382203    0.748644   -31.00000   -1.20000
H34D  2    0.220335    0.414506    0.740776   -31.00000   -1.20000
AFIX   0
N6F   6    0.210721    0.389808    0.805717   -31.00000    0.11586    0.16658 =
         0.12978   -0.02238    0.01359    0.02528
AFIX  23
H6FA  2    0.215700    0.364872    0.819744   -31.00000   -1.20000
H6FB  2    0.251350    0.404140    0.811790   -31.00000   -1.20000
AFIX   0
C35F  1    0.134415    0.408846    0.809399   -31.00000    0.10851    0.13738 =
         0.12799   -0.01713    0.02408    0.00410
AFIX  23
H35C  2    0.094343    0.393161    0.799296   -31.00000   -1.20000
H35D  2    0.132881    0.434993    0.792305   -31.00000   -1.20000
AFIX  66
C36F  1    0.106366    0.415743    0.847599   -31.00000    0.09815    0.12616 =
         0.11800   -0.00774    0.01416    0.00151
C37F  1    0.066944    0.386796    0.871861   -31.00000    0.11185    0.16984 =
         0.14141    0.00753    0.02105   -0.01668
AFIX  43
H37F  2    0.058104    0.362392    0.863644   -31.00000   -1.20000
AFIX  65
C38F  1    0.040456    0.393555    0.908145   -31.00000    0.15219    0.19417 =
         0.15921    0.00246    0.05122   -0.00701
AFIX  43
H38F  2    0.013513    0.373770    0.924726   -31.00000   -1.20000
AFIX  65
C39F  1    0.053390    0.429261    0.920167   -31.00000    0.18401    0.22654 =
         0.18454   -0.03158    0.08215   -0.02391
C40F  1    0.092812    0.458209    0.895906   -31.00000    0.17302    0.18270 =
         0.16638   -0.05928    0.05979   -0.02784
AFIX  43
H40F  2    0.101652    0.482614    0.904123   -31.00000   -1.20000
AFIX  65
C41F  1    0.119300    0.451451    0.859622   -31.00000    0.14873    0.16621 =
         0.14831   -0.04323    0.04517   -0.02969
AFIX  43
H41F  2    0.146243    0.471236    0.843041   -31.00000   -1.20000
AFIX   0
S42F  9    0.023056    0.442058    0.965353   -31.00000    0.28028    0.43004 =
         0.25310   -0.18898    0.11519   -0.05242

PART 0
AFIX  66
C183  1    1.152079   -0.008639    0.461413    11.00000    0.34414
C0AK  1    1.217801   -0.004993    0.436100    11.00000    0.38083
AFIX  43
H0AK  2    1.269372   -0.000107    0.445079    11.00000   -1.20000
AFIX  65
C160  1    1.208070   -0.008494    0.397651    11.00000    0.40347
AFIX  43
H160  2    1.252989   -0.006002    0.380352    11.00000   -1.20000
AFIX  65
C0B3  1    1.132614   -0.015643    0.384514    11.00000    0.37687
AFIX  43
H0B3  2    1.125963   -0.018036    0.358236    11.00000   -1.20000
AFIX  65
C170  1    1.066889   -0.019289    0.409826    11.00000    0.42449
AFIX  43
H170  2    1.015319   -0.024175    0.400847    11.00000   -1.20000
AFIX  65
C0A4  1    1.076621   -0.015788    0.448275    11.00000    0.36978
AFIX  43
H0A4  2    1.031702   -0.018280    0.465575    11.00000   -1.20000
AFIX   0

C1    1    1.050591    0.119550    0.513739    41.00000    0.09840
AFIX  33
H1A   2    0.998305    0.122027    0.527150    41.00000   -1.50000
H1B   2    1.084551    0.097030    0.527537    41.00000   -1.50000
H1C   2    1.078126    0.144033    0.512888    41.00000   -1.50000
AFIX   0

PART 1
C7    1    0.398667    0.407070    0.366472    11.00000    0.32486
AFIX  33
H7A   2    0.350007    0.417357    0.379133    11.00000   -1.50000
H7B   2    0.427601    0.385823    0.384476    11.00000   -1.50000
H7C   2    0.434325    0.428599    0.358587    11.00000   -1.50000
AFIX   0

C189  1    0.479792    0.360596    0.468306    71.00000    0.34108
AFIX  33
H18J  2    0.531036    0.346673    0.461744    71.00000   -1.50000
H18K  2    0.436756    0.342143    0.471367    71.00000   -1.50000
H18L  2    0.465236    0.382864    0.447617    71.00000   -1.50000
AFIX   0

PART -1
C38   1    0.608350    0.037441    0.565628    10.50000    0.37893
AFIX  33
H38I  2    0.585759    0.033652    0.591849    10.50000   -1.50000
H38J  2    0.663457    0.024412    0.565936    10.50000   -1.50000
H38K  2    0.610179    0.065936    0.555977    10.50000   -1.50000
AFIX   0

PART 1
C18   1    0.394189    0.072785    0.046138   -21.00000    0.06548    0.32559 =
         0.20815   -0.12000    0.02651   -0.03908
AFIX  33
H18A  2    0.356445    0.072550    0.025007   -21.00000   -1.50000
H18B  2    0.396657    0.046978    0.063215   -21.00000   -1.50000
H18C  2    0.375239    0.093783    0.060801   -21.00000   -1.50000
AFIX   0
PART 2
C79   1    0.684240   -0.005244    0.004234    21.00000    0.53779    0.32420 =
         0.12591   -0.09570   -0.14385   -0.01214
AFIX  33
H79A  2    0.659198   -0.019320   -0.014053    21.00000   -1.50000
H79B  2    0.720701    0.013533   -0.009699    21.00000   -1.50000
H79C  2    0.715330   -0.024487    0.023344    21.00000   -1.50000
AFIX   0
PART 0
C93   1    0.093033    0.470866    0.985518    11.00000    0.57347    0.65243 =
         0.44570   -0.33580    0.07710    0.02890
AFIX  33
H93A  2    0.072029    0.476719    1.010392    11.00000   -1.50000
H93B  2    0.146004    0.455705    0.989285    11.00000   -1.50000
H93C  2    0.099095    0.495829    0.967837    11.00000   -1.50000
AFIX   0
C313  1   -0.184983    0.471145    0.908065    11.00000    0.29129    0.59428 =
         0.50702   -0.20646    0.01279   -0.02345
AFIX  33
H31A  2   -0.221667    0.477391    0.928847    11.00000   -1.50000
H31B  2   -0.183621    0.494545    0.887829    11.00000   -1.50000
H31C  2   -0.204462    0.449030    0.897208    11.00000   -1.50000
AFIX   0

SAME 0.02 0.04 O1A > C5A
O1S   8   -0.094111    0.529540    0.510668    11.00000    0.69328
AFIX   3
H1S   2   -0.045121    0.527520    0.506258    11.00000   -1.50000
AFIX   0
O2S   8   -0.080621    0.468645    0.498950    11.00000    0.50875
C1S   1   -0.123506    0.499706    0.501851    11.00000    0.48773
C2S   1   -0.214107    0.497316    0.506554    11.00000    0.47833
C3S   1   -0.243535    0.515306    0.540180    11.00000    0.48118
AFIX  33
H3SA  2   -0.229186    0.542931    0.536845    11.00000   -1.50000
H3SB  2   -0.302716    0.514661    0.542302    11.00000   -1.50000
H3SC  2   -0.218216    0.500256    0.563691    11.00000   -1.50000
AFIX   0
C4S   1   -0.258981    0.518859    0.471811    11.00000    0.58939
AFIX  33
H4SA  2   -0.240456    0.507427    0.449079    11.00000   -1.50000
H4SB  2   -0.317389    0.516224    0.475623    11.00000   -1.50000
H4SC  2   -0.248534    0.547056    0.467942    11.00000   -1.50000
AFIX   0
C5S   1   -0.231975    0.455348    0.507992    11.00000    0.63685
AFIX  33
H5SA  2   -0.210440    0.445865    0.484705    11.00000   -1.50000
H5SB  2   -0.206405    0.439000    0.530805    11.00000   -1.50000
H5SC  2   -0.290905    0.453405    0.509416    11.00000   -1.50000
AFIX  66

PART 2
C3    1    0.025857    0.295161    0.356511   -51.00000    0.20532
C8    1    0.107845    0.297135    0.347267   -51.00000    0.19377
AFIX  43
H8    2    0.146371    0.297135    0.367002   -51.00000   -1.20000
AFIX  65
C6    1    0.133465    0.299108    0.309146   -51.00000    0.17069
AFIX  43
H6    2    0.189500    0.300457    0.302828   -51.00000   -1.20000
AFIX  65
C08T  1    0.077096    0.299108    0.280270   -51.00000    0.18174
AFIX  43
H08T  2    0.094607    0.300456    0.254216   -51.00000   -1.20000
AFIX  65
C5    1   -0.004892    0.297134    0.289513   -51.00000    0.18531
AFIX  43
H5    2   -0.043417    0.297133    0.269777   -51.00000   -1.20000
AFIX  65
C4    1   -0.030513    0.295161    0.327634   -51.00000    0.14046
AFIX  43
H4    2   -0.086548    0.293811    0.333952   -51.00000   -1.20000
AFIX   0
C0AR  1   -0.001790    0.294876    0.398694   -51.00000    0.34053
AFIX  33
H0AD  2   -0.060820    0.293408    0.400545   -51.00000   -1.50000
H0AE  2    0.025162    0.271756    0.415167   -51.00000   -1.50000
H0AF  2    0.012715    0.319283    0.407180   -51.00000   -1.50000
AFIX  66

C9    1    0.520732    0.402456    0.543746   -71.00000    0.29295
C10   1    0.579773    0.387158    0.520335   -71.00000    0.31241
AFIX  43
H10   2    0.635157    0.391875    0.523025   -71.00000   -1.20000
AFIX  65
C13   1    0.557778    0.364957    0.492988   -71.00000    0.26403
AFIX  43
H13   2    0.598129    0.354502    0.476988   -71.00000   -1.20000
AFIX  65
C14   1    0.476743    0.358055    0.489052   -71.00000    0.26955
AFIX  43
H14   2    0.461710    0.342882    0.470362   -71.00000   -1.20000
AFIX  65
C0BC  1    0.417702    0.373353    0.512462   -71.00000    0.24704
AFIX  43
H0BM  2    0.362318    0.368636    0.509772   -71.00000   -1.20000
AFIX  65
C11   1    0.439695    0.395554    0.539810   -71.00000    0.24640
AFIX  43
H11   2    0.399344    0.406009    0.555810   -71.00000   -1.20000
AFIX   0
C12   1    0.546111    0.427909    0.574228   -71.00000    0.31874
AFIX  33
H12E  2    0.497783    0.436394    0.588282   -71.00000   -1.50000
H12F  2    0.584723    0.411849    0.592428   -71.00000   -1.50000
H12G  2    0.571664    0.451365    0.560996   -71.00000   -1.50000
AFIX   0
HKLF 4


REM  merge2_a.res in P-1
REM wR2 = 0.3093, GooF = S = 1.036, Restrained GooF = 0.980 for all data
REM R1 = 0.1014 for 25618 Fo > 4sig(Fo) and 0.1366 for all 40744 data
REM 3828 parameters refined using 20612 restraints

END

WGHT      0.1724     29.1382

REM Highest difference peak  0.640,  deepest hole -0.427,  1-sigma level  0.084
Q1    1   0.3974  0.2819  0.3788  11.00000  0.05    0.64
Q2    1   0.1274  0.5539  0.5877  11.00000  0.05    0.59
Q3    1   0.4224  0.0807  0.1346  11.00000  0.05    0.57
Q4    1   0.4571  0.2138  0.3948  11.00000  0.05    0.53
Q5    1   0.2050  0.1819  0.4781  11.00000  0.05    0.49
Q6    1   0.0012  0.4191  1.0001  11.00000  0.05    0.48
Q7    1   0.7005  0.2052  0.5203  11.00000  0.05    0.47
Q8    1  -0.1946  0.2640  0.7374  11.00000  0.05    0.46
Q9    1  -0.2009  0.3174  0.8404  11.00000  0.05    0.46
Q10   1   0.8346  0.2602  0.4883  11.00000  0.05    0.46
Q11   1   1.2344 -0.0196  0.3620  11.00000  0.05    0.46
Q12   1   1.0918  0.0030  0.5203  11.00000  0.05    0.45
Q13   1   0.3025  0.2605  0.1759  11.00000  0.05    0.44
Q14   1   1.1512  0.0968  0.2397  11.00000  0.05    0.43
Q15   1   0.6418  0.1228  0.4850  11.00000  0.05    0.43
Q16   1   1.0582 -0.0801  0.2838  11.00000  0.05    0.43
Q17   1   0.6582  0.0414 -0.0064  11.00000  0.05    0.43
Q18   1   1.0258 -0.0041  0.4888  11.00000  0.05    0.43
Q19   1  -0.2265  0.4619  0.4658  11.00000  0.05    0.42
Q20   1   0.3694  0.3793  0.2940  11.00000  0.05    0.41
Q21   1   0.4821  0.1401  0.0805  11.00000  0.05    0.41
Q22   1   0.6288 -0.0207  0.0274  11.00000  0.05    0.41
Q23   1   0.2398  0.2834  0.8795  11.00000  0.05    0.40
Q24   1   0.5939  0.3996  0.4790  11.00000  0.05    0.40
Q25   1   0.2399  0.3424  0.2628  11.00000  0.05    0.40
Q26   1   1.0633  0.1460  0.2193  11.00000  0.05    0.40
Q27   1   0.3458  0.2023  0.5027  11.00000  0.05    0.40
Q28   1   0.6487  0.4767  0.7645  11.00000  0.05    0.39
Q29   1   0.2963  0.3825  0.3035  11.00000  0.05    0.39
Q30   1   0.6030  0.1378  0.4848  11.00000  0.05    0.39
Q31   1   0.3703  0.3569  0.2445  11.00000  0.05    0.39
Q32   1   0.3270  0.2349  0.3578  11.00000  0.05    0.39
Q33   1   0.7462 -0.0207 -0.0037  11.00000  0.05    0.38
Q34   1   0.3940  0.3394  0.8827  11.00000  0.05    0.38
Q35   1   0.9215  0.1394  0.0980  11.00000  0.05    0.38
Q36   1   0.5744  0.1799  0.4354  11.00000  0.05    0.38
Q37   1   0.4138  0.4183  0.8602  11.00000  0.05    0.38
Q38   1   0.6236  0.0211  0.2622  11.00000  0.05    0.37
Q39   1   0.0213  0.4264  0.8425  11.00000  0.05    0.37
Q40   1   0.3439  0.0719  0.0182  11.00000  0.05    0.37
Q41   1   0.0606  0.3006  0.8225  11.00000  0.05    0.37
Q42   1  -0.1367  0.5411  0.7778  11.00000  0.05    0.37
Q43   1   0.3184  0.4077  0.3498  11.00000  0.05    0.37
Q44   1   0.6081 -0.0781  0.3429  11.00000  0.05    0.37
Q45   1   1.0025  0.0567  0.2349  11.00000  0.05    0.36
Q46   1   0.3952  0.4049  0.8585  11.00000  0.05    0.36
Q47   1   0.5152  0.0311  0.0318  11.00000  0.05    0.36
Q48   1   0.4469  0.1840  0.8620  11.00000  0.05    0.36
Q49   1   0.0080  0.2159  0.9394  11.00000  0.05    0.36
Q50   1   0.2702  0.1955  0.1975  11.00000  0.05    0.36
Q51   1   0.4050  0.0641  0.0619  11.00000  0.05    0.35
Q52   1   0.7201  0.2579  0.5376  11.00000  0.05    0.35
Q53   1   1.1457  0.0005  0.3356  11.00000  0.05    0.35
Q54   1  -0.1673  0.5174  0.5417  11.00000  0.05    0.35
Q55   1   0.6862  0.2792  0.5118  11.00000  0.05    0.35
Q56   1   0.0589  0.2471  0.5797  11.00000  0.05    0.35
Q57   1   0.5352  0.0978  0.2374  11.00000  0.05    0.35
Q58   1   0.0028  0.3838  0.7183  11.00000  0.05    0.35
Q59   1   0.0410  0.4776  0.6774  11.00000  0.05    0.35
Q60   1  -0.0829  0.2190  0.7261  11.00000  0.05    0.35
Q61   1   0.0412  0.5997  0.6221  11.00000  0.05    0.35
Q62   1   0.7852  0.1609  0.2179  11.00000  0.05    0.34
Q63   1   0.7354  0.1973  0.1028  11.00000  0.05    0.34
Q64   1   1.0008 -0.1218  0.2351  11.00000  0.05    0.34
Q65   1   0.4467  0.3839  0.4397  11.00000  0.05    0.33
Q66   1   1.2231 -0.0162  0.1363  11.00000  0.05    0.33
Q67   1   0.8028  0.0017  0.2611  11.00000  0.05    0.33
Q68   1   0.1905  0.2357  0.4940  11.00000  0.05    0.33
Q69   1   0.4615  0.4391  0.5563  11.00000  0.05    0.32
Q70   1   0.5422  0.3051  0.9631  11.00000  0.05    0.32
Q71   1   0.9368 -0.1008  0.3228  11.00000  0.05    0.32
Q72   1   0.8596  0.2277  0.5272  11.00000  0.05    0.32
Q73   1   0.0236  0.4230  0.7052  11.00000  0.05    0.32
Q74   1   0.3210  0.2625  0.5195  11.00000  0.05    0.32
Q75   1   0.5822  0.2197  0.2007  11.00000  0.05    0.32
Q76   1   0.0724  0.3014  0.2534  11.00000  0.05    0.32
Q77   1  -0.1197  0.2791  0.6630  11.00000  0.05    0.32
Q78   1   0.9620 -0.0217  0.4696  11.00000  0.05    0.32
Q79   1   0.4374  0.2078  0.0579  11.00000  0.05    0.32
Q80   1   0.1757  0.4814  0.7202  11.00000  0.05    0.32
Q81   1   0.1142  0.4211  0.8573  11.00000  0.05    0.32
Q82   1   0.5880  0.1565  0.2001  11.00000  0.05    0.31
Q83   1   0.5816  0.1249  0.1755  11.00000  0.05    0.31
Q84   1   0.8397  0.1771  0.5013  11.00000  0.05    0.31
Q85   1   0.4959  0.0980  0.1846  11.00000  0.05    0.31
Q86   1   0.4607  0.3749  0.8230  11.00000  0.05    0.31
Q87   1   0.9387  0.0727  0.1660  11.00000  0.05    0.31
Q88   1   0.8585  0.0042  0.2259  11.00000  0.05    0.31
Q89   1   0.4421  0.3853  0.3408  11.00000  0.05    0.31
Q90   1   0.6732  0.1648  0.4579  11.00000  0.05    0.31
Q91   1  -0.0589  0.3843  0.7551  11.00000  0.05    0.30
Q92   1   0.1030  0.3134  0.2444  11.00000  0.05    0.30
Q93   1   1.1332 -0.0602  0.1496  11.00000  0.05    0.30
Q94   1   0.7148  0.2627  0.1207  11.00000  0.05    0.30
Q95   1   0.8634  0.3177  0.5807  11.00000  0.05    0.30
Q96   1  -0.3381  0.5164  0.5401  11.00000  0.05    0.30
Q97   1   0.1086  0.2239  0.4971  11.00000  0.05    0.30
Q98   1   0.9584 -0.0195  0.1979  11.00000  0.05    0.30
Q99   1   1.0147  0.0527  0.1331  11.00000  0.05    0.30
Q100  1   0.7258  0.2568  0.5038  11.00000  0.05    0.30
Q101  1   0.6043  0.3577  0.0767  11.00000  0.05    0.29
Q102  1   0.6687 -0.0264 -0.0265  11.00000  0.05    0.29
Q103  1  -0.1355  0.3448  0.8581  11.00000  0.05    0.29
Q104  1   0.6449 -0.1216  0.2904  11.00000  0.05    0.28
Q105  1   0.5665  0.2384  0.1789  11.00000  0.05    0.28
Q106  1   0.5070  0.1712  0.0618  11.00000  0.05    0.28
Q107  1   0.3614  0.4561  0.7819  11.00000  0.05    0.28
Q108  1   0.6275  0.2982  0.3858  11.00000  0.05    0.28
Q109  1   0.1859  0.5591  0.7593  11.00000  0.05    0.28
Q110  1   0.6631  0.2376  0.4775  11.00000  0.05    0.28
Q111  1   0.4651  0.2644  0.7847  11.00000  0.05    0.28
Q112  1   0.3629  0.2571  0.4786  11.00000  0.05    0.28
Q113  1  -0.0869  0.4169  0.9617  11.00000  0.05    0.28
Q114  1   0.9077  0.2025  0.1066  11.00000  0.05    0.28
Q115  1   0.1188  0.2188  0.2820  11.00000  0.05    0.27
Q116  1   0.3662  0.0583  0.3384  11.00000  0.05    0.27
Q117  1  -0.3164  0.4821  0.5025  11.00000  0.05    0.27
Q118  1   0.1625  0.3422  0.2658  11.00000  0.05    0.27
Q119  1   0.9184  0.2211  0.0845  11.00000  0.05    0.27
Q120  1   0.8405  0.0436  0.2402  11.00000  0.05    0.26
Q121  1   0.3425  0.2955  0.4650  11.00000  0.05    0.26
Q122  1   0.9350  0.1200  0.2180  11.00000  0.05    0.26
Q123  1   0.7824 -0.0411  0.2383  11.00000  0.05    0.26
Q124  1   0.9374  0.1869  0.1212  11.00000  0.05    0.26
Q125  1   0.5581  0.2396  0.1060  11.00000  0.05    0.26
Q126  1   0.2800  0.4435  0.3245  11.00000  0.05    0.26
Q127  1  -0.2534  0.3782  0.8349  11.00000  0.05    0.26
Q128  1  -0.1094  0.3630  0.7039  11.00000  0.05    0.26
Q129  1   0.9832 -0.0348  0.2590  11.00000  0.05    0.26
Q130  1  -0.0816  0.5048  0.8137  11.00000  0.05    0.26
Q131  1  -0.0322  0.4057  0.9770  11.00000  0.05    0.26
Q132  1   0.3203  0.2375  0.2482  11.00000  0.05    0.26
Q133  1   0.6323  0.4755  0.8426  11.00000  0.05    0.26
Q134  1   0.5569  0.3792  0.7552  11.00000  0.05    0.26
Q135  1   0.2349  0.2425  0.8451  11.00000  0.05    0.26
Q136  1   0.2564  0.2730  0.5319  11.00000  0.05    0.26
Q137  1  -0.2614  0.4857  0.9231  11.00000  0.05    0.25
Q138  1   0.6179  0.1998  0.4542  11.00000  0.05    0.25
Q139  1   0.1318  0.2996  0.3811  11.00000  0.05    0.25
Q140  1   0.5205  0.1171  0.1005  11.00000  0.05    0.25
Q141  1   0.3405  0.1806  0.7610  11.00000  0.05    0.25
Q142  1   0.3472  0.2425  0.5324  11.00000  0.05    0.25
Q143  1  -0.0253  0.3347  0.7366  11.00000  0.05    0.25
Q144  1   1.0273  0.0995  0.1998  11.00000  0.05    0.25
Q145  1   1.1462  0.0336  0.2607  11.00000  0.05    0.25
Q146  1   0.0768  0.3326  0.2569  11.00000  0.05    0.25
Q147  1   0.1922  0.2607  0.6173  11.00000  0.05    0.24
Q148  1   0.5874  0.4809  0.7166  11.00000  0.05    0.24
Q149  1   0.3163  0.3592  0.7236  11.00000  0.05    0.24
Q150  1  -0.1438  0.4219  0.9476  11.00000  0.05    0.24
Q151  1   0.9429  0.3441  0.5166  11.00000  0.05    0.24
Q152  1   0.7711  0.2382  0.5421  11.00000  0.05    0.24
Q153  1   0.4930 -0.0784  0.2916  11.00000  0.05    0.24
Q154  1   0.4548  0.1166  0.5389  11.00000  0.05    0.24
Q155  1   0.6012  0.4054  0.6224  11.00000  0.05    0.24
Q156  1   0.9797  0.1607  0.2358  11.00000  0.05    0.24
Q157  1   0.9247 -0.1189  0.2692  11.00000  0.05    0.24
Q158  1   0.9336  0.2387 -0.0225  11.00000  0.05    0.24
Q159  1   0.3730  0.4551  0.9391  11.00000  0.05    0.24
Q160  1   0.6584  0.3595  0.6443  11.00000  0.05    0.24
Q161  1   0.9619  0.1972  0.1505  11.00000  0.05    0.24
Q162  1   0.2400  0.3802  0.5022  11.00000  0.05    0.23
Q163  1  -0.0283  0.3003  0.3535  11.00000  0.05    0.23
Q164  1   0.1948  0.2752  0.9905  11.00000  0.05    0.23
Q165  1   0.7610  0.1787  0.1202  11.00000  0.05    0.23
Q166  1   0.1156  0.4972  0.7404  11.00000  0.05    0.23
Q167  1   0.7834  0.2983  0.3786  11.00000  0.05    0.23
Q168  1   0.9485  0.0378  0.2162  11.00000  0.05    0.23
Q169  1   0.0763  0.2465  0.3136  11.00000  0.05    0.23
Q170  1   0.5787  0.1942  0.1623  11.00000  0.05    0.23
Q171  1   1.3074 -0.0422  0.3985  11.00000  0.05    0.23
Q172  1   1.2054  0.1331  0.0589  11.00000  0.05    0.23
Q173  1   0.4769  0.1175  0.2550  11.00000  0.05    0.23
Q174  1   0.3777 -0.0159  0.1752  11.00000  0.05    0.23
Q175  1   0.2773  0.6368  0.6820  11.00000  0.05    0.23
Q176  1  -0.0165  0.4389  0.9437  11.00000  0.05    0.23
Q177  1   0.7810 -0.0826  0.1415  11.00000  0.05    0.23
Q178  1   0.5828  0.4586  0.5741  11.00000  0.05    0.23
Q179  1   0.0648  0.2583  0.7989  11.00000  0.05    0.23
Q180  1   0.3793  0.5031  0.7549  11.00000  0.05    0.23
;
_shelx_res_checksum              1867
_shelx_hkl_file                  
;
   0   0   4 1267.63  108.29
   0   0  -4 1115.50  108.28
   0   0   4 1051.89  108.30
   0   0  -5 2443.29  189.01
   0   0   5 1903.68  189.04
   0   0  -6    2.18    0.65
   0   0   6    4.23    0.59
   0   0  -6    3.23    0.53
   0   0  -7   94.29    7.79
   0   0   7   75.66    7.81
   0   0  -7   97.22    7.79
   0   0  -8 1367.81  125.31
   0   0   8 1395.51  125.34
   0   0  -8 1621.65  125.31
   0   0  -9   13.50    1.50
   0   0  -9   13.54    1.39
   0   0 -10   56.93    5.61
   0   0 -10   71.21    5.64
   0   0 -11    9.00    1.35
   0   0 -11   14.54    1.35
   0   0 -12    1.65    0.81
   0   0 -12    0.73    0.56
   0   0 -13   16.78    1.74
   0   0 -14    2.62    1.09
   0   0 -15    0.98    1.25
   0   0  15    1.07    0.90
   0   0 -15    0.92    0.74
   0   0 -15    0.99    1.01
   0   0 -16   34.85    3.07
   0   0 -16   23.84    3.14
   0   0  16   32.00    2.97
   0   0 -16   29.94    3.15
   0   0 -17    0.04    1.37
   0   0  17    2.15    1.02
   0   0 -17    1.55    0.86
   0   0 -17    0.35    1.00
   0   0  18    1.40    0.98
   0   0 -18   -0.73    1.43
   0   0 -18    0.60    1.05
   0   0 -19    0.59    1.42
   0   0  19    1.31    0.97
   0   0 -19    0.25    0.79
   0   0 -19    0.24    0.99
   0   0 -20   29.84    2.94
   0   0  20   29.15    2.74
   0   0 -20   24.89    2.96
   0   0 -20   23.74    3.00
   0   0 -21   19.33    2.02
   0   0 -21   14.43    2.15
   0   0  21   15.29    1.87
   0   0 -21   17.98    2.22
   0   0 -22    0.23    1.35
   0   0 -22   -0.09    0.94
   0   0  22    0.08    0.95
   0   0 -22    0.87    0.75
   0   0 -23   16.42    2.39
   0   0 -23   16.99    2.17
   0   0 -23   20.78    2.35
   0   0  23   18.16    2.03
   0   0  24    0.41    0.96
   0   0 -24    0.08    0.80
   0   0 -24    2.81    1.37
   0   0  25   -1.01    1.09
   0   0 -25    0.11    1.16
   0   0 -25   -0.16    0.90
   0   0 -25    2.00    1.44
   0   0 -26   11.38    1.66
   0   0 -26    9.27    1.92
   0   0 -26    5.60    1.78
   0   0  26    9.72    1.54
   0   0 -27    5.09    1.74
   0   0 -27    3.34    1.37
   0   0  27    4.68    1.32
   0   0  28    0.97    1.25
   0   0 -28    5.61    1.82
   0   0  29   15.67    2.11
   0   0 -29   22.00    2.48
   0   0 -29   18.11    2.59
   0   0 -30   -1.37    1.37
   0   0  30   -0.21    1.23
   0   0 -30    3.43    1.84
   0   0 -30    0.78    1.10
   0   0 -31    1.28    1.43
   0   0 -31    2.63    1.85
   0   0  31   -0.11    1.25
   0   0 -31    0.10    1.08
   0   0 -32   -0.44    1.25
   0   0 -32    1.94    1.94
   0   0  32    0.21    1.25
   0   0 -32   -0.10    1.02
   0   0 -33    0.11    1.04
   0   0  33   -0.13    1.61
   0   0  33   -1.46    1.31
   0   0 -34    0.22    1.04
   0   0  34   -1.25    1.71
   0   0 -34   -0.32    1.44
   0   0 -35   -0.22    1.14
   0   0  35   -0.57    1.61
   0   0 -35    0.17    1.38
   0   0 -36    1.02    1.16
   0   0  36    0.29    1.65
   0   0 -36    0.86    1.38
   0   0  37    0.90    1.68
   0   0 -37    2.32    1.56
   0   0 -38   -0.12    1.14
   0   0  38   -1.71    1.71
   0   0 -38    0.18    1.52
   0   0 -39    0.48    1.05
   0   0  39    0.64    1.78
   0   0 -40    0.74    1.14
   0   0  40    0.65    1.71
   0   0  42   -0.86    1.77
   0   0  43    0.53    1.71
   0  -1  43   -1.59    1.86
   0  -1  42    0.86    1.63
   0   1 -40    0.88    1.14
   0  -1  40    0.16    1.67
   0   1 -39   -0.25    1.06
   0  -1  39    0.79    1.76
   0   1 -38    0.74    1.57
   0   1 -38    2.42    1.28
   0  -1  38    1.69    1.77
   0   1 -37   -0.36    1.46
   0  -1  37    0.60    1.74
   0   1 -36   -0.86    1.56
   0   1 -36    0.35    1.04
   0  -1  36   -0.15    1.57
   0   1 -35    2.64    1.54
   0  -1  35    3.84    1.83
   0   1 -35    3.94    1.37
   0   1 -34   -1.27    1.55
   0  -1  34    2.20    1.54
   0   1 -34    0.33    1.02
   0  -1  33    1.20    1.55
   0   1 -33    1.50    1.10
   0   1 -32    1.24    1.88
   0   1 -32   -0.59    1.46
   0  -1  32    0.65    1.57
   0   1 -32    1.15    1.04
   0   1 -31    3.34    1.88
   0   1 -31    0.99    1.42
   0   1 -31    1.73    1.12
   0   1 -30   -0.14    1.25
   0   1 -30    0.10    1.08
   0   1 -29   -0.55    1.75
   0   1 -29   -0.26    1.39
   0   1 -29   -0.10    1.09
   0   1 -28    2.81    1.75
   0   1 -28    0.25    1.28
   0   1 -28   -0.56    1.07
   0   1 -27    3.64    1.79
   0   1 -26    3.08    1.42
   0   1 -26    4.69    1.30
   0   1 -25    0.11    1.19
   0   1 -25    3.26    1.51
   0   1 -25    0.08    0.97
   0   1 -24    1.29    1.44
   0   1 -24    0.89    0.93
   0   1 -23    1.87    1.16
   0   1 -23    4.56    1.45
   0   1 -23    1.62    0.92
   0   1 -22    5.43    1.40
   0   1 -22    9.53    1.61
   0   1 -22    6.53    1.29
   0   1 -21    0.89    1.02
   0   1 -21    0.21    0.74
   0   1 -21    0.55    1.27
   0   1 -20   81.31    6.76
   0   1 -20   61.32    6.76
   0   1 -20   73.81    6.65
   0   1 -19   11.65    1.66
   0   1 -19   10.61    1.80
   0   1 -19   16.24    2.00
   0   1 -18   44.79    4.33
   0   1 -17    2.36    0.89
   0   1 -17    0.39    1.44
   0   1 -16    0.97    0.82
   0   1 -16   -0.49    1.46
   0  -1  15    1.68    0.84
   0   1 -15    2.69    0.82
   0  -1  14   13.60    1.57
   0   1 -14   11.42    1.67
   0   1 -13   57.50    5.23
   0  -1  13   58.36    5.26
   0   1 -12    1.16    0.82
   0  -1  12   -0.16    0.56
   0   1 -12    0.12    0.52
   0  -1  11   67.09    5.42
   0   1 -11   59.49    5.50
   0  -1  11   62.09    5.50
   0   1 -11   55.13    5.47
   0  -1  10  145.30   11.43
   0   1 -10  127.39   11.50
   0  -1  10  132.40   11.49
   0   1 -10  119.11   11.46
   0   1  -9   44.77    3.85
   0  -1   9   47.59    3.83
   0   1  -9   34.71    3.81
   0  -1   9   43.20    3.77
   0   1  -8    7.24    1.11
   0  -1   8   10.16    1.10
   0   1  -8    9.65    1.25
   0  -1   7    2.94    0.65
   0   1  -7    4.07    0.73
   0   1  -7    4.40    0.90
   0   1  -6   94.26    8.67
   0  -1   6   95.13    8.66
   0   1  -6   98.39    8.67
   0  -1   6  110.58    8.65
   0   1  -5  166.32   16.82
   0  -1   5  166.54   16.81
   0   1  -5  200.89   16.80
   0  -1   4  125.83   10.65
   0   1  -4  121.54   10.65
   0   1  -3    6.08    0.63
   0  -1  -3 1322.72  113.11
   0   1   4  154.62   10.90
   0  -1  -4  104.99   10.88
   0  -1  -5   75.52    6.54
   0  -1  -6  123.92   10.70
   0  -1  -7   39.29    5.98
   0  -1  -7   42.38    5.94
   0   1   8  888.42   74.88
   0  -1  -8  745.42   74.87
   0  -1  -9    8.83    0.97
   0   1   9    9.61    0.95
   0  -1 -10    0.81    0.73
   0   1  10    2.72    0.70
   0  -1 -10    1.05    0.72
   0   1  11   14.19    1.47
   0  -1 -11   13.62    1.58
   0  -1 -11   14.47    1.53
   0  -1 -12   13.58    1.73
   0   1  12   15.13    1.58
   0  -1 -12   18.66    1.61
   0  -1 -12   13.44    1.66
   0  -1 -13   -0.69    0.78
   0   1  13    1.47    0.75
   0  -1 -13    0.62    0.57
   0   1  14    5.76    1.02
   0  -1 -14    6.22    1.21
   0   1  15    4.67    1.02
   0  -1 -15    1.79    0.98
   0  -1 -15    2.94    1.26
   0  -1 -16   94.79    8.27
   0   1  16   82.11    8.02
   0  -1 -16  103.83    8.11
   0  -1 -16   88.27    8.14
   0  -1 -17   65.19    6.87
   0   1  17   76.07    6.70
   0  -1 -17   87.83    6.78
   0  -1 -17   68.25    6.77
   0   1  18   84.32    7.74
   0  -1 -18   92.56    8.03
   0  -1 -18   87.90    7.87
   0  -1 -19    2.72    1.17
   0   1  19    4.14    1.13
   0  -1 -19    7.02    1.07
   0  -1 -19    3.65    1.46
   0  -1 -20    8.22    1.71
   0   1  20   11.76    1.57
   0  -1 -20   14.66    1.61
   0  -1 -20   12.36    1.83
   0  -1 -21    3.84    1.21
   0   1  21    5.91    1.18
   0  -1 -21    5.77    1.12
   0  -1 -21    4.59    1.44
   0  -1 -22    1.32    1.13
   0   1  22    2.32    1.05
   0  -1 -22    3.46    0.99
   0  -1 -22   -0.06    1.36
   0  -1 -23    0.40    1.02
   0  -1 -23    0.91    1.41
   0   1  23    1.75    1.00
   0  -1 -23    0.96    0.81
   0  -1 -24    3.62    1.09
   0   1  24    2.45    1.09
   0  -1 -24    3.61    1.57
   0  -1 -25    1.53    1.24
   0  -1 -25    2.01    1.03
   0  -1 -25    3.03    1.54
   0   1  25    3.60    1.19
   0   1  26   15.33    1.88
   0  -1 -26   15.75    1.89
   0  -1 -26   15.40    2.23
   0  -1 -27    0.36    1.62
   0  -1 -27    0.78    1.03
   0  -1 -27   -0.24    1.24
   0   1  27   -1.02    1.20
   0   1  28    4.59    1.41
   0  -1 -28    6.95    1.91
   0  -1 -29    0.28    1.02
   0   1  29    0.67    1.26
   0  -1 -29    1.44    1.29
   0  -1 -29    3.21    1.77
   0  -1 -30    1.92    1.21
   0   1  30    1.60    1.29
   0  -1 -30    0.54    1.40
   0  -1 -30    5.37    1.89
   0  -1 -31    3.86    1.29
   0   1  31    2.29    1.37
   0  -1 -31    3.41    1.61
   0  -1 -32   -1.12    1.10
   0   1  32    0.33    1.26
   0  -1 -32   -0.59    1.37
   0  -1 -33   -0.42    1.08
   0   1  33   -1.46    1.30
   0  -1 -33    1.80    1.91
   0  -1 -34   -1.44    1.36
   0  -1 -34   -1.50    1.15
   0  -1 -35    0.33    1.35
   0  -1 -35    1.54    1.15
   0  -1 -36    0.86    1.42
   0   1  36    0.44    1.59
   0  -1 -36   -0.11    1.09
   0  -1 -37    1.24    1.63
   0   1  37    1.22    1.84
   0  -1 -37    2.29    1.28
   0  -1 -38    0.55    1.39
   0   1  38    1.56    1.65
   0   1  39    0.64    1.62
   0  -1 -39   -0.12    1.17
   0   1  40    0.16    1.69
   0  -1 -40   -0.85    1.09
   0   1  42   -0.17    1.78
   0   1  43    1.40    1.86
   0  -2  42    0.69    1.78
   0  -2  41    1.01    1.86
   0   2 -40    0.64    1.10
   0  -2  39   -0.16    1.73
   0   2 -39    0.76    1.10
   0   2 -38    0.92    1.57
   0  -2  38   -0.15    1.78
   0   2 -38   -0.62    1.15
   0   2 -37    2.31    1.66
   0  -2  37    0.75    1.60
   0   2 -37   -0.12    0.97
   0  -2  36    0.58    1.57
   0   2 -36   -0.34    1.49
   0   2 -36    0.24    1.12
   0  -2  35   -1.13    1.69
   0   2 -35    1.33    1.46
   0   2 -35    0.69    1.14
   0  -2  34    0.14    1.58
   0   2 -34   -1.59    1.57
   0   2 -34   -0.34    1.18
   0  -2  33   -1.60    1.59
   0   2 -33    1.09    1.11
   0   2 -32    3.61    1.28
   0  -2  32    2.92    1.27
   0   2 -32    7.24    2.06
   0  -2  32    1.16    1.63
   0   2 -32    2.50    1.58
   0   2 -31    1.75    1.14
   0  -2  31    2.85    1.25
   0   2 -31    4.23    1.94
   0  -2  31    0.12    1.58
   0   2 -31   -0.42    1.35
   0   2 -30    2.80    1.26
   0  -2  30    2.55    1.25
   0   2 -30    1.90    1.89
   0   2 -30    1.35    1.41
   0   2 -29    9.15    1.67
   0  -2  29    9.14    1.55
   0   2 -29   10.58    2.13
   0  -2  29    6.41    1.84
   0   2 -29    6.76    1.77
   0  -2  28    9.78    2.00
   0   2 -28    5.58    1.77
   0   2 -28    9.14    2.12
   0   2 -28    8.58    1.64
   0   2 -27    2.32    1.76
   0   2 -27    0.95    1.06
   0  -2  27    1.63    1.46
   0  -2  26    9.55    1.98
   0   2 -26   15.74    2.17
   0   2 -26   11.56    1.80
   0   2 -25    3.47    1.36
   0  -2  25    3.58    1.51
   0   2 -25    5.29    1.64
   0   2 -25    5.28    1.21
   0   2 -24   15.98    2.38
   0   2 -24   19.50    2.24
   0   2 -23    5.96    1.46
   0   2 -23    5.06    1.54
   0   2 -23    4.73    1.23
   0   2 -22    3.50    1.26
   0   2 -22    6.35    1.23
   0   2 -22    6.03    1.52
   0  -2  22    6.74    1.10
   0   2 -21   44.50    4.06
   0  -2  21   39.54    3.77
   0   2 -21   39.21    4.03
   0   2 -20    1.66    1.00
   0  -2  20    3.21    0.95
   0   2 -20    2.26    1.36
   0  -2  19   26.70    2.63
   0   2 -19   29.35    2.94
   0   2 -19   25.69    2.82
   0   2 -18    1.60    1.35
   0  -2  18    1.97    0.89
   0   2 -17    0.41    0.85
   0  -2  17    1.10    0.87
   0  -2  17    3.03    0.93
   0   2 -16    0.39    0.83
   0  -2  16    0.66    0.91
   0  -2  15    9.42    1.41
   0   2 -15   11.72    1.72
   0   2 -15   11.24    1.48
   0  -2  15   10.73    1.36
   0  -2  14   72.07    5.83
   0   2 -14   68.36    5.83
   0  -2  14   59.13    5.62
   0   2 -14   60.53    5.77
   0  -2  13   31.11    3.31
   0   2 -13   36.60    3.39
   0  -2  13   37.20    3.21
   0  -2  12   25.87    2.60
   0  -2  12   28.82    2.50
   0   2 -12   26.60    2.64
   0   2 -12   25.75    2.63
   0  -2  11    2.93    0.69
   0   2 -11    2.54    0.73
   0   2 -11    3.28    0.90
   0  -2  11    4.57    0.69
   0   2 -10   17.83    2.26
   0  -2  10   15.45    2.21
   0   2 -10   28.30    2.31
   0  -2  10   31.47    2.19
   0   2  -9    9.70    1.36
   0  -2   9   10.90    1.34
   0  -2   8  287.33   22.62
   0  -2   8  235.28   22.70
   0   2  -8  248.05   22.70
   0  -2   7  607.01   47.04
   0  -2   7  487.71   47.10
   0  -2   7  521.70   47.12
   0   2  -7  532.34   47.11
   0  -2   6    2.62    0.69
   0   2  -6    2.69    0.67
   0  -2   5  605.69   49.18
   0  -2   5  574.30   49.18
   0   2  -5  542.29   49.18
   0   2  -4  122.89   10.67
   0  -2   4  121.99   10.67
   0   2  -4  115.33   10.67
   0  -2   4  135.87   10.68
   0   2  -3 2067.01  179.43
   0  -2   3 2075.21  179.43
   0   2  -3 2151.75  179.43
   0   2  -2  783.11   67.01
   0  -2  -2 9999.00  854.71
   0   2   3 1709.29  156.26
   0  -2  -3 1934.18  156.25
   0   2   4  993.29   87.76
   0   2   4 1129.70   87.75
   0  -2  -4  950.52   87.74
   0   2   5  215.76   18.41
   0  -2  -5  200.14   18.39
   0   2   5  228.44   18.40
   0  -2  -6   71.21    6.01
   0   2   6   60.10    6.02
   0   2   6   73.35    5.99
   0  -2  -7  233.31   20.52
   0   2   7  198.19   20.51
   0  -2  -8  153.07   13.42
   0   2   8  131.50   13.36
   0  -2  -8  126.91   13.37
   0  -2  -9    5.62    1.11
   0   2   9    8.06    1.21
   0  -2  -9    8.71    1.19
   0   2  10   12.43    1.45
   0  -2 -10   10.42    1.46
   0   2  11    5.91    0.92
   0  -2 -11    7.56    1.02
   0  -2 -12    4.18    0.83
   0   2  12    2.44    0.77
   0  -2 -12    1.46    0.82
   0  -2 -12    4.80    0.70
   0  -2 -13    6.65    0.90
   0   2  13    5.49    0.91
   0  -2 -13    3.99    0.95
   0  -2 -14   13.73    2.04
   0  -2 -14   23.37    1.90
   0   2  15   13.25    1.68
   0  -2 -15   17.90    1.82
   0  -2 -15   13.37    1.82
   0  -2 -16    0.61    1.09
   0   2  16    3.53    1.17
   0  -2 -16    2.86    1.23
   0  -2 -16    4.46    0.84
   0  -2 -17    9.68    1.70
   0  -2 -17   11.12    1.78
   0  -2 -17    8.98    1.49
   0   2  18   10.67    1.47
   0  -2 -18    8.23    1.46
   0  -2 -18    7.58    1.63
   0  -2 -19    6.43    1.42
   0   2  19    6.13    1.33
   0  -2 -19    5.85    1.51
   0  -2 -20    5.25    1.37
   0   2  20    7.71    1.32
   0  -2 -20    5.22    1.52
   0  -2 -20    8.80    1.17
   0  -2 -21    1.63    1.09
   0  -2 -21    0.77    0.80
   0  -2 -21   -0.85    1.26
   0   2  21    0.85    0.96
   0  -2 -22   14.02    2.11
   0  -2 -22   15.99    2.10
   0  -2 -22   17.85    1.89
   0   2  22   13.69    1.82
   0   2  23   -0.22    1.05
   0  -2 -23   -0.10    1.07
   0  -2 -23    0.22    0.77
   0  -2 -23   -1.32    1.39
   0   2  24    3.33    1.15
   0  -2 -24    2.83    1.47
   0  -2 -24    3.69    1.01
   0  -2 -25   11.76    2.30
   0   2  25   15.44    2.11
   0  -2 -25   14.70    2.39
   0  -2 -26   -1.03    1.44
   0  -2 -26   -0.74    1.02
   0  -2 -26    2.74    1.69
   0   2  26    2.48    1.18
   0  -2 -27    0.60    1.23
   0  -2 -27   -0.17    0.95
   0  -2 -27    2.55    1.66
   0   2  27    0.46    1.24
   0  -2 -28    6.72    1.86
   0  -2 -28    3.02    1.57
   0   2  28    3.67    1.42
   0  -2 -29   -1.28    1.03
   0   2  29   -0.27    1.33
   0  -2 -30   -0.14    1.47
   0   2  30    0.11    1.34
   0  -2 -30   -0.47    1.14
   0  -2 -30    2.42    1.76
   0  -2 -31    0.29    1.31
   0  -2 -31   -0.20    1.04
   0   2  31    0.57    1.35
   0  -2 -31    2.92    1.83
   0  -2 -32   -1.19    1.36
   0  -2 -32    1.71    1.11
   0  -2 -32    2.76    1.84
   0   2  32   -0.06    1.33
   0  -2 -33    0.21    1.05
   0   2  33    0.70    1.33
   0  -2 -33    3.65    1.95
   0  -2 -34    0.48    1.38
   0  -2 -34   -0.53    1.15
   0  -2 -35    2.48    1.48
   0  -2 -35    0.65    1.09
   0  -2 -36    2.00    1.09
   0  -2 -36   -0.34    1.42
   0  -2 -37   -0.11    1.07
   0  -2 -37   -0.89    1.41
   0   2  38    2.34    1.80
   0  -2 -38   -0.74    1.47
   0   2  39    0.97    1.62
   0  -2 -39   -0.82    1.13
   0  -2 -39    0.38    1.43
   0   2  40    0.33    1.71
   0  -2 -40    0.48    1.04
   0   2  41    0.50    1.66
   0   2  43    1.06    1.86
   0  -3  42    0.52    1.84
   0  -3  41    0.17    1.76
   0   3 -40    1.04    1.21
   0  -3  39    1.77    1.76
   0   3 -39    1.28    1.19
   0   3 -38   -0.55    1.51
   0  -3  38   -0.78    1.65
   0   3 -38   -0.25    1.16
   0  -3  37    0.46    1.60
   0   3 -37   -0.25    1.10
   0   3 -37    1.72    1.49
   0   3 -37    0.18    1.64
   0   3 -36    0.34    1.53
   0  -3  36    1.62    1.83
   0   3 -35    0.94    1.14
   0  -3  35   -1.99    1.78
   0   3 -35   -0.17    1.42
   0   3 -34   -0.11    1.01
   0   3 -34    0.79    1.40
   0  -3  34    0.55    1.61
   0   3 -33   -0.45    1.10
   0   3 -33    0.30    1.29
   0  -3  33    0.67    1.50
   0   3 -32    2.35    1.61
   0  -3  32    3.22    1.58
   0   3 -32    2.82    1.24
   0  -3  32    1.55    1.20
   0   3 -31    1.70    1.40
   0   3 -31   -0.42    1.04
   0  -3  31   -0.05    1.17
   0   3 -30    1.49    1.46
   0   3 -30    1.84    1.19
   0  -3  30    2.37    1.21
   0   3 -29    0.13    1.30
   0  -3  29   -0.12    1.40
   0   3 -29    2.48    1.10
   0  -3  29    1.09    1.16
   0   3 -28    0.87    1.34
   0  -3  28    3.49    1.68
   0   3 -28    0.86    1.14
   0  -3  28    3.17    1.21
   0   3 -27    1.43    1.18
   0  -3  27    0.65    1.33
   0   3 -27   -0.28    0.93
   0  -3  27    1.02    1.07
   0  -3  26    2.15    1.07
   0  -3  26    2.80    1.50
   0   3 -25    1.54    1.22
   0  -3  25    1.59    1.30
   0  -3  25    0.11    0.89
   0   3 -25    0.26    0.91
   0   3 -24    1.67    0.99
   0  -3  24    0.29    1.25
   0   3 -24    1.77    1.50
   0  -3  24    4.17    0.99
   0  -3  23   20.08    2.58
   0   3 -23   17.17    2.50
   0   3 -23   23.50    2.43
   0  -3  23   18.78    2.08
   0  -3  22    0.52    1.15
   0   3 -22    0.08    0.84
   0  -3  22    1.10    0.81
   0  -3  21    1.58    1.11
   0  -3  21    0.51    0.88
   0   3 -21    0.66    0.89
   0  -3  21    1.57    0.87
   0  -3  20   28.70    3.51
   0  -3  20   34.18    3.48
   0   3 -20   35.13    3.49
   0  -3  20   35.54    3.21
   0  -3  19    5.23    1.31
   0  -3  19    4.12    1.07
   0   3 -19    3.69    1.07
   0  -3  19    6.70    1.03
   0  -3  18    4.35    0.94
   0  -3  17    8.38    1.56
   0  -3  17    5.67    1.31
   0   3 -17    9.63    1.44
   0   3 -16  144.41   11.55
   0  -3  16  124.45   11.28
   0  -3  15   13.01    1.74
   0   3 -15   11.70    1.49
   0  -3  15    9.76    1.33
   0  -3  14    6.41    1.26
   0  -3  14    5.23    0.97
   0  -3  14    6.07    0.96
   0   3 -14    4.75    1.03
   0  -3  13   14.50    1.91
   0  -3  13   12.45    1.72
   0  -3  12  105.50    8.59
   0  -3  12   92.55    8.78
   0  -3  12   91.13    8.71
   0  -3  11   98.02    7.22
   0   3 -11   72.10    7.32
   0  -3  11   74.11    7.37
   0  -3  11   73.90    7.31
   0  -3  10   95.63    7.37
   0   3 -10   75.96    7.49
   0  -3  10   77.11    7.52
   0  -3  10   79.00    7.49
   0  -3   9    9.98    1.02
   0   3  -9    8.96    1.14
   0  -3   9    9.08    1.24
   0  -3   9    9.22    1.12
   0  -3   8   32.58    2.99
   0  -3   8   31.10    2.81
   0  -3   8   31.84    2.93
   0   3  -8   30.93    2.94
   0  -3   7  121.53   10.18
   0  -3   7  114.42   10.06
   0   3  -7  114.15   10.17
   0  -3   7  120.47   10.18
   0   3  -6  723.37   65.35
   0  -3   6  737.79   65.34
   0  -3   6  785.03   65.35
   0   3  -6  739.65   65.33
   0  -3   6  791.36   65.25
   0  -3   5  687.08   63.76
   0   3  -5  696.38   63.77
   0   3  -5  801.44   63.77
   0  -3   5  801.35   63.79
   0  -3   4  171.64   15.28
   0   3  -4  167.18   15.29
   0  -3   4  182.14   15.30
   0   3  -4  189.50   15.29
   0  -3   3   38.47    3.24
   0   3  -3   39.38    3.22
   0   3  -3   32.02    3.21
   0  -3   2  179.89   14.98
   0   3  -2  176.58   14.97
   0   3  -2  166.13   14.97
   0   3  -1  122.58   10.09
   0   3  -1  111.33   10.10
   0   3   0  152.71   13.08
   0   3   0  151.39   13.07
   0   3   1   70.54    1.04
   0  -3  -1   67.57    1.07
   0   3   2  226.02   21.56
   0  -3  -2  272.99   21.55
   0   3   3   11.97    1.16
   0  -3  -3   12.33    1.16
   0  -3  -4   17.96    1.74
   0   3   4   15.73    1.72
   0   3   5   74.55    6.10
   0  -3  -5   71.41    6.08
   0   3   5   63.26    6.08
   0  -3  -6    6.27    0.94
   0   3   6    3.37    0.79
   0  -3  -7 1105.36   97.95
   0   3   7 1115.49   97.94
   0   3   7 1234.79   97.99
   0   3   8  704.98   60.18
   0   3   8  653.24   60.13
   0  -3  -8  854.03   60.19
   0  -3  -8  637.89   60.14
   0   3   9  404.36   32.00
   0   3   9  385.36   31.95
   0  -3  -9  323.09   32.00
   0  -3  -9  370.18   31.95
   0   3  10  454.56   41.73
   0  -3 -10  427.88   41.65
   0   3  10  437.30   41.64
   0  -3 -11    4.08    0.95
   0   3  11    4.41    0.95
   0  -3 -12    1.01    0.75
   0  -3 -12    1.44    0.81
   0   3  12    2.54    0.79
   0  -3 -13    1.85    0.92
   0   3  13    2.21    0.80
   0  -3 -14    1.68    0.89
   0  -3 -15   -0.06    0.90
   0  -3 -15    0.63    1.09
   0   3  15    1.68    0.94
   0  -3 -16   29.28    3.17
   0  -3 -16   31.83    3.29
   0   3  16   27.72    3.14
   0  -3 -16   39.90    3.16
   0  -3 -17  163.04   15.61
   0   3  17  160.88   15.57
   0  -3 -17  192.55   15.66
   0  -3 -18   32.79    3.52
   0  -3 -18   44.77    3.61
   0   3  18   31.79    3.42
   0  -3 -18   34.82    3.39
   0  -3 -19    1.00    1.22
   0  -3 -19    2.69    1.08
   0   3  19    2.10    1.18
   0  -3 -19    2.17    0.82
   0  -3 -20   29.60    3.25
   0  -3 -20   31.87    3.36
   0   3  20   29.08    3.11
   0  -3 -20   36.24    3.15
   0  -3 -21   -0.74    1.20
   0  -3 -21   -1.45    1.08
   0   3  21    1.18    1.08
   0  -3 -21    1.46    0.76
   0  -3 -22   -0.67    1.23
   0  -3 -22   -0.06    0.74
   0  -3 -22   -0.57    0.96
   0   3  22    0.97    1.06
   0  -3 -23    6.35    1.17
   0  -3 -23    5.61    1.50
   0  -3 -23    5.72    1.41
   0   3  23    4.85    1.22
   0  -3 -24   -0.43    1.30
   0  -3 -24    1.02    0.85
   0   3  24   -0.24    1.13
   0  -3 -25    3.68    1.57
   0  -3 -25    1.99    1.05
   0   3  25    3.41    1.27
   0  -3 -26   12.45    1.58
   0  -3 -26    9.86    1.94
   0  -3 -26    7.90    1.83
   0   3  26    8.37    1.61
   0  -3 -27    0.33    0.93
   0  -3 -27    1.51    1.65
   0  -3 -27    2.06    1.28
   0   3  27    0.05    1.23
   0  -3 -28    5.21    1.86
   0  -3 -28    4.93    1.63
   0   3  28    4.46    1.46
   0  -3 -29   -0.18    0.96
   0   3  29   -0.11    1.36
   0  -3 -30    6.76    1.51
   0  -3 -30   10.16    1.99
   0  -3 -30    3.69    1.66
   0   3  30    6.16    1.62
   0  -3 -31   -0.10    1.02
   0   3  31   -0.06    1.38
   0  -3 -31    1.25    1.80
   0  -3 -31    1.28    1.36
   0  -3 -32    2.99    1.88
   0  -3 -32    0.10    1.00
   0  -3 -32   -0.89    1.39
   0   3  32   -1.68    1.38
   0  -3 -33   -0.51    1.16
   0  -3 -33    2.64    1.91
   0   3  33   -0.18    1.36
   0  -3 -34   -0.21    1.04
   0  -3 -34   -0.96    1.52
   0  -3 -35    1.07    1.09
   0  -3 -35   -0.17    1.45
   0  -3 -36   -0.11    1.00
   0  -3 -36    1.72    1.49
   0  -3 -37   -0.22    0.99
   0  -3 -37    0.36    1.45
   0  -3 -38    0.74    1.49
   0  -3 -39   -0.58    1.50
   0  -3 -39    0.23    1.13
   0   3  40   -0.99    1.72
   0  -3 -40   -0.71    1.10
   0   3  41    1.02    1.66
   0   3  43    0.35    1.88
   0  -4  42    1.03    1.83
   0  -4  41    1.85    1.83
   0   4 -40   -1.19    1.14
   0   4 -39   -0.13    1.13
   0  -4  39    0.64    1.65
   0   4 -38    0.93    1.50
   0   4 -38    1.91    1.19
   0  -4  38   -0.63    1.92
   0   4 -37    1.25    1.67
   0   4 -37    3.17    1.60
   0   4 -37   -0.25    1.21
   0  -4  37    0.31    1.69
   0   4 -36    0.17    1.48
   0  -4  36    0.45    1.67
   0   4 -35   -0.72    1.21
   0   4 -35    0.99    1.59
   0  -4  35   -0.43    1.72
   0   4 -34    0.82    1.21
   0   4 -34   -0.79    1.52
   0  -4  34   -0.14    1.67
   0   4 -33    0.11    1.06
   0   4 -33    1.23    1.41
   0  -4  33    0.13    1.46
   0  -4  32    1.56    1.62
   0  -4  32   -0.45    1.13
   0   4 -32    1.35    1.13
   0  -4  31    1.25    1.65
   0   4 -31   -1.55    1.48
   0  -4  31    1.34    1.13
   0   4 -31    0.32    1.06
   0   4 -31    0.35    1.97
   0   4 -30    0.95    1.37
   0  -4  30    1.30    1.14
   0   4 -30    1.89    1.24
   0   4 -30    2.25    1.94
   0   4 -29    0.10    1.03
   0   4 -29   -0.39    1.23
   0  -4  29   -1.31    1.12
   0   4 -28    8.85    1.62
   0  -4  28    7.66    1.91
   0   4 -28    8.54    1.81
   0  -4  28    6.49    1.34
   0   4 -27   15.63    2.05
   0  -4  27   14.40    1.76
   0  -4  27   12.74    2.25
   0   4 -27    8.56    2.06
   0  -4  26    6.31    1.81
   0  -4  26    5.54    1.23
   0  -4  25   -0.10    1.35
   0  -4  25   -0.22    0.94
   0  -4  24    4.79    1.46
   0  -4  24    2.54    0.93
   0   4 -24    1.96    1.04
   0  -4  23    0.94    0.82
   0   4 -23    1.07    0.93
   0  -4  23    0.72    0.98
   0  -4  23    0.73    1.22
   0  -4  22   35.11    3.78
   0  -4  22   36.77    3.69
   0  -4  22   35.36    3.36
   0   4 -22   37.13    3.72
   0  -4  21    3.57    0.91
   0  -4  21    3.21    1.06
   0  -4  21    4.08    1.27
   0   4 -21    3.55    1.04
   0  -4  20    2.38    0.83
   0   4 -20    0.36    0.90
   0  -4  20    1.02    0.89
   0  -4  20    1.74    1.23
   0   4 -19   34.30    3.52
   0  -4  19   35.77    3.26
   0  -4  19   38.35    3.51
   0  -4  19   29.74    3.58
   0  -4  18   62.30    5.45
   0  -4  18   58.38    5.78
   0  -4  17    7.10    1.18
   0   4 -17    5.24    1.23
   0  -4  17    9.44    1.12
   0  -4  16    1.91    0.90
   0   4 -16    1.36    0.92
   0   4 -15   38.85    3.54
   0  -4  15   37.99    3.20
   0   4 -14   10.68    1.41
   0   4 -14   10.31    1.77
   0  -4  14   11.57    1.63
   0  -4  14    9.07    1.39
   0  -4  14   10.93    1.26
   0   4 -13  244.41   22.09
   0  -4  13  268.37   21.90
   0  -4  13  242.63   22.07
   0  -4  13  250.79   22.14
   0   4 -13  249.09   22.02
   0  -4  12  132.79   12.38
   0  -4  12  153.37   12.48
   0  -4  11   27.12    2.14
   0   4 -11   22.27    2.32
   0  -4  11   21.46    2.28
   0   4 -10   70.56    6.16
   0  -4  10   74.81    6.03
   0  -4  10   71.66    6.23
   0  -4  10   62.64    6.17
   0   4 -10   59.90    6.16
   0   4  -9    1.62    0.67
   0  -4   9    2.53    0.52
   0   4  -9    2.84    0.88
   0  -4   9    1.55    0.61
   0  -4   9    1.33    0.76
   0  -4   8  304.14   25.64
   0   4  -8  298.82   25.66
   0   4  -8  304.03   25.58
   0   4  -8  291.48   25.62
   0  -4   8  262.72   25.64
   0  -4   8  306.76   25.51
   0   4  -7  144.78   12.88
   0  -4   7  149.01   12.92
   0   4  -7  140.27   12.82
   0  -4   7  141.29   12.76
   0  -4   7  166.15   12.92
   0   4  -7  170.84   12.93
   0   4  -6  440.17   38.64
   0  -4   6  432.81   38.63
   0   4  -6  458.04   38.63
   0  -4   6  471.45   38.66
   0  -4   5  491.25   41.40
   0   4  -5  476.07   41.40
   0  -4   5  480.27   41.40
   0   4  -5  482.10   41.38
   0  -4   4  359.74   33.42
   0   4  -4  382.56   33.42
   0   4  -4  401.80   33.42
   0  -4   4  416.99   33.44
   0  -4   3  720.48   66.05
   0   4  -3  688.50   66.05
   0   4  -3  846.17   66.06
   0  -4   3  849.76   66.07
   0   4  -2   30.23    2.83
   0   4  -2   32.10    2.83
   0  -4   2   32.34    2.85
   0   4  -1  609.44   55.82
   0   4  -1  694.71   55.82
   0   4   0 3243.11  272.57
   0  -4   0 3112.95  272.53
   0  -4   0 3314.59  272.54
   0   4   0 3068.09  272.58
   0   4   1   46.28    2.89
   0   4   1   49.14    2.88
   0  -4  -1   47.07    2.88
   0   4   2  376.42   30.20
   0  -4  -2  337.49   30.15
   0   4   3  634.56   57.15
   0  -4  -3  689.75   57.11
   0   4   4  239.34   20.35
   0   4   4  249.95   20.31
   0  -4  -4  221.91   20.30
   0   4   5  167.83   17.14
   0  -4  -5  197.42   17.11
   0   4   5  229.19   17.13
   0   4   6  447.31   40.44
   0  -4  -6  453.73   40.40
   0   4   6  509.35   40.41
   0   4   7   31.48    3.47
   0  -4  -7   38.90    3.50
   0   4   7   42.66    3.47
   0  -4  -8   33.50    3.41
   0   4   8   31.61    3.39
   0  -4  -8   42.56    3.41
   0   4   8   39.22    3.39
   0   4   9   45.40    3.79
   0  -4  -9   40.80    3.83
   0   4   9   32.67    3.77
   0  -4  -9   47.33    3.81
   0  -4 -10    0.84    0.73
   0  -4 -10    3.07    0.81
   0   4  10    3.11    0.83
   0   4  11   84.11    7.71
   0  -4 -11   84.94    7.72
   0  -4 -11   98.02    7.83
   0   4  12    3.53    0.83
   0  -4 -12    2.89    0.89
   0   4  12    2.49    0.80
   0  -4 -12    2.21    0.81
   0  -4 -13  148.90   13.76
   0   4  13  163.83   13.87
   0   4  13  164.98   13.78
   0   4  14   11.64    1.83
   0   4  14   21.47    1.95
   0  -4 -15   26.36    2.94
   0  -4 -15   35.52    3.05
   0   4  15   28.59    2.90
   0  -4 -16   38.40    3.78
   0  -4 -16   38.41    3.83
   0   4  16   41.35    3.81
   0  -4 -17    5.52    1.60
   0  -4 -17   10.83    1.36
   0   4  17    8.07    1.45
   0  -4 -18   16.33    2.09
   0  -4 -18   20.76    2.28
   0  -4 -18   18.60    2.25
   0   4  18   18.65    2.20
   0  -4 -19   -0.06    0.79
   0  -4 -19   -0.94    1.35
   0  -4 -19    0.49    1.01
   0   4  19    0.93    1.04
   0  -4 -20   -0.36    0.80
   0  -4 -20    1.65    1.36
   0   4  20    3.45    1.24
   0  -4 -21    0.62    0.76
   0   4  21    1.83    1.10
   0  -4 -21    1.54    1.34
   0  -4 -21    2.73    1.08
   0   4  22    0.78    1.11
   0  -4 -22    2.17    0.75
   0  -4 -22    0.28    1.32
   0  -4 -22   -0.38    1.08
   0   4  23   -0.05    1.15
   0  -4 -23    0.92    0.82
   0  -4 -23   -0.95    1.37
   0  -4 -23    2.12    1.13
   0   4  24    5.02    1.41
   0  -4 -24    4.99    1.10
   0  -4 -24    5.32    1.63
   0   4  25    4.36    1.32
   0  -4 -25    3.01    0.99
   0  -4 -25    4.09    1.37
   0   4  26   10.41    1.69
   0  -4 -26    7.98    1.45
   0  -4 -26    8.28    1.94
   0  -4 -26    9.15    1.71
   0   4  27    4.05    1.41
   0  -4 -27    3.69    1.05
   0  -4 -27    5.32    1.27
   0   4  28    0.97    1.38
   0  -4 -28   -0.76    0.95
   0  -4 -28    0.15    1.78
   0  -4 -28    2.14    1.30
   0  -4 -29    1.59    1.87
   0   4  29   -0.81    1.41
   0  -4 -29   -1.58    1.38
   0  -4 -30    8.44    1.24
   0  -4 -30    5.16    1.95
   0   4  31    0.06    1.41
   0  -4 -31    0.19    1.02
   0  -4 -31    2.78    1.82
   0  -4 -31    0.14    1.48
   0   4  32   -1.99    1.49
   0  -4 -32    0.10    0.95
   0  -4 -32   -2.37    1.49
   0   4  33   -0.38    1.38
   0  -4 -33   -0.10    1.04
   0  -4 -33    3.12    1.84
   0   4  34   -0.06    1.08
   0  -4 -34    0.32    1.38
   0  -4 -34   -1.54    1.08
   0  -4 -35    0.17    1.35
   0  -4 -35    1.27    1.11
   0  -4 -36    0.87    1.48
   0  -4 -36    1.41    1.25
   0  -4 -37    0.18    1.45
   0  -4 -37   -0.89    1.21
   0  -4 -38    1.14    1.48
   0  -4 -39   -0.20    1.49
   0  -4 -39    0.69    1.03
   0  -4 -40   -0.23    1.06
   0   4  43   -0.36    1.68
   0  -5  42   -0.52    1.75
   0  -5  41    1.17    1.81
   0   5 -40    0.27    1.16
   0   5 -39    0.80    1.20
   0  -5  39    1.28    1.78
   0   5 -38   -0.92    1.25
   0  -5  38   -0.93    1.58
   0   5 -38   -0.18    1.37
   0   5 -37    2.77    1.55
   0   5 -37   -0.25    1.13
   0  -5  37   -0.30    1.76
   0   5 -37   -0.18    1.51
   0   5 -36    2.06    1.49
   0   5 -36   -0.34    1.41
   0   5 -36    0.50    1.15
   0  -5  36   -0.89    1.82
   0  -5  35    1.45    1.80
   0   5 -35    2.48    1.67
   0   5 -34    0.48    1.47
   0   5 -34    0.84    1.30
   0  -5  34    3.23    1.78
   0   5 -33    0.76    1.44
   0  -5  33    0.55    1.67
   0   5 -33    0.82    1.18
   0  -5  32    0.66    1.56
   0   5 -32    1.25    1.27
   0  -5  31   -1.64    1.10
   0   5 -31    1.85    1.97
   0   5 -31    0.42    1.36
   0  -5  31   -1.40    1.64
   0   5 -31    0.89    1.08
   0  -5  30   -0.58    1.14
   0   5 -30    2.06    2.02
   0   5 -30    0.41    1.26
   0  -5  30   -0.12    1.44
   0   5 -30    0.54    1.10
   0   5 -29    1.84    1.27
   0   5 -29    0.83    1.95
   0   5 -29    2.10    1.15
   0  -5  29    0.92    1.06
   0  -5  28    1.48    1.41
   0   5 -28   -0.96    1.87
   0   5 -28   -0.10    1.00
   0  -5  28    0.93    1.02
   0   5 -27    7.58    2.07
   0   5 -27    8.49    1.62
   0  -5  27    4.31    1.21
   0  -5  27    7.99    1.82
   0   5 -26    3.96    1.87
   0  -5  26    5.68    1.67
   0   5 -26    6.21    1.37
   0  -5  26    4.36    1.14
   0  -5  25    2.10    1.16
   0  -5  25    1.92    1.40
   0  -5  25    1.74    0.91
   0   5 -25   -0.87    1.79
   0  -5  24    2.03    1.22
   0   5 -24    2.46    1.04
   0  -5  24   -0.33    0.95
   0   5 -24    0.55    1.59
   0  -5  24    0.93    0.88
   0  -5  23    0.55    1.25
   0  -5  23    1.69    0.93
   0   5 -23    0.34    0.88
   0  -5  23    0.34    0.82
   0   5 -23   -0.20    1.54
   0  -5  22   27.51    3.00
   0  -5  22   27.65    2.82
   0   5 -22   21.33    2.89
   0  -5  22   22.54    2.45
   0   5 -22   31.13    2.89
   0  -5  21   57.17    5.43
   0  -5  21   65.63    5.32
   0   5 -21   49.53    5.23
   0  -5  21   50.57    4.95
   0   5 -21   62.18    5.36
   0  -5  20   44.95    4.61
   0  -5  20   50.81    4.48
   0   5 -20   38.55    4.47
   0  -5  20   45.79    4.19
   0   5 -20   51.66    4.56
   0  -5  19   57.73    5.23
   0  -5  19   55.69    5.04
   0   5 -19   48.36    5.09
   0   5 -19   56.02    5.13
   0  -5  19   52.61    4.79
   0  -5  18    1.37    1.11
   0   5 -18    0.20    1.41
   0   5 -18    2.59    0.98
   0  -5  18    1.45    0.75
   0   5 -17    8.13    1.39
   0   5 -17    9.96    1.78
   0  -5  17    7.96    1.27
   0  -5  17   10.11    1.16
   0   5 -16    8.39    1.27
   0  -5  16    5.96    1.14
   0  -5  16    6.17    0.98
   0   5 -16    5.21    1.63
   0   5 -15   94.63    9.39
   0   5 -15  112.48    9.47
   0  -5  15  107.62    9.18
   0  -5  14  141.33   11.88
   0   5 -14  137.22   12.08
   0   5 -14  127.46   12.11
   0  -5  14  136.11   12.16
   0  -5  13   94.06    8.76
   0  -5  13  100.53    8.50
   0   5 -13   95.50    8.69
   0   5 -13   98.38    8.74
   0  -5  13   96.28    8.71
   0  -5  12  217.16   17.56
   0   5 -12  207.71   17.71
   0   5 -12  196.56   17.77
   0  -5  12  195.30   17.75
   0  -5  12  179.97   17.76
   0  -5  11   84.65    6.55
   0   5 -11   81.28    6.73
   0  -5  11   58.74    6.69
   0  -5  11   63.53    6.73
   0  -5  10    1.48    0.86
   0  -5  10    3.07    0.53
   0   5 -10    2.91    0.97
   0   5 -10    1.65    0.72
   0  -5  10    1.53    0.68
   0  -5   9    5.28    1.13
   0   5  -9    8.53    1.19
   0  -5   9    7.83    1.23
   0   5  -8   35.12    3.28
   0   5  -8   37.27    3.34
   0  -5   8   38.75    3.37
   0  -5   8   40.00    3.33
   0  -5   8   32.59    3.16
   0   5  -7  301.31   25.74
   0  -5   7  289.86   25.75
   0   5  -7  277.81   25.75
   0  -5   7  329.94   25.78
   0   5  -6  199.92   17.42
   0  -5   6  196.22   17.44
   0   5  -6  200.55   17.44
   0  -5   6  210.72   17.46
   0   5  -5   35.87    3.01
   0  -5   5   37.54    3.05
   0  -5   5   28.57    2.96
   0   5  -5   29.68    2.99
   0   5  -4  184.95   15.88
   0  -5   4  187.24   15.90
   0   5  -4  184.87   15.90
   0  -5   4  178.77   15.89
   0   5  -3   88.22    7.21
   0  -5   3   91.64    7.22
   0   5  -3   73.02    7.21
   0  -5   3   77.71    7.20
   0   5  -2   91.72    7.93
   0  -5   2   81.65    7.92
   0   5  -2   91.90    7.92
   0  -5   2   99.69    7.94
   0   5  -1   17.61    1.55
   0  -5   1   15.32    1.51
   0   5  -1   13.11    1.51
   0  -5   1   17.40    1.55
   0  -5   0   66.85    6.01
   0   5   0   68.48    6.08
   0  -5   0   74.82    6.04
   0   5   0   67.22    6.07
   0  -5  -1  312.65   22.99
   0   5   1  300.79   22.98
   0  -5  -1  224.74   22.91
   0   5   1  274.43   22.98
   0  -5  -2  115.38    9.96
   0   5   2  109.38   10.00
   0   5   2  121.38   10.00
   0   5   3  130.22   11.57
   0  -5  -3  135.88   11.52
   0   5   4   27.11    2.48
   0  -5  -4   26.27    2.48
   0   5   5    7.51    1.01
   0  -5  -5    7.75    1.11
   0   5   5    9.81    1.12
   0   5   6  568.13   48.18
   0   5   6  583.81   48.12
   0  -5  -6  534.59   48.12
   0  -5  -7  236.95   22.32
   0   5   7  256.11   22.33
   0   5   7  276.28   22.27
   0  -5  -7  259.20   22.27
   0   5   8   74.67    8.13
   0  -5  -8   81.83    8.13
   0  -5  -8  106.95    8.13
   0   5   8  104.12    8.12
   0   5   9  130.54   13.22
   0  -5  -9  172.43   13.17
   0   5   9  153.25   13.16
   0  -5  -9  143.84   13.23
   0  -5 -10    1.49    0.78
   0   5  10    2.38    0.81
   0  -5 -10    0.23    0.70
   0   5  11   38.53    4.06
   0  -5 -11   48.23    4.03
   0   5  11   44.28    4.00
   0  -5 -11   42.47    4.11
   0   5  12   61.11    6.23
   0  -5 -12   72.70    6.15
   0  -5 -12   63.44    6.26
   0   5  12   74.93    6.15
   0  -5 -13    4.71    1.11
   0   5  13    5.14    1.17
   0   5  13    8.50    0.99
   0   5  14  120.80   10.90
   0  -5 -14  120.92   10.79
   0   5  14  128.79   10.79
   0  -5 -14  119.50   10.95
   0   5  15   32.74    3.59
   0  -5 -15   43.32    3.60
   0   5  15   38.36    3.53
   0  -5 -15   30.44    3.64
   0  -5 -16   11.44    1.61
   0   5  16   12.04    1.64
   0  -5 -16    6.64    1.47
   0  -5 -17   27.59    2.89
   0   5  17   28.07    2.88
   0  -5 -17   26.72    3.01
   0  -5 -18   20.43    2.34
   0  -5 -18   19.49    2.40
   0   5  18   21.19    2.34
   0  -5 -19    0.42    1.19
   0  -5 -19    0.17    1.02
   0   5  19    0.77    1.23
   0  -5 -19    1.58    0.89
   0  -5 -20   11.55    1.80
   0  -5 -20   13.05    1.72
   0  -5 -20   14.54    1.92
   0   5  20   15.05    1.82
   0  -5 -21    4.56    1.33
   0  -5 -21    5.35    1.34
   0  -5 -21    4.32    1.08
   0   5  21    4.46    1.33
   0  -5 -22    0.61    1.19
   0  -5 -22    0.58    1.02
   0  -5 -22    0.79    0.79
   0   5  22    2.00    1.15
   0  -5 -23   -0.12    1.25
   0  -5 -23   -1.02    1.15
   0  -5 -23    0.40    0.86
   0  -5 -24   13.81    1.95
   0   5  24   15.19    1.93
   0  -5 -24    9.77    1.68
   0  -5 -25   30.59    3.42
   0  -5 -25   32.39    3.37
   0  -5 -25   36.15    3.63
   0   5  25   29.50    3.26
   0   5  26    0.89    1.32
   0  -5 -26    0.97    1.50
   0  -5 -26    1.17    0.94
   0  -5 -26    2.57    1.30
   0   5  27    1.32    1.41
   0  -5 -27    0.35    1.55
   0  -5 -27    0.69    0.88
   0  -5 -27    1.71    1.32
   0   5  28    2.19    1.47
   0  -5 -28    4.66    1.70
   0  -5 -28    2.18    1.04
   0  -5 -28   -0.51    1.39
   0   5  29    0.30    1.36
   0  -5 -29   -0.62    1.64
   0  -5 -29   -0.13    1.32
   0  -5 -30    9.24    1.61
   0  -5 -30    7.73    2.13
   0   5  30    7.41    1.80
   0   5  31   -1.77    1.49
   0  -5 -31    0.25    1.82
   0  -5 -31    0.83    1.04
   0  -5 -31   -0.58    1.41
   0   5  32   -0.32    1.47
   0  -5 -32    2.76    1.83
   0  -5 -32    2.66    1.17
   0  -5 -32    2.26    1.48
   0  -5 -33    2.66    1.12
   0  -5 -33    4.08    1.83
   0   5  33   -0.78    1.43
   0   5  34   -0.19    1.47
   0  -5 -34    0.10    1.03
   0  -5 -34    2.81    1.91
   0  -5 -34    5.09    1.46
   0  -5 -35    0.85    1.44
   0  -5 -35   -0.42    1.15
   0  -5 -36    0.18    1.36
   0  -5 -36    1.70    1.12
   0  -5 -37    1.11    1.70
   0  -5 -37   -0.66    1.08
   0  -5 -38   -1.15    1.38
   0  -5 -38    1.01    1.05
   0  -5 -39    0.60    1.49
   0  -5 -40   -0.46    1.08
   0  -6  41    0.67    1.68
   0  -6  40    1.31    1.68
   0   6 -40   -1.09    1.34
   0   6 -39    0.13    1.20
   0  -6  38   -0.16    1.71
   0   6 -38    0.93    1.22
   0   6 -37    0.89    1.52
   0   6 -37    3.80    1.52
   0  -6  37   -0.15    1.71
   0   6 -37    1.69    1.25
   0   6 -36    1.20    1.44
   0   6 -36   -0.38    1.11
   0  -6  36   -0.30    1.65
   0  -6  35    2.88    1.68
   0   6 -35    2.65    1.69
   0   6 -34   -0.32    1.37
   0   6 -34   -0.12    1.22
   0  -6  34   -0.56    1.66
   0   6 -33    0.15    1.42
   0  -6  33    1.22    1.63
   0   6 -33    0.60    1.13
   0  -6  32    5.15    1.88
   0   6 -32    4.75    1.56
   0  -6  31    2.15    1.10
   0  -6  31    2.94    1.70
   0   6 -31    2.01    1.49
   0   6 -31    2.32    2.01
   0   6 -31    2.49    1.33
   0   6 -30    1.98    1.09
   0   6 -30   -0.08    1.88
   0  -6  30   -0.24    1.09
   0   6 -29    0.21    1.03
   0   6 -29   -1.23    1.99
   0  -6  29   -0.46    1.03
   0   6 -28    0.41    1.06
   0  -6  28    0.35    1.40
   0   6 -28   -0.32    1.88
   0  -6  28   -0.75    1.00
   0  -6  27    6.02    1.75
   0   6 -27    2.93    2.05
   0  -6  27    5.29    1.22
   0  -6  26    0.85    0.95
   0   6 -26    0.87    1.12
   0   6 -26   -1.04    1.82
   0  -6  26    0.32    1.49
   0  -6  26    2.28    1.17
   0  -6  25    1.16    0.90
   0   6 -25   -0.86    1.74
   0  -6  25   -0.35    0.98
   0   6 -25    0.56    0.99
   0  -6  25    1.75    1.36
   0  -6  24   14.07    1.81
   0  -6  24   11.07    2.00
   0  -6  24   10.14    1.44
   0   6 -24   13.15    2.17
   0   6 -23    8.61    2.08
   0  -6  23   15.12    1.85
   0   6 -23   15.03    1.91
   0  -6  23   13.54    2.02
   0  -6  23   12.09    1.50
   0   6 -22    0.38    1.54
   0  -6  22    1.84    0.90
   0   6 -22    1.60    0.95
   0  -6  22    0.27    1.18
   0  -6  22    1.39    0.80
   0   6 -21    2.51    1.60
   0  -6  21    6.64    0.95
   0  -6  21    4.23    1.12
   0  -6  21    2.77    1.38
   0   6 -21    3.88    1.19
   0  -6  20   25.47    2.36
   0   6 -20   25.76    2.85
   0  -6  20   23.71    2.61
   0   6 -20   25.07    2.74
   0  -6  20   20.52    2.75
   0   6 -19    8.76    1.85
   0  -6  19   13.75    1.30
   0  -6  19    8.85    1.48
   0   6 -19    8.88    1.59
   0  -6  19    9.01    1.77
   0   6 -18   17.28    2.29
   0   6 -18   14.55    2.02
   0  -6  18   19.24    1.76
   0  -6  18   15.10    2.15
   0  -6  17    5.56    0.88
   0  -6  17    4.15    1.03
   0  -6  17    4.51    1.29
   0   6 -17    4.91    1.54
   0  -6  16   27.81    2.38
   0   6 -16   22.46    2.81
   0  -6  16   23.26    2.63
   0   6 -16   22.14    2.67
   0  -6  15   32.00    2.90
   0   6 -15   33.12    3.24
   0   6 -15   29.68    3.32
   0  -6  15   31.13    3.21
   0   6 -14    3.32    1.61
   0   6 -14    3.29    1.11
   0  -6  14    3.74    1.32
   0  -6  14    6.45    0.91
   0  -6  13    3.48    0.75
   0  -6  13    1.59    1.08
   0   6 -13    1.03    0.90
   0   6 -12    2.23    1.27
   0  -6  12    3.28    0.66
   0  -6  12    3.57    0.84
   0   6 -12    1.89    0.88
   0  -6  12    2.51    1.04
   0  -6  11  251.08   21.96
   0   6 -11  261.56   21.98
   0  -6  11  247.43   21.97
   0  -6  10  122.41   10.16
   0  -6  10  112.36    9.91
   0   6 -10  107.47   10.03
   0  -6  10  126.95   10.14
   0  -6   9   17.07    1.92
   0   6  -9   19.71    1.98
   0  -6   9   15.86    1.97
   0  -6   9   20.25    1.77
   0   6  -9   19.11    1.99
   0  -6   8    1.23    0.79
   0   6  -8    1.89    0.71
   0  -6   8    2.03    0.66
   0   6  -8    0.71    0.86
   0  -6   8    1.09    0.54
   0  -6   7   52.75    5.05
   0   6  -7   54.93    5.08
   0  -6   7   62.53    5.13
   0  -6   6  692.47   63.10
   0   6  -6  717.55   63.12
   0  -6   6  807.05   63.14
   0  -6   5   40.24    3.95
   0   6  -5   40.08    3.96
   0   6  -5   47.99    3.98
   0  -6   5   47.35    4.01
   0   6  -4    1.46    0.60
   0  -6   4    1.55    0.60
   0   6  -4    1.71    0.70
   0  -6   4    1.37    0.70
   0   6  -3   24.26    2.45
   0   6  -3   27.28    2.49
   0  -6   3   30.01    2.52
   0  -6   3   23.67    2.46
   0   6  -2   41.75    3.62
   0  -6   2   36.92    3.60
   0   6  -2   38.09    3.64
   0  -6   2   39.00    3.63
   0  -6   2   45.53    3.67
   0  -6   1  287.48   23.51
   0  -6   1  231.37   23.57
   0   6  -1  276.89   23.57
   0   6  -1  273.89   23.56
   0  -6   1  291.93   23.57
   0  -6   0   36.03    3.22
   0   6   0   38.74    3.28
   0   6   0   33.76    3.29
   0  -6  -1    3.97    0.76
   0   6   1    5.23    0.76
   0  -6  -1    5.21    0.82
   0   6   1    5.27    0.77
   0   6   2  975.56   65.15
   0  -6  -2 1004.28   65.17
   0   6   2  872.57   65.16
   0  -6  -3   18.27    1.66
   0   6   3   14.22    1.61
   0  -6  -4    1.68    0.74
   0   6   4    1.86    0.65
   0   6   5   13.47    1.54
   0  -6  -5   14.20    1.62
   0   6   5   17.57    1.63
   0   6   6  545.89   45.42
   0   6   6  562.73   45.36
   0  -6  -6  487.20   45.34
   0  -6  -7  775.00   75.94
   0   6   7  922.26   75.93
   0   6   7  903.70   75.85
   0  -6  -7  912.17   75.84
   0  -6  -8   41.95    4.12
   0   6   8   43.83    4.12
   0   6   8   43.29    4.07
   0  -6  -8   48.90    4.07
   0   6   9  189.00   16.02
   0  -6  -9  168.15   16.00
   0   6   9  183.38   15.91
   0  -6  -9  190.89   15.90
   0  -6 -10   68.80    6.31
   0   6  10   65.32    6.22
   0  -6 -10   75.12    6.22
   0  -6 -11    2.31    0.83
   0   6  11    2.90    0.85
   0  -6 -11    4.81    0.98
   0   6  11    4.22    0.98
   0   6  12   25.45    2.63
   0  -6 -12   24.96    2.65
   0   6  12   25.20    2.57
   0  -6 -12   27.24    2.58
   0   6  13   11.41    1.63
   0   6  13   13.88    1.70
   0  -6 -13   14.64    1.65
   0   6  14    6.79    1.45
   0  -6 -14    8.46    1.54
   0   6  14   11.84    1.65
   0  -6 -15  270.47   24.01
   0   6  15  262.20   23.96
   0  -6 -15  288.03   23.84
   0   6  16   11.25    1.97
   0  -6 -16   10.61    2.05
   0   6  16   22.67    2.20
   0  -6 -16   22.52    2.20
   0   6  17   -0.55    1.03
   0  -6 -17   -0.31    1.05
   0   6  17   -0.46    1.38
   0  -6 -17    0.51    1.32
   0   6  18    6.73    1.46
   0  -6 -18    9.37    1.64
   0  -6 -18    6.35    1.50
   0   6  18   10.84    1.63
   0  -6 -19    7.75    1.53
   0  -6 -19    7.76    1.56
   0   6  19    6.32    1.48
   0  -6 -20   10.52    1.73
   0  -6 -20    6.73    1.65
   0   6  20   12.39    1.71
   0  -6 -21    2.28    1.35
   0   6  21    0.89    1.21
   0  -6 -21    3.74    1.18
   0  -6 -21    3.93    1.03
   0  -6 -22   31.45    3.17
   0  -6 -22   28.41    3.09
   0  -6 -22   26.01    3.29
   0   6  22   32.75    3.17
   0  -6 -23    0.31    1.33
   0  -6 -23    0.22    1.12
   0  -6 -24   16.79    2.03
   0   6  24   14.91    1.87
   0  -6 -25    1.11    1.52
   0  -6 -25    0.51    0.89
   0  -6 -25   -1.71    1.38
   0  -6 -26   -0.15    0.93
   0  -6 -26    0.48    1.32
   0  -6 -27    1.57    1.03
   0   6  27    1.61    1.43
   0  -6 -27    0.12    1.33
   0  -6 -28    2.19    1.02
   0   6  28    0.43    1.54
   0  -6 -28    0.39    1.30
   0   6  29    0.32    1.50
   0  -6 -29   -0.14    1.37
   0  -6 -30    0.94    1.11
   0   6  30    0.32    1.48
   0  -6 -31    0.80    1.00
   0   6  31    0.13    1.51
   0  -6 -32    0.84    1.10
   0   6  32   -0.73    1.54
   0  -6 -32   -0.77    1.50
   0  -6 -33   -1.92    1.03
   0   6  33   -1.47    1.48
   0  -6 -34    2.28    1.14
   0   6  34   -1.28    1.51
   0  -6 -34    2.50    1.47
   0  -6 -35   -0.10    1.04
   0  -6 -35    0.69    1.48
   0  -6 -36    0.42    1.12
   0  -6 -36    1.43    1.74
   0  -6 -37    0.22    1.01
   0  -6 -37   -0.74    1.42
   0  -6 -38    0.44    0.90
   0  -6 -38   -0.58    1.57
   0  -6 -39   -0.40    1.48
   0  -6 -40   -0.57    1.03
   0  -7  41    1.01    1.84
   0  -7  40    1.31    1.68
   0   7 -40    0.42    1.22
   0   7 -39   -1.24    1.34
   0  -7  38    2.34    1.73
   0   7 -38   -1.08    1.37
   0  -7  37   -1.21    1.71
   0   7 -37    1.33    1.21
   0   7 -37    3.17    1.47
   0   7 -37   -1.96    1.65
   0  -7  36   -1.04    1.77
   0   7 -36    1.68    1.17
   0   7 -36    1.90    1.33
   0   7 -36    0.69    1.43
   0  -7  35    0.87    1.75
   0   7 -35    1.27    1.29
   0   7 -35    1.32    1.58
   0   7 -35    2.78    1.35
   0  -7  34    1.40    1.67
   0   7 -34   -0.16    1.44
   0   7 -33    0.47    1.43
   0   7 -33    0.61    1.18
   0  -7  33    1.09    1.71
   0   7 -32    2.84    1.31
   0  -7  32    0.13    1.63
   0   7 -31    1.18    1.86
   0  -7  31    1.67    1.73
   0   7 -31    0.46    1.19
   0   7 -30    0.16    1.83
   0  -7  30   -1.96    1.05
   0  -7  30   -1.86    1.59
   0   7 -30   -0.11    1.10
   0  -7  29   -1.39    1.03
   0  -7  29    3.07    1.20
   0   7 -29    3.50    1.84
   0   7 -29   -0.66    1.10
   0   7 -28    6.37    1.91
   0  -7  28    1.62    0.97
   0  -7  28    2.88    1.23
   0  -7  28    2.66    1.61
   0   7 -28    5.64    1.38
   0   7 -27    6.36    1.96
   0  -7  27    3.76    1.09
   0  -7  27    5.64    1.37
   0  -7  27    7.13    1.76
   0   7 -27    5.37    1.41
   0   7 -26    4.43    1.89
   0  -7  26    2.82    0.99
   0  -7  26    3.97    1.60
   0   7 -26    3.50    1.29
   0   7 -25    8.71    2.00
   0  -7  25    6.76    1.20
   0  -7  25    8.61    1.46
   0  -7  25    7.22    1.79
   0   7 -25    8.91    1.65
   0  -7  24   -0.08    0.89
   0  -7  24    0.03    0.82
   0  -7  24    0.69    1.31
   0   7 -24    0.95    1.61
   0  -7  23    1.38    0.90
   0   7 -23    2.21    1.50
   0  -7  23    1.58    0.78
   0  -7  23    0.67    1.30
   0   7 -23    1.62    1.00
   0  -7  22   19.54    2.06
   0   7 -22   16.03    2.27
   0  -7  22   13.69    1.68
   0  -7  22   17.11    2.30
   0   7 -22   18.84    2.20
   0  -7  21   20.98    2.37
   0   7 -21   19.45    2.55
   0  -7  21   21.99    2.07
   0  -7  21   18.27    2.58
   0   7 -21   21.53    2.49
   0  -7  20  115.76    9.90
   0   7 -20  107.80    9.83
   0  -7  20  101.82    9.55
   0  -7  20  127.13   10.10
   0   7 -20  122.38   10.01
   0  -7  19    4.68    1.22
   0   7 -19    6.27    1.56
   0  -7  19    7.87    0.95
   0  -7  19    6.19    1.46
   0   7 -19    5.44    1.22
   0  -7  18  137.56   10.58
   0   7 -18  121.22   10.46
   0  -7  18  109.80   10.18
   0  -7  18  119.88   10.61
   0   7 -18  120.74   10.58
   0   7 -17    2.34    1.37
   0  -7  17    0.55    0.64
   0  -7  17    0.50    0.99
   0  -7  17   -0.38    0.83
   0  -7  16   38.10    4.04
   0  -7  16   44.02    3.75
   0   7 -16   40.50    4.09
   0   7 -16   41.02    4.11
   0  -7  16   41.51    4.18
   0   7 -15   27.81    2.70
   0  -7  15   21.37    2.57
   0  -7  15   25.71    2.32
   0   7 -15   22.75    2.71
   0  -7  14    9.54    1.64
   0   7 -14   12.41    1.72
   0  -7  14   15.61    1.44
   0   7 -14   14.82    1.96
   0  -7  13  378.07   34.80
   0   7 -13  430.20   34.82
   0   7 -13  371.90   34.67
   0  -7  13  413.98   34.52
   0   7 -12    3.18    1.07
   0  -7  12    4.19    1.27
   0   7 -11    4.26    0.94
   0  -7  11    3.37    0.86
   0   7 -11    2.12    1.23
   0  -7  11    4.62    1.18
   0  -7  10    8.03    1.08
   0   7 -10    7.56    1.10
   0  -7  10    2.84    0.73
   0   7 -10    2.51    1.16
   0  -7  10    6.66    1.15
   0  -7   9   42.53    3.90
   0  -7   9   48.79    4.19
   0   7  -9   45.54    4.04
   0  -7   9   44.33    4.12
   0   7  -8  302.61   24.93
   0  -7   8  304.93   25.05
   0  -7   8  266.91   24.85
   0  -7   8  332.04   25.09
   0  -7   7    7.02    1.06
   0  -7   7    6.11    0.94
   0   7  -7    5.64    0.93
   0  -7   6    2.17    0.74
   0  -7   6    1.45    0.66
   0   7  -6    1.99    0.66
   0   7  -5  968.43   87.48
   0  -7   5  983.92   87.48
   0  -7   5 1118.92   87.50
   0   7  -4   38.46    3.35
   0  -7   4   31.17    3.34
   0   7  -4   34.53    3.21
   0  -7   4   43.28    3.48
   0  -7   4   35.14    3.38
   0   7  -3   67.76    5.11
   0  -7   3   70.71    5.11
   0  -7   3   66.32    5.05
   0  -7   3   67.64    5.12
   0   7  -2  135.37   11.71
   0  -7   2  139.52   11.67
   0  -7   2  119.01   11.72
   0   7  -2  132.81   11.72
   0  -7   2  146.23   11.74
   0  -7   1    4.70    0.95
   0  -7   1    5.54    0.86
   0   7  -1    6.41    0.88
   0   7  -1    6.96    0.96
   0  -7   1    7.86    0.99
   0  -7   1    4.83    0.82
   0  -7   0 1169.17  102.05
   0  -7   0 1118.78  102.15
   0   7   0 1275.35  102.13
   0   7   0 1219.82  102.15
   0  -7  -1   28.97    2.64
   0   7   1   27.84    2.66
   0  -7  -1   23.76    2.68
   0   7   1   32.61    2.71
   0   7   2  113.32    8.70
   0  -7  -2  108.58    8.71
   0  -7  -2   86.94    8.62
   0   7   2   95.91    8.70
   0  -7  -3  536.06   45.86
   0   7   3  533.51   45.94
   0   7   4  138.93   12.17
   0  -7  -4  140.26   12.10
   0  -7  -5  559.21   47.45
   0   7   5  557.75   47.46
   0   7   5  541.97   47.52
   0  -7  -5  550.07   47.52
   0  -7  -6   44.41    3.70
   0   7   6   49.57    3.76
   0   7   6   38.69    3.71
   0  -7  -7    2.98    0.83
   0   7   7    2.50    0.95
   0   7   7    1.12    0.68
   0  -7  -7    1.46    0.69
   0  -7  -8   23.20    2.12
   0   7   8   21.83    2.13
   0   7   8   17.35    2.09
   0  -7  -8   21.10    2.13
   0  -7  -9    5.91    0.94
   0   7   9    5.40    1.02
   0  -7  -9    4.17    0.92
   0  -7 -10   22.30    2.40
   0   7  10   20.55    2.37
   0   7  10   25.02    2.37
   0  -7 -10   25.00    2.32
   0  -7 -11    0.05    0.72
   0   7  11    0.82    0.71
   0  -7 -11    0.89    0.88
   0   7  11    1.47    0.88
   0   7  12    1.85    0.82
   0   7  12    2.07    1.03
   0  -7 -12    3.68    1.05
   0   7  13   58.07    5.83
   0  -7 -13   57.27    5.86
   0   7  13   64.79    5.79
   0  -7 -13   72.45    5.79
   0   7  14   15.31    2.27
   0  -7 -14   18.46    2.30
   0   7  14   24.17    2.42
   0  -7 -14   26.05    2.36
   0  -7 -15   21.43    2.46
   0   7  15   20.38    2.37
   0   7  16   41.91    4.55
   0  -7 -16   50.12    4.52
   0  -7 -16   42.60    4.58
   0   7  16   52.11    4.53
   0  -7 -17    8.38    1.60
   0  -7 -17    6.19    1.47
   0   7  17    5.44    1.36
   0   7  17    8.23    1.67
   0  -7 -18    3.36    1.41
   0  -7 -18    1.23    1.14
   0   7  18    3.12    1.42
   0   7  18    0.52    1.07
   0  -7 -19   38.15    3.79
   0   7  19   29.59    3.63
   0   7  19   39.72    3.60
   0  -7 -20    4.03    1.32
   0   7  20    1.35    1.37
   0   7  20    5.43    1.30
   0   7  21   19.43    2.32
   0  -7 -21   17.83    2.37
   0   7  22   28.25    2.82
   0  -7 -22   20.15    2.86
   0  -7 -23  123.13    9.80
   0  -7 -23   99.33    9.99
   0   7  23  100.64    9.64
   0  -7 -24    8.29    1.61
   0   7  24    8.90    1.74
   0  -7 -25    3.32    1.09
   0  -7 -25    2.33    1.43
   0   7  25    3.28    1.47
   0  -7 -26    2.29    1.02
   0  -7 -26    2.68    1.42
   0   7  26    2.67    1.57
   0  -7 -27   17.19    2.36
   0  -7 -27   12.61    1.92
   0  -7 -27   12.45    2.35
   0   7  27   14.10    2.20
   0  -7 -28    2.46    1.74
   0  -7 -28    2.27    1.06
   0  -7 -28    2.65    1.56
   0   7  28    2.72    1.50
   0  -7 -29    0.41    1.27
   0  -7 -29    0.08    1.75
   0   7  29    0.59    1.57
   0  -7 -30    6.14    1.95
   0  -7 -30    3.79    1.23
   0  -7 -30    3.16    1.63
   0   7  30    5.80    1.72
   0  -7 -31    0.68    0.96
   0  -7 -31    2.43    1.88
   0   7  31   -0.34    1.48
   0  -7 -32   -0.44    1.90
   0  -7 -32    0.54    0.94
   0  -7 -32    0.78    1.39
   0   7  32   -0.55    1.64
   0  -7 -33   -0.75    0.99
   0  -7 -33   -2.54    1.90
   0   7  33   -0.62    1.52
   0  -7 -34    4.55    1.85
   0  -7 -34    1.56    1.14
   0   7  34    2.42    1.52
   0  -7 -34    1.67    1.59
   0  -7 -35   -0.60    1.03
   0  -7 -35   -0.87    1.59
   0  -7 -36   -0.41    1.11
   0  -7 -36    2.70    1.60
   0  -7 -37   -0.64    1.05
   0  -7 -37   -0.75    1.50
   0  -7 -38   -0.11    1.06
   0  -7 -38    1.35    1.50
   0  -7 -39    1.00    1.52
   0  -7 -40   -0.57    1.00
   0  -8  41   -1.69    1.77
   0  -8  40    0.82    1.68
   0   8 -39    0.28    1.17
   0  -8  38   -0.94    1.69
   0   8 -38    0.97    1.35
   0   8 -38   -0.14    1.20
   0   8 -37   -0.36    1.60
   0  -8  37    1.98    1.68
   0   8 -37    2.49    1.43
   0   8 -37    0.67    1.20
   0   8 -36   -0.69    1.72
   0  -8  36    2.38    1.78
   0   8 -36    1.11    1.30
   0   8 -36    0.53    1.16
   0   8 -35    4.51    1.76
   0  -8  35    1.74    1.65
   0   8 -35    4.51    1.38
   0   8 -35    1.82    1.38
   0   8 -34    1.78    1.57
   0  -8  34   -1.55    1.79
   0   8 -34    2.30    1.25
   0  -8  33    0.55    1.64
   0   8 -33    3.48    1.39
   0  -8  32    1.72    1.57
   0   8 -32    0.61    1.18
   0  -8  31    1.41    1.61
   0   8 -31    1.90    1.24
   0   8 -30   10.94    2.19
   0  -8  30   14.53    1.99
   0   8 -30   11.08    1.95
   0  -8  29   -0.41    0.96
   0  -8  29    1.65    1.13
   0   8 -29    0.94    1.86
   0   8 -29   -0.11    1.02
   0  -8  28   -0.10    0.96
   0  -8  28    1.20    1.11
   0   8 -28    3.01    1.79
   0   8 -28    0.97    1.10
   0   8 -27    7.69    2.17
   0  -8  27    5.69    1.28
   0  -8  27   10.99    1.74
   0  -8  27   11.13    2.08
   0   8 -27   11.67    1.80
   0   8 -26    2.56    1.79
   0  -8  26    0.33    1.36
   0   8 -26    0.10    1.04
   0  -8  26    0.34    0.89
   0   8 -25    2.54    1.75
   0  -8  25    0.84    0.89
   0  -8  25    2.19    1.40
   0   8 -25    2.66    1.17
   0  -8  24   33.05    3.01
   0   8 -24   25.20    3.09
   0  -8  24   25.64    2.56
   0  -8  24   22.16    3.12
   0   8 -24   26.89    3.05
   0   8 -23    1.20    1.54
   0  -8  23    1.01    0.75
   0  -8  23    0.58    1.27
   0  -8  23    0.23    0.78
   0  -8  22    0.30    0.84
[truncated: 14,620,190 more chars]
